# Supplementary material for: Quantitative analysis of septin Cdc10 & Cdc3-associated proteome during stress response in the fungal pathogen Cryptococcus neoformans
Source: PLoS One. 2024 Dec 17;19(12):e0313444. doi: 10.1371/journal.pone.0313444 (PMC11651612; doi:10.1371/journal.pone.0313444)
Supplement: S1 Table — (XLSX) [file pone.0313444.s002.xlsx]

## Sheet: Cdc10-significant proteome 25C
UniProt.ID	genesymbol	description	logFC	P.Value	adj.P.Val
J9VJS2	CNAG_01430	DASH complex subunit Duo1	10.3537	4.55153e-06	0.000120029
J9VUF2	CNAG_05925	Septin ring protein CDC3	9.50068	1.40582e-53	3.59609e-50
J9VMT9	CNAG_01373	Septin ring protein CDC10	8.88837	9.44845e-35	6.04229e-32
J9VSM5	CNAG_02196	Septin ring protein CDC11	8.83048	5.32935e-31	2.7265e-28
J9VU34	CNAG_01740	Septin ring protein CDC12	8.48429	2.45719e-51	3.14274e-48
J9VPM1	CNAG_03045	Uncharacterized protein	7.24461	4.57233e-09	3.44e-07
J9VJ34	CNAG_04973	Importin N-terminal domain-containing protein	6.63199	1.1079e-43	9.44672e-41
J9VQ58	CNAG_02286	Cytoplasmic protein	5.04092	1.23588e-05	0.000254949
J9W0X0	CNAG_06376	E3 ubiquitin-protein ligase PEP5	4.95824	6.47523e-06	0.000153367
J9VKJ7	CNAG_02751	Short-chain dehydrogenase	4.92102	9.16363e-05	0.00122726
J9VKJ3	CNAG_01376	Stress response protein NST1	4.77406	0.000245667	0.00279296
T2BNV8	CNAG_01376	Stress response protein NST1	4.77406	0.000245667	0.00279296
J9VGF7	CNAG_03727	PH domain-containing protein	4.76157	0.000312597	0.00346157
J9VSY0	CNAG_07426	Proteasome maturation protein	4.426	0.00712337	0.0353321
J9VT26	CNAG_03341	DNA replication licensing factor MCM2	4.38989	1.96717e-15	8.38671e-13
J9VWW6	CNAG_05895	Protein CFT1	4.13907	3.54364e-12	6.97279e-10
J9VJ17	CNAG_03886	ELYS domain-containing protein	4.12306	1.31798e-06	4.43606e-05
J9VR06	CNAG_01107	1-acyl-sn-glycerol-3-phosphate acyltransferase	4.10932	1.08956e-07	5.06743e-06
J9VGX5	CNAG_03888	TPR_REGION domain-containing protein	4.10648	1.51957e-10	1.73844e-08
J9VZG4	CNAG_04409	Mucin	3.83708	0.00170532	0.012151
J9VKK1	CNAG_02745	AAA domain-containing protein	3.7547	1.96767e-09	1.67777e-07
J9VDV9	CNAG_00086	N2,N2-dimethylguanosine tRNA methyltransferase	3.60479	0.000205548	0.00243422
J9VRR8	CNAG_05787	Symplekin	3.52408	1.67288e-06	5.41673e-05
J9VQ43	CNAG_02306	Molybdopterin binding domain-containing protein	3.48949	1.24872e-06	4.31652e-05
J9VPN4	CNAG_03027	RRM domain-containing protein	3.44251	2.84171e-12	6.05757e-10
J9VWU3	CNAG_04358	Iron-sulfur clusters transporter ATM1, mitochondrial	3.26533	6.70499e-06	0.000156488
J9VX31	CNAG_05585	Arf/Sar family protein	3.21983	0.00991849	0.0454811
J9VRK0	CNAG_05703	Rho GTPase activator	3.16392	6.22663e-07	2.37727e-05
J9VQH4	CNAG_02762	F-type H-transporting ATPase subunit G	3.15957	0.00123608	0.00972888
J9VS16	CNAG_07782	Oxidoreductase	3.09781	1.16669e-05	0.000244622
J9VSU3	CNAG_02130	RNA-binding protein 39	3.04104	8.31214e-05	0.00117446
J9VI22	CNAG_06764	Short-chain dehydrogenase	2.95302	1.42508e-13	4.55668e-11
J9VS54	CNAG_05927	ATP synthase mitochondrial F1 complex assembly factor 1	2.9519	0.00833251	0.0396919
J9VGQ8	CNAG_03832	Alpha 1,2-mannosyltransferase	2.94004	0.000562644	0.00553555
J9W2V6	CNAG_06237	YeeE/YedE family protein	2.91522	0.000536008	0.00533505
J9VZR1	CNAG_05484	CAMKK/CAMKK-META protein kinase	2.89247	0.000458748	0.00463825
J9VGG8	CNAG_03738	Pantetheine-phosphate adenylyltransferase	2.85467	1.31172e-05	0.000262423
J9VU52	CNAG_01594	Glycine cleavage system P protein	2.84329	0.00814753	0.0389746
J9VQ88	CNAG_03162	Vacuolar protein	2.83448	0.000919598	0.00776347
J9VSF2	CNAG_06837	PH domain-containing protein	2.83172	0.000661088	0.00624009
J9VE31	CNAG_00429	tRNA-dihydrouridine synthase 1	2.83109	9.71435e-06	0.000212387
J9VKG1	CNAG_01196	Tyrosyl-DNA phosphodiesterase 1	2.81533	3.77684e-06	0.000104684
J9VVJ3	CNAG_06059	Cytoplasmic protein	2.79206	0.00233252	0.0154175
J9VRI8	CNAG_05688	V-type proton ATPase subunit F	2.78703	5.33696e-05	0.000793717
J9VGU4	CNAG_03868	Hepatocellular carcinoma-associated antigen 59-domain-containing protein	2.75174	0.000212153	0.00247803
J9VGQ7	CNAG_00393	1,4-alpha-glucan-branching enzyme	2.71934	0.00464525	0.0256643
J9VZC6	CNAG_01802	Fe-S cluster assembly protein DRE2	2.70052	0.000143127	0.00181247
J9W095	CNAG_04786	Histone deacetylation protein Rxt3	2.68804	0.00405752	0.0233449
T2BPP0	CNAG_04786	Histone deacetylation protein Rxt3	2.68804	0.00405752	0.0233449
J9VQK4	CNAG_02118	PLAT domain-containing protein	2.64826	1.02414e-10	1.2475e-08
J9VGM4	CNAG_00351	DBR1 domain-containing protein	2.639	0.00139638	0.0106308
J9VPR8	CNAG_02453	Metal ion binding	2.61635	0.00500329	0.0272887
J9VKQ6	CNAG_01314	Vacuolar protein	2.61146	0.00065904	0.00624009
J9VZ71	CNAG_04304	T-complex protein 1 subunit zeta	2.592	6.76389e-07	2.54442e-05
J9VHU3	CNAG_02694	RICIN domain-containing protein	2.59134	6.60339e-09	4.5302e-07
J9W3A6	CNAG_06432	Probable acetate kinase	2.57797	2.82366e-08	1.44458e-06
J9VMV3	CNAG_02793	Kynurenine 3-monooxygenase [BNA4]	2.56825	8.80118e-07	3.13716e-05
J9W1V7	CNAG_01889	Glutathione S-transferase	2.56414	1.31314e-05	0.000262423
J9VJ19	CNAG_04957	RRM Nup35-type domain-containing protein	2.55547	0.00710467	0.0353321
J9VRQ7	CNAG_05110	Small subunit ribosomal protein S13	2.55202	0.00523356	0.0283633
J9VP98	CNAG_05758	Protein transport protein SFT2	2.552	2.24311e-05	0.000393005
J9VUN4	CNAG_02434	Copper chaperone	2.54319	8.35476e-12	1.33572e-09
J9VUT0	CNAG_01807	ATP-dependent helicase	2.50182	1.82669e-05	0.000331395
J9VH55	CNAG_00575	Catalase	2.48285	2.21998e-07	9.46452e-06
J9VQA8	CNAG_01341	Mannose-6-phosphate isomerase	2.47996	3.79862e-05	0.000603533
T2BNL9	CNAG_01341	Mannose-6-phosphate isomerase, variant	2.47996	3.79862e-05	0.000603533
J9VKK4	CNAG_01365	Reverse transcriptase domain-containing protein	2.4526	5.68174e-06	0.000142489
J9VDU5	CNAG_00317	Ww domain binding protein 11	2.45237	0.00144293	0.0108152
J9VJD7	CNAG_00589	5-formyltetrahydrofolate cyclo-ligase	2.42788	0.000898054	0.0077088
J9VRP5	CNAG_05761	Cyclin-dependent kinases regulatory subunit	2.40652	2.51583e-11	3.3871e-09
J9VXY6	CNAG_04750	Pyridox_oxase_2 domain-containing protein	2.4064	8.35622e-05	0.00117446
J9VV27	CNAG_07164	Scramblase-domain-containing protein	2.40372	0.00353198	0.0213589
J9VTQ9	CNAG_01627	Amino oxidase	2.39571	2.35182e-06	7.24815e-05
J9W2F6	CNAG_06081	Glucose oxidase	2.39431	4.25355e-05	0.000651532
J9VTI8	CNAG_04642	Tetraspanin Tsp2	2.38042	0.00115987	0.00930971
J9W1X8	CNAG_01914	Mitochondrial protein	2.35792	0.0065315	0.0334675
J9W1S0	CNAG_01850	histidine kinase	2.3495	0.000305236	0.00339475
J9VJD3	CNAG_00584	Profilin	2.33715	5.22799e-05	0.000782058
J9VKW5	CNAG_00184	Pre-mRNA cleavage complex 2 protein Pcf11	2.29003	4.83116e-06	0.000125621
J9VSV0	CNAG_03240	alpha-1,2-Mannosidase	2.26356	0.00538054	0.0288541
J9W232	CNAG_05653	Malate synthase	2.25731	4.86182e-06	0.000125621
J9VW23	CNAG_06206	ATP-dependent RNA helicase DBP9	2.25435	0.00110272	0.00898333
J9VH97	CNAG_04043	CENP-V/GFA domain-containing protein	2.2113	1.05053e-09	9.59733e-08
J9VIU7	CNAG_03835	DASH complex subunit DAD3	2.2054	0.000807119	0.00718768
J9VRE2	CNAG_06666	Alpha-1,4 glucan phosphorylase	2.1999	3.02578e-07	1.24838e-05
J9VIT7	CNAG_05097	ATP-dependent (S)-NAD(P)H-hydrate dehydratase	2.18092	0.000954019	0.0079751
J9W0E5	CNAG_06182	DNA replication licensing factor MCM4	2.17384	0.00296475	0.0184074
J9VZJ2	CNAG_04450	Chromodomain-helicase-DNA-binding protein 1	2.17293	0.00222627	0.014995
J9VQE1	CNAG_03232	Lactamase	2.15993	0.00178845	0.0125338
J9VUP9	CNAG_01764	Cytoplasmic protein	2.13822	0.00459326	0.0254406
J9VQ62	CNAG_02281	Protein pal1	2.13766	0.000366416	0.00390518
J9VZE3	CNAG_01823	Inositol-1-monophosphatase	2.1315	0.00695808	0.0349681
T2BNH7	CNAG_01823	Inositol-1-monophosphatase	2.1315	0.00695808	0.0349681
J9VQE8	CNAG_02792	Mitochondrial chaperone BCS1	2.12893	0.000333833	0.00364934
J9VQ36	CNAG_03357	Uncharacterized protein	2.10975	0.00435577	0.0246506
J9W473	CNAG_05607	Cytoplasmic protein	2.09497	0.00222757	0.014995
J9VZQ5	CNAG_01970	CUE domain-containing protein	2.09134	6.64486e-08	3.1477e-06
J9VKY5	CNAG_01005	Glutaredoxin	2.08428	1.18179e-07	5.39825e-06
J9VN33	CNAG_02696	Exocyst protein	2.0668	0.00031411	0.00346334
J9VM47	CNAG_05241	U6 snRNA-associated Sm-like protein LSm7	2.05975	0.000174562	0.00214677
J9VRY2	CNAG_04513	DNA-directed RNA polymerase subunit beta	2.05714	7.20372e-05	0.00102945
J9VIM7	CNAG_05042	Carnitine acetyltransferase	2.05558	3.64217e-05	0.000589023
J9VUW0	CNAG_02344	Uracil phosphoribosyltransferase	2.0521	5.78507e-06	0.000142799
J9VMJ0	CNAG_02117	NAD-binding Rossmann fold oxidoreductase	2.04907	0.000259045	0.00293203
J9VJG5	CNAG_05103	Transcription initiation factor TFIIF subunit beta	2.0269	0.000157958	0.001971
J9VUS1	CNAG_01796	Breast carcinoma amplified sequence 1	2.02588	0.000703709	0.00647514
J9VLD8	CNAG_05001	DUF953 domain-containing protein	2.01903	0.00325833	0.0198894
J9W0V4	CNAG_06356	Mitochondrial protein	2.01781	0.00311833	0.0191747
J9VN62	CNAG_03637	ATP-dependent DNA helicase II subunit 2	2.01179	0.00131427	0.0101876
J9VQ37	CNAG_02876	Ornithine decarboxylase	2.00417	0.00243918	0.0158764
J9VSZ6	CNAG_01297	JmjC domain-containing protein	2.00314	0.00394658	0.0229962
T2BMB1	CNAG_01297	JmjC domain-containing protein	2.00314	0.00394658	0.0229962
