# Supplementary material for: Quantitative analysis of septin Cdc10 & Cdc3-associated proteome during stress response in the fungal pathogen Cryptococcus neoformans
Source: PLoS One. 2024 Dec 17;19(12):e0313444. doi: 10.1371/journal.pone.0313444 (PMC11651612; doi:10.1371/journal.pone.0313444)
Supplement: S2 Table — (XLSX) [file pone.0313444.s003.xlsx]

## Sheet: Cdc10-significant proteome 37C
UniProt.ID	genesymbol	description	logFC	P.Value	adj.P.Val
J9VMT9	CNAG_01373	Septin ring protein CDC10	8.49115	1.78925e-33	1.14289e-30
J9VU34	CNAG_01740	Septin ring protein CDC12	8.10521	6.24845e-50	1.59648e-46
J9VSM5	CNAG_02196	Septin ring protein CDC11	7.91542	4.26599e-28	2.17992e-25
J9VUF2	CNAG_05925	Septin ring protein CDC3	7.39356	6.77868e-46	8.65976e-43
J9VJ34	CNAG_04973	Importin N-terminal domain-containing protein	6.96066	3.91271e-45	3.33232e-42
J9VPM1	CNAG_03045	Uncharacterized protein	6.53273	7.07758e-08	1.35964e-06
J9VIS6	CNAG_03815	Uncharacterized protein [ Hypothetical protein]	5.42625	3.63112e-06	4.35564e-05
J9W2R1	CNAG_06178	C3H1-type domain-containing protein	4.20621	0.000994012	0.00590628
J9VT26	CNAG_03341	DNA replication licensing factor MCM2	4.17077	1.70146e-14	1.73889e-12
J9VPN4	CNAG_03027	RRM domain-containing protein	4.01984	6.48916e-15	8.2899e-13
J9W0X0	CNAG_06376	E3 ubiquitin-protein ligase PEP5	3.9294	0.000249649	0.00179173
J9VGX5	CNAG_03888	TPR_REGION domain-containing protein	3.4417	2.55037e-08	5.29771e-07
J9VTY3	CNAG_05751	MOSC domain-containing protein	3.38121	0.0030209	0.0145356
J9VGQ7	CNAG_00393	1,4-alpha-glucan-branching enzyme	3.24636	0.000830406	0.00513726
J9VG42	CNAG_07464	Transcription factor	3.00934	0.00581274	0.0247526
J9VLD6	CNAG_02536	Transcription initiation factor TFIID subunit 6	2.99207	0.00021147	0.00155343
J9VJ19	CNAG_04957	RRM Nup35-type domain-containing protein	2.89395	0.00245968	0.0123467
J9VTL1	CNAG_01587	RNA polymerase-associated protein LEO1	2.88713	9.69523e-08	1.73226e-06
J9VQW4	CNAG_02597	RNA-binding protein	2.87255	2.65931e-07	4.1179e-06
J9VJD3	CNAG_00584	Profilin	2.85467	1.42257e-06	1.86393e-05
J9VMD7	CNAG_02923	Large subunit ribosomal protein L14	2.84426	0.00483937	0.0210282
J9VQG8	CNAG_03267	Splicing factor 3B subunit 2	2.77023	1.73095e-05	0.000172757
J9VWP9	CNAG_04298	Nucleolar complex-associated protein 3	2.72819	0.00240564	0.0121711
J9W086	CNAG_06147	NADH-ubiquinone oxidoreductase 21.3 kDa subunit	2.72329	0.00052344	0.00348279
J9VP48	CNAG_05700	Endoplasmic reticulum protein	2.67979	0.00023911	0.00172298
J9W340	CNAG_06352	CAP-Gly domain-containing protein	2.64829	8.14497e-08	1.51901e-06
J9W1B2	CNAG_01660	eIF-2B GDP-GTP exchange factor subunit alpha	2.62778	6.94637e-11	3.22691e-09
J9VY02	CNAG_06067	CN hydrolase domain-containing protein	2.56587	0.000803412	0.00501887
J9VPR8	CNAG_02453	Metal ion binding	2.51044	0.00696026	0.028683
J9VGH9	CNAG_00292	Zinc finger protein	2.44363	4.22653e-06	4.99943e-05
J9VKB6	CNAG_00007	methionine--tRNA ligase	2.42532	0.000587232	0.00384712
J9VTM2	CNAG_04607	t-SNARE coiled-coil homology domain-containing protein	2.40289	0.00161403	0.00894544
J9VIU7	CNAG_03835	DASH complex subunit DAD3	2.31003	0.000226342	0.00164291
J9VK83	CNAG_01270	W2 domain-containing protein	2.30682	4.82524e-06	5.55337e-05
J9VME1	CNAG_00730	ABC multidrug transporter AFR1 [ATP-binding cassette transporter]	2.30544	3.80967e-08	7.60446e-07
J9VQ51	CNAG_02296	Ribokinase	2.25947	0.00468346	0.0206671
J9VMK7	CNAG_02853	Amidophosphoribosyltransferase	2.24374	0.00139377	0.0078336
J9VTQ9	CNAG_01627	Amino oxidase	2.24366	8.23986e-06	9.03556e-05
J9VL58	CNAG_01172	Beta_helix domain-containing protein	2.20433	0.0110651	0.0413927
J9VU43	CNAG_01750	Hsp72-like protein	2.15098	1.74191e-05	0.000173174
J9VI40	CNAG_06744	Chromatin structure-remodeling complex subunit RSC9	2.13349	0.000777447	0.00490464
J9VHU9	CNAG_00820	prephenate dehydratase	2.08255	0.0125558	0.0461528
J9VE31	CNAG_00429	tRNA-dihydrouridine synthase 1	2.07844	0.000824595	0.00512613
J9VN71	CNAG_06606	Rho family protein	2.07721	0.00458339	0.0204017
J9VQP8	CNAG_03368	Microtubule Associated protein	2.05718	0.000117525	0.000959353
J9VUS1	CNAG_01796	Breast carcinoma amplified sequence 1	2.04694	0.000624574	0.00405022
