# Supplementary material for: Quantitative analysis of septin Cdc10 & Cdc3-associated proteome during stress response in the fungal pathogen Cryptococcus neoformans
Source: PLoS One. 2024 Dec 17;19(12):e0313444. doi: 10.1371/journal.pone.0313444 (PMC11651612; doi:10.1371/journal.pone.0313444)
Supplement: S3 Table — (XLSX) [file pone.0313444.s004.xlsx]

## Sheet: Cdc3 significant proteins 25C
UniProt.ID	genesymbol	description	logFC	P.Value	adj.P.Val
J9VUF2	CNAG_05925	Septin ring protein CDC3	11.665	5.48698e-60	1.40412e-56
J9VSM5	CNAG_02196	Septin ring protein CDC11	10.6834	2.71313e-36	1.38858e-33
J9VU34	CNAG_01740	Septin ring protein CDC12	10.1903	5.04271e-57	6.45215e-54
J9VMT9	CNAG_01373	Septin ring protein CDC10	10.1573	1.46384e-38	9.3649e-36
J9VJS2	CNAG_01430	DASH complex subunit Duo1	9.52979	1.99614e-05	0.000113514
J9VJ34	CNAG_04973	Importin N-terminal domain-containing protein	8.14081	6.75917e-50	5.76557e-47
J9VPM1	CNAG_03045	Uncharacterized protein	7.15381	6.50971e-09	9.10293e-08
J9VT26	CNAG_03341	DNA replication licensing factor MCM2	6.1852	1.03935e-22	2.41791e-20
J9VMN7	CNAG_00799	Cellulase	5.98118	8.59337e-15	4.67882e-13
J9VZG4	CNAG_04409	Mucin	5.96966	2.88801e-06	1.98667e-05
J9W0X0	CNAG_06376	E3 ubiquitin-protein ligase PEP5	5.64715	4.55257e-07	3.89633e-06
J9VGF7	CNAG_03727	PH domain-containing protein	5.30009	7.09002e-05	0.000351615
J9VPN4	CNAG_03027	RRM domain-containing protein	5.19796	4.14819e-20	5.89734e-18
J9VS18	CNAG_04327	Vigilin 1	5.13512	2.26496e-11	6.03753e-10
J9VTU1	CNAG_01471	RCC1/BLIP-II	4.89579	0.00748541	0.0195461
J9VSY0	CNAG_07426	Proteasome maturation protein	4.78357	0.00378048	0.0109067
J9VGQ7	CNAG_00393	1,4-alpha-glucan-branching enzyme	4.64695	3.89577e-06	2.60976e-05
J9VQH4	CNAG_02762	F-type H-transporting ATPase subunit G	4.64124	4.78992e-06	3.14987e-05
O13465	CNAG_05540	Urease [URE1]	4.60572	4.826e-08	5.30032e-07
J9VKJ7	CNAG_02751	Short-chain dehydrogenase	4.44725	0.000360879	0.0014407
J9W095	CNAG_04786	Histone deacetylation protein Rxt3	4.39931	6.52869e-06	4.19772e-05
T2BPP0	CNAG_04786	Histone deacetylation protein Rxt3	4.39931	6.52869e-06	4.19772e-05
J9VGX5	CNAG_03888	TPR_REGION domain-containing protein	4.37202	1.89911e-11	5.17003e-10
J9VR06	CNAG_01107	1-acyl-sn-glycerol-3-phosphate acyltransferase	4.30986	3.32348e-08	3.83099e-07
J9VIU7	CNAG_03835	DASH complex subunit DAD3	4.28805	3.24417e-09	4.88343e-08
J9VUS1	CNAG_01796	Breast carcinoma amplified sequence 1	4.27176	1.36086e-10	2.92642e-09
J9VWI5	CNAG_05409	Replication factor C subunit 2/4	4.20954	1.97394e-11	5.31717e-10
J9VKK1	CNAG_02745	AAA domain-containing protein	4.20687	5.6366e-11	1.34804e-09
J9VI22	CNAG_06764	Short-chain dehydrogenase	4.15677	2.61994e-20	3.94379e-18
J9VE31	CNAG_00429	tRNA-dihydrouridine synthase 1	4.05656	2.24263e-09	3.60937e-08
J9VQC6	CNAG_01318	Sodium/hydrogen exchanger	3.99148	0.000920057	0.00327914
J9VLS0	CNAG_00921	Glutathione transferase	3.98045	1.29882e-11	3.65239e-10
J9VJ19	CNAG_04957	RRM Nup35-type domain-containing protein	3.889	6.99891e-05	0.000349127
J9VV27	CNAG_07164	Scramblase-domain-containing protein	3.85677	7.01958e-06	4.42441e-05
J9VK61	CNAG_00848	Midasin	3.83365	8.9604e-32	3.82161e-29
J9VSU3	CNAG_02130	RNA-binding protein 39	3.8166	1.52963e-06	1.13131e-05
J9VR41	CNAG_06928	PH domain-containing protein	3.79782	7.24549e-13	2.76735e-11
J9VVZ2	CNAG_06404	Metallothionein	3.79454	4.18903e-18	3.82848e-16
J9VKG1	CNAG_01196	Tyrosyl-DNA phosphodiesterase 1	3.77025	4.06313e-09	6.01015e-08
J9VK75	CNAG_02851	Threonine aldolase	3.68701	0.000201817	0.000878317
J9VJ13	CNAG_04952	ADP-ribosylation factor 6	3.63956	0.000787956	0.00290544
J9VRG9	CNAG_04127	Pre-mRNA-splicing factor CWC24	3.58006	6.42179e-17	4.97981e-15
J9VR71	CNAG_01028	t-SNARE coiled-coil homology domain-containing protein	3.56426	0.000248873	0.00105968
J9VS16	CNAG_07782	Oxidoreductase	3.55728	7.7492e-07	6.2953e-06
J9VPR8	CNAG_02453	Metal ion binding	3.54772	0.000193564	0.000843832
J9VQ58	CNAG_02286	Cytoplasmic protein	3.51002	0.00166107	0.0054426
J9VIT7	CNAG_05097	ATP-dependent (S)-NAD(P)H-hydrate dehydratase	3.50403	4.58643e-07	3.91223e-06
J9VDV9	CNAG_00086	N2,N2-dimethylguanosine tRNA methyltransferase	3.5022	0.000299896	0.00124382
J9VKQ6	CNAG_01314	Vacuolar protein	3.4948	9.36337e-06	5.73227e-05
J9VQ05	CNAG_02906	E2 ubiquitin-conjugating enzyme	3.46955	2.49696e-05	0.000140125
J9VRR8	CNAG_05787	Symplekin	3.44349	2.66558e-06	1.85359e-05
J9VZ71	CNAG_04304	T-complex protein 1 subunit zeta	3.42454	4.54612e-10	8.61742e-09
J9VGM4	CNAG_00351	DBR1 domain-containing protein	3.40294	5.53387e-05	0.000281534
J9VKJ3	CNAG_01376	Stress response protein NST1	3.38013	0.00794439	0.020473
T2BNV8	CNAG_01376	Stress response protein NST1	3.38013	0.00794439	0.020473
J9VQ88	CNAG_03162	Vacuolar protein	3.37883	9.98029e-05	0.000472955
J9VRP5	CNAG_05761	Cyclin-dependent kinases regulatory subunit	3.33373	5.32394e-17	4.39483e-15
J9VIS6	CNAG_03815	Uncharacterized protein [ Hypothetical protein]	3.30748	0.0031574	0.0092978
J9VK83	CNAG_01270	W2 domain-containing protein	3.30727	7.15087e-10	1.28867e-08
J9VTQ9	CNAG_01627	Amino oxidase	3.27002	1.03729e-09	1.81809e-08
J9VGU4	CNAG_03868	Hepatocellular carcinoma-associated antigen 59-domain-containing protein	3.23677	1.81662e-05	0.000104466
J9VU52	CNAG_01594	Glycine cleavage system P protein	3.21827	0.00292295	0.00871775
J9VWW6	CNAG_05895	Protein CFT1	3.1686	1.54983e-08	1.983e-07
J9VTI8	CNAG_04642	Tetraspanin Tsp2	3.11292	3.3216e-05	0.000180084
J9VIQ4	CNAG_03789	Ribosome assembly factor mrt4	3.08349	1.40861e-11	3.87596e-10
J9VM08	CNAG_05191	SUN domain-containing protein	3.06485	0.00493144	0.0136575
P0C017	CNAG_02294	Phosphoribosylaminoimidazole carboxylase [ADE2]	3.06171	0.00861691	0.0218974
J9VS54	CNAG_05927	ATP synthase mitochondrial F1 complex assembly factor 1	3.05249	0.00645202	0.0172166
J9VX31	CNAG_05585	Arf/Sar family protein	3.03064	0.0149646	0.035425
J9W086	CNAG_06147	NADH-ubiquinone oxidoreductase 21.3 kDa subunit	3.02107	0.000136709	0.000625827
J9VRE2	CNAG_06666	Alpha-1,4 glucan phosphorylase	2.9942	5.49456e-11	1.32647e-09
J9VUN4	CNAG_02434	Copper chaperone	2.99024	1.69993e-14	8.36561e-13
J9VZR1	CNAG_05484	CAMKK/CAMKK-META protein kinase	2.94997	0.000725358	0.00268727
J9VP42	CNAG_05933	Sec1-like protein	2.92329	1.74964e-05	0.000101069
J9VSF2	CNAG_06837	PH domain-containing protein	2.92312	0.000453902	0.00177605
J9VTR0	CNAG_06692	Glucosamine 6-phosphate N-acetyltransferase	2.91855	0.000716201	0.00266389
J9VLD8	CNAG_05001	DUF953 domain-containing protein	2.88318	4.39987e-05	0.00022746
J9VKK4	CNAG_01365	Reverse transcriptase domain-containing protein	2.88299	1.88196e-07	1.80372e-06
J9VHH2	CNAG_07502	CTP synthase	2.87846	0.0113589	0.0278959
J9VMJ0	CNAG_02117	NAD-binding Rossmann fold oxidoreductase	2.87708	8.06714e-07	6.49177e-06
J9VJ17	CNAG_03886	ELYS domain-containing protein	2.83618	0.000532595	0.00205567
J9VF33	CNAG_00796	ABC multidrug transporter MDR1	2.83602	0.000314337	0.00129115
J9VM44	CNAG_00637	Cystathionine beta-synthase	2.8081	0.00012657	0.000583589
J9VRI8	CNAG_05688	V-type proton ATPase subunit F	2.80378	4.863e-05	0.000249387
J9VJ63	CNAG_00508	Vacuolar protein sorting-associated protein vps17	2.80207	3.12055e-06	2.12946e-05
J9VWU8	CNAG_05480	Phosphotransferase	2.78513	1.70372e-06	1.25282e-05
J9VZC6	CNAG_01802	Fe-S cluster assembly protein DRE2	2.74234	0.000115227	0.000538077
J9VQ72	CNAG_03399	SIT4-associating protein/190	2.73087	0.000371396	0.00147578
J9VX79	CNAG_01794	2-hydroxyacid dehydrogenase	2.72427	1.68634e-08	2.14694e-07
J9VN96	CNAG_01261	Myosin I binding protein	2.71488	6.92043e-10	1.25599e-08
J9VH55	CNAG_00575	Catalase	2.70903	2.58601e-08	3.0637e-07
J9VRK0	CNAG_05703	Rho GTPase activator	2.70879	1.31864e-05	7.70413e-05
J9VMV3	CNAG_02793	Kynurenine 3-monooxygenase [BNA4]	2.70031	2.89778e-07	2.62724e-06
J9VTE8	CNAG_04690	Acylpyruvate hydrolase	2.68862	2.52744e-05	0.000141526
J9VH97	CNAG_04043	CENP-V/GFA domain-containing protein	2.67214	1.89509e-12	6.46605e-11
J9VY38	CNAG_04684	Protein transport protein SEC23	2.64165	9.79852e-07	7.57535e-06
J9VIR0	CNAG_07808	alanine--glyoxylate transaminase	2.63377	5.82195e-11	1.37948e-09
J9VZQ5	CNAG_01970	CUE domain-containing protein	2.63103	9.06066e-11	2.01619e-09
J9VJD3	CNAG_00584	Profilin	2.61963	7.61434e-06	4.7409e-05
J9VYM9	CNAG_01554	Sorting nexin-4	2.61688	8.21341e-11	1.8696e-09
J9VW66	CNAG_06635	General negative regulator of transcription subunit	2.5904	7.05956e-05	0.000351465
J9VX51	CNAG_05410	B30.2/SPRY domain-containing protein	2.58285	7.00267e-06	4.42441e-05
J9VRG3	CNAG_06689	Cytoplasmic protein	2.58142	0.000162449	0.000725493
J9W3A6	CNAG_06432	Probable acetate kinase	2.57222	2.99212e-08	3.49627e-07
J9VYH5	CNAG_06238	Glutathione S-transferase	2.55954	0.00288549	0.0086457
J9VWC9	CNAG_04159	RBR-type E3 ubiquitin transferase	2.54972	7.45992e-05	0.00036641
J9VSZ6	CNAG_01297	JmjC domain-containing protein	2.54844	0.000312852	0.00128712
T2BMB1	CNAG_01297	JmjC domain-containing protein	2.54844	0.000312852	0.00128712
J9VRQ7	CNAG_05110	Small subunit ribosomal protein S13	2.53115	0.00559359	0.0152277
J9W1V7	CNAG_01889	Glutathione S-transferase	2.52018	1.7719e-05	0.000102124
J9VSQ9	CNAG_02161	Inositol hexakisphosphate and diphosphoinositol-pentakisphosphate kinase	2.51398	2.65138e-08	3.11233e-07
J9W0E5	CNAG_06182	DNA replication licensing factor MCM4	2.50967	0.00067829	0.00254135
J9VVN1	CNAG_04771	Rab family protein	2.50832	2.28644e-06	1.6163e-05
J9VMK3	CNAG_00760	Methylenetetrahydrofolate reductase	2.50695	1.24274e-05	7.31072e-05
J9VEV2	CNAG_00466	Adaptin ear-binding coat-associated protein 2	2.50634	1.26042e-06	9.51452e-06
J9VQT6	CNAG_07108	Tip120-family protein	2.49937	8.14068e-07	6.53041e-06
J9VZ65	CNAG_01721	Porphobilinogen deaminase	2.49871	2.18153e-13	9.15171e-12
J9VQK4	CNAG_02118	PLAT domain-containing protein	2.49456	6.75627e-10	1.23495e-08
J9VJD9	CNAG_05301	Coronin	2.48753	4.94464e-05	0.000253066
J9VPD5	CNAG_02542	protein-ribulosamine 3-kinase	2.47219	7.18249e-08	7.46203e-07
J9VDS2	CNAG_00045	Proteasome inhibitor PI31 subunit	2.46931	3.01464e-05	0.000165192
J9VSN1	CNAG_01408	PH and SEC7 domain-containing protein	2.44311	0.00763434	0.0198741
J9VJH9	CNAG_00641	Transcription elongation factor SPT5	2.44276	7.40141e-12	2.17704e-10
J9VL36	CNAG_06905	Cytoplasmic protein	2.44145	7.38644e-16	5.10862e-14
J9VS67	CNAG_04903	Pollen-specific leucine-rich repeat extensin-like protein 1	2.4387	3.31941e-17	2.83146e-15
J9VF80	CNAG_07373	Carbamoyl-phosphate synthase, large subunit	2.42673	5.23025e-06	3.42307e-05
J9VQ13	CNAG_01439	U4/U6 small nuclear ribonucleoprotein PRP4	2.42319	1.146e-07	1.13668e-06
J9VW50	CNAG_06240	Protein disulfide-isomerase	2.41144	9.51502e-16	6.40762e-14
J9VGQ8	CNAG_03832	Alpha 1,2-mannosyltransferase	2.407	0.00422575	0.0120554
J9VGK4	CNAG_03772	Glucose transporter	2.40602	0.00173256	0.005598
J9VKX2	CNAG_01020	SH3 domain-containing protein	2.40108	0.00172625	0.00559174
J9VJV8	CNAG_01391	Hsp90 chaperone protein kinase-targeting subunit	2.38538	1.15011e-08	1.53289e-07
O94746	CNAG_03682	FK506-binding protein 1 [FRR1]	2.38165	1.01709e-15	6.56924e-14
J9VSZ0	CNAG_03291	Golgi reassembly stacking protein 2	2.36979	0.00236491	0.00728254
J9VLE6	CNAG_00370	Polyubiquitin	2.35631	5.05239e-19	5.87685e-17
J9VXH6	CNAG_01920	Polyubiquitin	2.35631	5.05239e-19	5.87685e-17
J9VKF2	CNAG_02801	Thioredoxin	2.34076	1.84005e-08	2.30818e-07
J9VUT0	CNAG_01807	ATP-dependent helicase	2.32795	5.85657e-05	0.000295601
J9VNA0	CNAG_06642	Serine/threonine-protein kinase TOR	2.31569	0.0113281	0.0278469
J9VJG5	CNAG_05103	Transcription initiation factor TFIIF subunit beta	2.313	2.10688e-05	0.000119546
J9VVN4	CNAG_06098	Glucosamine-6-phosphate isomerase	2.30286	1.09478e-05	6.56096e-05
J9VQ37	CNAG_02876	Ornithine decarboxylase	2.30083	0.000566888	0.00217491
J9VHF9	CNAG_02850	Glucan endo-1,3-alpha-glucosidase agn1	2.287	1.8944e-08	2.35329e-07
J9VN33	CNAG_02696	Exocyst protein	2.28504	7.88869e-05	0.000383786
J9VLN0	CNAG_00984	Glucose and ribitol dehydrogenase	2.28267	3.51839e-26	1.0004e-23
J9VJY1	CNAG_00754	ATP-binding cassette, sub-family E, member 1	2.27295	0.000415013	0.00163891
J9VWV6	CNAG_04373	Alginate lyase	2.27203	0.000270278	0.00113384
J9VQM0	CNAG_02700	C2H2-type domain-containing protein	2.27058	0.0172931	0.0401207
T2BLZ3	CNAG_02700	C2H2-type domain-containing protein	2.27058	0.0172931	0.0401207
J9W232	CNAG_05653	Malate synthase	2.26564	4.53282e-06	3.00505e-05
J9VL98	CNAG_04955	Oxidoreductase	2.25832	2.1523e-06	1.52993e-05
J9VV95	CNAG_03293	Pre-rRNA-processing protein TSR2	2.24989	0.000871745	0.00313755
J9VHU3	CNAG_02694	RICIN domain-containing protein	2.24954	2.41134e-07	2.26861e-06
J9VQI8	CNAG_03517	NADH dehydrogenase	2.23047	0.000307478	0.00127114
J9VKW5	CNAG_00184	Pre-mRNA cleavage complex 2 protein Pcf11	2.22202	8.46277e-06	5.23098e-05
J9VVJ3	CNAG_06059	Cytoplasmic protein	2.21147	0.014728	0.0350269
J9VQ43	CNAG_02306	Molybdopterin binding domain-containing protein	2.19221	0.00140481	0.00471773
J9VSV0	CNAG_03240	alpha-1,2-Mannosidase	2.18597	0.00709131	0.0187659
J9VSU6	CNAG_03235	THO complex subunit 1	2.18323	0.00147748	0.004923
J9W473	CNAG_05607	Cytoplasmic protein	2.17521	0.000819773	0.00298832
J9VSQ2	CNAG_03184	BUB protein kinase	2.174	0.0179	0.0411925
J9VT10	CNAG_01282	GRIP domain-containing protein	2.16432	0.000717796	0.00266595
J9VJS0	CNAG_03016	Chaperone regulator	2.14618	0.00101651	0.00357805
T2BLT5	CNAG_03016	Chaperone regulator, variant	2.14618	0.00101651	0.00357805
J9VPH6	CNAG_05839	Cytochrome c oxidase subunit	2.14382	2.07967e-09	3.36828e-08
J9VIY8	CNAG_05122	Homoserine O-acetyltransferase	2.14122	8.4888e-06	5.23442e-05
J9VZ01	CNAG_04207	Protein CASP	2.12363	0.000148863	0.000674229
T2BPR6	CNAG_08002	Vps54 domain-containing protein	2.12235	0.00361531	0.0104893
J9VW23	CNAG_06206	ATP-dependent RNA helicase DBP9	2.12108	0.00205444	0.00642703
J9VMV2	CNAG_02240	Cytoplasmic protein	2.1183	0.00197472	0.00623864
J9VPN3	CNAG_05307	Beta-catenin-like protein 1	2.10715	3.29418e-06	2.23602e-05
J9VZC5	CNAG_05379	Regucalcin	2.10586	1.48166e-08	1.90531e-07
J9VGD8	CNAG_03708	Signal recognition particle subunit SRP72	2.10553	4.54757e-05	0.000234622
J9VKE8	CNAG_06710	ADF-H domain-containing protein	2.09498	2.65785e-06	1.85325e-05
J9VWZ0	CNAG_05541	Kinase regulator	2.09468	0.000573869	0.0021984
J9VU15	CNAG_01558	Chlorophyll synthesis pathway protein BchC	2.09	3.27402e-21	5.58548e-19
J9VS15	CNAG_05886	Ubiquitin-conjugating enzyme E2	2.0894	9.04087e-07	7.16272e-06
J9VN13	CNAG_06576	Allergen	2.08751	6.95888e-12	2.11997e-10
J9VJQ8	CNAG_01446	Heat shock protein 9/12-domain-containing protein	2.08306	2.03947e-08	2.50914e-07
J9VZX9	CNAG_05579	RRM domain-containing protein	2.06053	0.000243625	0.00103906
J9VML0	CNAG_00769	STE/STE7 protein kinase	2.05875	0.000825989	0.00300242
J9VI77	CNAG_03602	U3 small nucleolar RNA-associated protein 5	2.05535	3.93936e-08	4.44089e-07
J9VXY6	CNAG_04750	Pyridox_oxase_2 domain-containing protein	2.05048	0.000677761	0.00254135
J9VSC3	CNAG_04443	DLH domain-containing protein	2.04856	3.85415e-05	0.000202938
J9W1S0	CNAG_01850	histidine kinase	2.04839	0.00147147	0.00490938
J9VQ08	CNAG_01444	DNA-directed RNA polymerase II subunit RPB4	2.03682	1.54898e-05	8.96798e-05
J9VVE7	CNAG_02129	ULP_PROTEASE domain-containing protein	2.03477	3.69917e-27	1.18327e-24
J9VX56	CNAG_05415	Uncharacterized protein	2.03011	0.00130664	0.00442289
J9VW37	CNAG_04108	Protein-serine/threonine kinase	2.02453	8.17465e-05	0.000394697
J9VYC0	CNAG_07862	Fumarate reductase	2.02433	9.77506e-13	3.52315e-11
J9VNZ4	CNAG_06673	Maintenance of telomere capping protein 1	2.01889	2.85889e-05	0.000157331
J9W1X8	CNAG_01914	Mitochondrial protein	2.01663	0.0192045	0.0437227
J9VZX3	CNAG_04900	WD40 repeat protein Ciao1 [Probable cytosolic iron-sulfur protein assembly (CIA1) protein 1 homolog]	2.01515	0.000749385	0.00277121
J9VUN1	CNAG_04395	Protein BFR2	2.01512	0.000125416	0.000579312
J9VUG6	CNAG_04315	PHD-type domain-containing protein	2.00866	0.000228036	0.000982398
J9VH39	CNAG_00560	V-type H-transporting ATPase subunit E	2.00238	7.07325e-05	0.000351465
