# Supplementary material for: Quantitative analysis of septin Cdc10 & Cdc3-associated proteome during stress response in the fungal pathogen Cryptococcus neoformans
Source: PLoS One. 2024 Dec 17;19(12):e0313444. doi: 10.1371/journal.pone.0313444 (PMC11651612; doi:10.1371/journal.pone.0313444)
Supplement: S4 Table — (XLSX) [file pone.0313444.s005.xlsx]

## Sheet: Cdc3 significant proteins - 37C
UniProt.ID	genesymbol	description	logFC	P.Value	adj.P.Val
J9VJS2	CNAG_01430	DASH complex subunit Duo1	10.7766	6.13673e-07	2.25201e-05
J9VU34	CNAG_01740	Septin ring protein CDC12	8.60862	8.74803e-52	2.236e-48
J9VMT9	CNAG_01373	Septin ring protein CDC10	8.56174	1.05323e-33	6.73014e-31
J9VSM5	CNAG_02196	Septin ring protein CDC11	8.34971	1.68387e-29	8.60795e-27
J9VUF2	CNAG_05925	Septin ring protein CDC3	8.02386	2.22084e-48	2.83824e-45
J9VJ34	CNAG_04973	Importin N-terminal domain-containing protein	7.65242	5.26651e-48	4.48706e-45
J9VMD7	CNAG_02923	Large subunit ribosomal protein L14	6.06551	3.06438e-08	1.74057e-06
J9VPM1	CNAG_03045	Uncharacterized protein	5.49322	3.26638e-06	9.93911e-05
J9VT26	CNAG_03341	DNA replication licensing factor MCM2	5.3532	1.9347e-19	8.24182e-17
J9VPN4	CNAG_03027	RRM domain-containing protein	4.8036	2.07056e-18	7.5605e-16
J9VJD3	CNAG_00584	Profilin	4.05056	1.44045e-10	1.67354e-08
J9VIU7	CNAG_03835	DASH complex subunit DAD3	3.89087	9.22797e-09	6.04787e-07
J9W1B2	CNAG_01660	eIF-2B GDP-GTP exchange factor subunit alpha	3.65012	1.8693e-16	5.30883e-14
J9VGX5	CNAG_03888	TPR_REGION domain-containing protein	3.43504	2.68203e-08	1.55802e-06
J9VJ19	CNAG_04957	RRM Nup35-type domain-containing protein	3.41576	0.000410328	0.00515903
J9VK83	CNAG_01270	W2 domain-containing protein	3.18646	2.16544e-09	1.78544e-07
J9VHQ1	CNAG_00761	Coiled-coil domain-containing protein 12	3.13093	0.000394687	0.00503202
J9VE31	CNAG_00429	tRNA-dihydrouridine synthase 1	3.10226	1.67291e-06	5.27897e-05
J9VU57	CNAG_01599	Ribosomal_S7 domain-containing protein	3.05503	0.00139575	0.0134118
J9VLD6	CNAG_02536	Transcription initiation factor TFIID subunit 6	2.8402	0.000411754	0.00515903
J9VVN1	CNAG_04771	Rab family protein	2.80759	1.99903e-07	8.80953e-06
J9VP48	CNAG_05700	Endoplasmic reticulum protein	2.75889	0.000162133	0.00253883
J9VQG8	CNAG_03267	Splicing factor 3B subunit 2	2.67817	3.04552e-05	0.000653619
J9VRG9	CNAG_04127	Pre-mRNA-splicing factor CWC24	2.65023	7.14064e-11	9.60604e-09
J9VTL1	CNAG_01587	RNA polymerase-associated protein LEO1	2.50553	6.63107e-07	2.38718e-05
J9VRG1	CNAG_04311	Charged multivesicular body protein 7	2.4834	0.000448088	0.00550631
J9VV13	CNAG_02282	Carboxypeptidase A4	2.39139	2.22179e-05	0.000525825
J9W491	CNAG_05629	Endoribonuclease YSH1	2.38493	2.81963e-07	1.12609e-05
J9VZ65	CNAG_01721	Porphobilinogen deaminase	2.31951	3.56929e-12	6.4211e-10
J9VI22	CNAG_06764	Short-chain dehydrogenase	2.25854	1.44867e-09	1.32243e-07
J9VQP8	CNAG_03368	Microtubule Associated protein	2.24947	3.00407e-05	0.000650711
J9VXD1	CNAG_03144	peptide-methionine (S)-S-oxide reductase	2.16086	0.00103086	0.0104558
J9VJ33	CNAG_07361	Thioesterase superfamily protein	2.12199	4.71601e-07	1.82638e-05
J9VQW4	CNAG_02597	RNA-binding protein	2.11576	7.98793e-05	0.00139018
J9VUS1	CNAG_01796	Breast carcinoma amplified sequence 1	2.10522	0.000447291	0.00550631
J9VLP6	CNAG_05101	U3 small nucleolar RNA-associated protein 12	2.10441	8.18517e-07	2.8272e-05
J9VTF7	CNAG_01150	Omega-6 fatty acid desaturase (Delta-12 desaturase)	2.09273	6.27345e-06	0.000178166
J9VP55	CNAG_05711	DUF866-domain-containing protein	2.0585	0.000344662	0.00447186
J9VPE2	CNAG_05804	Nuclear pore complex protein Nup188	2.02739	0.000377704	0.00485131
J9VME1	CNAG_00730	ABC multidrug transporter AFR1 [ATP-binding cassette transporter]	2.01694	8.769e-07	2.91085e-05
