# Supplementary material for: Quantitative analysis of septin Cdc10 & Cdc3-associated proteome during stress response in the fungal pathogen Cryptococcus neoformans
Source: PLoS One. 2024 Dec 17;19(12):e0313444. doi: 10.1371/journal.pone.0313444 (PMC11651612; doi:10.1371/journal.pone.0313444)
Supplement: S3 Data — (XLSX) [file pone.0313444.s008.xlsx]

## Sheet: Protein Results (Normalized) 
Normalized Exclusive Intensity Data for each Identified Peptide per Sample ---- The associated data analysis can be found in the remianing 'sheets' of this document.
Protein Annotation											Log2 Cyclic Loess Normalized Exclusive Intensities
X	UniProt ID	genesymbol	description	uniquekey	AccessionNumber	MolecularWeight	ProteinGroupScore	IdentifiedPeptideCount	Exclusivity	QuantitativeValue	H99_25C_01	H99_25C_02	H99_25C_03	H99_25C_04	H99_25C_05	LK60_25C_01	LK60_25C_02	LK60_25C_03	LK60_25C_04	LK60_25C_05	LK140_25C_01	LK140_25C_02	LK140_25C_03	LK140_25C_04	LK140_25C_05	H99_25C_01_input	H99_25C_02_input	H99_25C_03_input	H99_25C_04_input	H99_25C_05_input	LK60_25C_01_input	LK60_25C_02_input	LK60_25C_03_input	LK60_25C_04_input	LK60_25C_05_input	LK140_25C_01_input	LK140_25C_02_input	LK140_25C_03_input	LK140_25C_04_input	LK140_25C_05_input	H99_37C_01	H99_37C_02	H99_37C_03	H99_37C_04	H99_37C_05	LK60_37C_01	LK60_37C_02	LK60_37C_03	LK60_37C_04
1	J9VVH4	CNAG_02099	Fatty acid synthase subunit beta, fungi type	J9VVH4_CNAG_02099	tr|J9VVH4|J9VVH4_CRYNH	275 kDa	0.999998	64	100%	NA	26.2252	26.235	26.1737	26.162	26.3789	25.7169	25.584	25.726	25.8016	25.7309	25.3991	25.507	25.1715	25.6745	25.7977	25.8725	25.7354	25.8592	26.3086	25.9729	25.0743	24.7211	25.117	25.3561	26.3613	25.3086	25.625	25.7547	26.0611	25.3252	26.8018	26.8267	26.6374	26.4847	26.5822	27.2281	26.0734	26.4441	26.2022
2	J9VF80	CNAG_07373	Carbamoyl-phosphate synthase, large subunit	J9VF80_CNAG_07373	tr|J9VF80|J9VF80_CRYNH	255 kDa	0.999976	57	96%	NA	26.8682	28.7024	29.2012	28.3773	28.1564	29.5865	29.6218	29.2399	30.0569	29.6456	31.4617	30.2619	29.832	30.2276	31.656	32.5748	32.0239	31.6551	31.9815	31.8668	31.2628	29.5775	30.2282	29.3033	31.6136	29.6676	30.357	31.0415	30.6583	30.0712	29.9599	29.4159	30.6012	25.6997	30.135	30.0819	30.2644	30.889	26.7259
3	J9VTZ1	CNAG_05759	Acetyl-CoA carboxylase/biotin carboxylase	J9VTZ1_CNAG_05759	tr|J9VTZ1|J9VTZ1_CRYNH	248 kDa	1	49	100%	NA	26.6101	26.5942	26.4567	26.6921	26.4044	26.6625	26.5843	26.6738	26.6495	26.6964	27.1427	26.8782	27.5195	26.703	27.095	25.4374	25.7022	25.4848	25.7088	26.3184	26.8631	27.0786	26.4443	26.5657	26.445	26.9622	26.8328	26.8636	26.6257	26.8958	25.3305	25.2752	25.2065	25.4912	25.4642	26.2414	25.9192	26.4469	26.9199
4	J9VSX5	CNAG_02100	Fatty acid synthase subunit alpha, fungi type	J9VSX5_CNAG_02100	tr|J9VSX5|J9VSX5_CRYNH	158 kDa	1	47	100%	NA	26.6569	26.5676	26.5767	26.5132	26.6225	26.4446	26.7789	26.4473	27.6352	26.3969	26.3899	26.6387	26.2096	26.4367	27.1697	27.3023	26.6761	25.9325	26.1142	26.5987	25.6287	26.5423	25.5829	25.6534	25.8137	26.5809	26.6897	26.1344	26.1216	25.6064	26.1232	25.9797	26.1051	26.4325	25.8521	26.3738	25.9848	25.9759	27.0862
5	J9VS18	CNAG_04327	Vigilin 1	J9VS18_CNAG_04327	tr|J9VS18|J9VS18_CRYNH	138 kDa	0.999998	47	100%	NA	25.3259	25.172	25.2865	25.3547	25.2315	27.1729	26.2047	25.7181	27.0231	25.0718	30.2245	30.2646	30.0968	30.6327	30.8276	31.3974	31.2954	30.676	30.9345	31.3246	29.9248	29.5587	30.0265	29.3665	30.7649	29.7473	30.1421	30.1663	27.391	30.4847	30.2352	26.4635	30.6619	25.513	30.3624	26.5131	30.7791	31.0497	31.2018
6	J9VXF1	CNAG_01890	5-methyltetrahydropteroyltriglutamate--homocysteine S-methyltransferase	J9VXF1_CNAG_01890	tr|J9VXF1|J9VXF1_CRYNH	85 kDa	1	46	100%	NA	28.8514	28.1222	28.4019	28.2307	28.3346	28.0696	28.1842	28.2123	28.2366	27.9918	27.5914	28.1607	27.4876	28.2558	28.3756	28.9231	28.9154	28.5511	28.5803	28.7713	27.3962	27.5265	27.2441	27.522	27.0448	27.6339	27.8598	28.0194	27.4887	27.7029	28.5412	28.4939	28.5878	28.5822	28.3965	27.3881	27.7142	27.6084	27.8832
7	J9W0K1	CNAG_04640	ATP-citrate synthase	J9W0K1_CNAG_04640	tr|J9W0K1|J9W0K1_CRYNH	125 kDa	0.999999	45	100%	NA	27.4585	27.2867	27.3505	27.2416	27.537	27.2265	27.5718	27.167	27.2425	27.3404	27.5138	27.4108	27.2677	27.2782	27.9254	28.6738	28.2151	28.3063	27.8596	28.5391	27.0693	26.4291	27.5425	26.974	27.2234	26.8716	27.1205	27.674	27.3705	27.5836	27.386	27.1829	27.912	27.2486	27.9342	27.5702	27.4203	26.8582	27.9941
8	J9VVA4	CNAG_06150	Hsp90-like protein	J9VVA4_CNAG_06150	tr|J9VVA4|J9VVA4_CRYNH	79 kDa	1	41	100%	NA	28.2849	28.1654	28.2057	28.063	28.279	28.4371	28.6344	28.4798	28.5215	28.6693	28.735	28.5841	28.7978	28.6443	28.6129	29.1624	29.2826	29.3879	29.4312	29.4611	29.1636	29.0842	29.1545	29.0891	29.2368	29.1109	29.1475	29.4758	29.4929	29.1882	27.5429	27.6084	27.6859	27.6266	27.5406	27.4614	28.3295	27.5361	27.4103
9	J9VZ70	CNAG_01727	Hsp71-like protein [Transcriptional coregulator SSA1]	J9VZ70_SSA1	sp|J9VZ70|HSP71_CRYNH	70 kDa	1	41	29%	NA	27.0529	26.6873	26.8803	26.797	26.9051	27.1493	27.3027	27.0936	27.4866	27.3247	26.3662	26.3826	26.5036	26.5618	26.7686	26.6472	27.2038	27.5705	27.5853	27.1926	29.0195	28.8422	28.9324	28.5656	28.8023	28.2015	28.2769	28.425	28.4756	28.0939	25.4931	25.0011	25.547	25.3495	25.3341	25.5239	25.455	25.4345	25.6437
10	J9W2T4	CNAG_06208	Heat shock 70kDa protein 4	J9W2T4_CNAG_06208	tr|J9W2T4|J9W2T4_CRYNH	86 kDa	1	41	100%	NA	27.4361	27.1828	27.318	27.1751	27.3544	27.0562	27.1283	27.2148	27.1693	27.0945	27.1665	26.5248	26.0052	26.5083	27.1098	28.0353	28.0876	28.4955	28.5303	28.1339	26.6809	26.4503	26.6381	26.8021	27.2323	26.8101	27.2813	27.6309	27.7277	26.9378	27.16	27.2202	27.2351	27.2616	27.2736	27.2591	27.1682	26.714	27.5867
12	J9VI50	CNAG_00147	Pre-mRNA-processing-splicing factor 8	J9VI50_CNAG_00147	tr|J9VI50|J9VI50_CRYNH	292 kDa	0.999998	40	100%	NA	23.3658	23.692	23.4536	22.9754	23.4527	24.7267	23.1141	23.1366	23.1634	23.2608	24.3968	24.2163	23.5115	23.3863	23.438	24.4739	22.4164	23.5761	22.7556	24.2025	22.4206	25.4263	26.9313	22.4998	23.5234	26.1493	23.8811	22.8521	26.9817	23.877	22.4529	25.5541	26.3812	22.6305	22.5181	23.8481	23.3007	23.2973	24.0239
13	J9VK61	CNAG_00848	Midasin	J9VK61_CNAG_00848	tr|J9VK61|J9VK61_CRYNH	103 kDa	0.999992	38	100%	NA	24.3729	23.485	24.2172	23.6844	24.0452	25.5016	25.3191	25.8208	25.9049	25.7429	27.936	27.6786	27.4564	27.739	28.1631	27.1799	27.0983	26.067	26.7802	26.6183	26.294	26.2386	26.2242	26.807	27.1219	27.3962	27.588	27.3722	28.0836	27.4773	30.595	30.4778	30.4718	31.0772	30.0514	29.013	28.3025	29.1133	29.2839
14	J9VU43	CNAG_01750	Hsp72-like protein	J9VU43_CNAG_01750	tr|J9VU43|J9VU43_CRYNH	70 kDa	0.999999	37	22%	NA	21.4506	22.2394	21.8527	21.6288	21.6239	22.5665	22.4499	24.6468	22.4947	22.3598	21.9778	26.3656	21.4524	26.1756	22.136	23.6885	23.783	24.0898	23.8207	23.2841	25.6345	25.8509	25.5727	25.6629	24.7322	24.7335	24.8748	24.6346	24.2816	24.7771	23.1647	22.675	23.5508	23.2722	22.7599	23.1508	24.7698	26.2176	25.429
15	J9VV68	CNAG_04904	Clathrin heavy chain	J9VV68_CNAG_04904	tr|J9VV68|J9VV68_CRYNH	190 kDa	0.999991	36	100%	NA	24.9644	24.8371	24.764	24.9472	24.8207	24.628	24.5147	24.5324	24.5228	24.5145	24.3724	24.5465	24.6505	24.2714	24.5272	24.3463	24.2176	24.7842	24.5387	24.4733	25.1917	26.0661	25.095	25.2481	24.5146	25.5433	25.3131	25.1623	25.3243	25.4696	25.8379	25.7018	25.6269	25.7137	25.2928	25.547	25.2276	25.2912	25.2167
16	J9VJJ6	CNAG_06840	Elongation factor 2	J9VJJ6_CNAG_06840	tr|J9VJJ6|J9VJJ6_CRYNH (+1)	93 kDa	1	35	97%	NA	28.7904	28.7383	28.6436	28.7638	28.594	28.6938	28.7909	28.7022	28.8664	28.6383	29.1764	29.2048	28.9682	29.0721	28.9686	28.2394	28.4805	28.3555	28.4387	28.3529	28.5795	28.6774	28.5023	28.4344	28.5999	28.839	28.7994	28.9032	28.7596	28.8581	28.1182	27.9972	28.0904	27.9963	27.9001	28.5317	28.701	28.4711	28.5166
16.2	T2BNJ0	CNAG_06840	Elongation factor 2, variant	T2BNJ0_CNAG_06840	tr|T2BNJ0|T2BNJ0_CRYNH	91 kDa	1	35	97%	NA	28.7904	28.7383	28.6436	28.7638	28.594	28.6938	28.7909	28.7022	28.8664	28.6383	29.1764	29.2048	28.9682	29.0721	28.9686	28.2394	28.4805	28.3555	28.4387	28.3529	28.5795	28.6774	28.5023	28.4344	28.5999	28.839	28.7994	28.9032	28.7596	28.8581	28.1182	27.9972	28.0904	27.9963	27.9001	28.5317	28.701	28.4711	28.5166
17	J9VVR3	CNAG_06123	leucine--tRNA ligase	J9VVR3_CNAG_06123	tr|J9VVR3|J9VVR3_CRYNH	126 kDa	0.999998	35	100%	NA	25.3726	25.6612	25.5843	25.7583	25.5835	25.8734	26.4442	25.8048	26.0237	25.9112	25.9517	26.2513	26.1184	25.6977	26.4241	28.377	28.0478	26.6221	27.8849	27.3049	26.0697	25.3122	27.2693	26.1418	27.1924	27.1559	25.5178	25.631	26.1688	25.0871	25.0691	25.0753	26.0714	25.6406	26.424	25.5527	26.8139	26.4646	26.1914
18	J9VQZ9	CNAG_01117	Elongation factor 3	J9VQZ9_CNAG_01117	tr|J9VQZ9|J9VQZ9_CRYNH	116 kDa	1	34	100%	NA	29.2363	29.5739	29.4442	29.5192	29.3352	29.7023	29.851	29.6258	29.8153	29.7373	30.147	30.0139	30.2533	29.9217	29.9436	27.8654	28.2307	28.4928	28.5236	28.441	29.588	29.5561	29.5175	29.2972	29.5659	29.7449	29.7444	29.7869	29.6095	29.7399	26.8819	26.8771	26.6877	26.9966	27.2622	27.4174	27.2492	27.2326	27.1157
19	J9VP17	CNAG_05907	Pyruvate carboxylase	J9VP17_CNAG_05907	tr|J9VP17|J9VP17_CRYNH	132 kDa	0.999998	34	100%	NA	26.4261	26.2147	26.2831	26.2369	26.3113	25.9189	25.9142	26.008	26.0102	25.8321	25.6601	25.4348	25.4227	25.5887	25.7546	25.9503	25.8855	25.9739	25.733	25.8297	25.4265	25.4521	25.1734	25.1482	26.0072	26.138	25.7921	26.2649	25.5349	25.758	26.0872	26.0812	25.9252	26.2322	25.9386	26.1075	25.8523	26.4666	26.1608
20	J9VEL7	CNAG_00334	Hsp75-like protein	J9VEL7_CNAG_00334	tr|J9VEL7|J9VEL7_CRYNH	67 kDa	1	33	91%	NA	29.4262	28.9655	28.9121	29.0887	28.8489	29.408	29.4532	29.3698	29.4848	29.5053	30.2577	30.2516	30.0782	29.8891	29.9975	29.1775	29.2432	29.5461	28.9546	29.0182	29.5673	29.752	29.5958	29.4221	29.7843	29.8406	29.9375	29.7391	29.7231	30.0609	28.5052	28.5963	28.6862	28.1373	28.6784	28.8903	28.7491	28.8902	29.1337
21	J9VGR3	CNAG_04082	proline--tRNA ligase	J9VGR3_CNAG_04082	tr|J9VGR3|J9VGR3_CRYNH	83 kDa	0.999999	33	100%	NA	26.3502	26.7155	26.6511	26.7554	26.5675	26.6352	26.5742	26.5755	26.6199	26.5754	26.7389	26.7411	27.0561	26.4866	26.2859	25.4302	25.2916	25.2382	25.6336	25.7144	26.6871	26.7744	26.7016	26.4819	26.5652	26.1804	26.2287	26.3566	26.1725	26.2776	25.2684	25.0983	25.2493	25.2332	25.2533	24.9126	24.6079	25.2029	25.3903
22	J9VW24	CNAG_06443	Endoplasmic reticulum chaperone BiP	J9VW24_CNAG_06443	tr|J9VW24|J9VW24_CRYNH	74 kDa	0.999998	33	94%	NA	26.9856	26.4652	26.5502	26.6584	26.4637	26.7869	26.8136	26.8617	26.8445	26.8703	27.2692	27.1225	27.2149	26.8878	26.8896	27.8173	27.9595	28.3927	28.479	28.2002	28.793	28.6527	28.6377	28.3691	28.4496	28.3786	28.4662	28.4898	28.6497	28.599	26.5497	26.4377	26.542	26.5642	26.6195	27.9009	27.5044	27.439	27.481
23	J9VW13	CNAG_04609	Argonaute	J9VW13_CNAG_04609	tr|J9VW13|J9VW13_CRYNH	102 kDa	0.999998	33	100%	NA	25.8911	25.8938	25.9066	25.8249	25.8641	25.6494	25.6382	25.7495	26.9885	25.6603	27.2578	27.1428	26.1836	25.9271	26.0303	26.6545	26.7169	28.8979	27.4476	27.1415	26.5492	26.2947	28.1652	27.5275	28.1553	27.7773	25.9051	28.0517	28.1723	25.8569	27.0133	27.7792	27.6073	26.7396	28.0717	27.4159	27.6647	27.7148	28.1615
24	J9VJ21	CNAG_03891	Hsp60-like protein	J9VJ21_CNAG_03891	tr|J9VJ21|J9VJ21_CRYNH	61 kDa	0.999999	32	100%	NA	27.8829	27.2328	27.4022	27.3083	27.5622	27.4977	26.8083	27.1691	26.9931	27.2903	26.1548	26.7861	25.7615	26.1732	27.4168	28.3697	28.6265	29.2268	29.2147	29.3468	27.24	26.5651	27.2737	27.582	27.2177	27.5405	27.4654	28.2812	28.4373	27.526	25.9102	26.1518	26.1401	26.892	25.937	26.6661	26.5083	28.2888	26.9716
25	J9VFU9	CNAG_03742	Staphylococcal nuclease domain-containing protein 1	J9VFU9_CNAG_03742	tr|J9VFU9|J9VFU9_CRYNH	104 kDa	0.999977	32	100%	NA	24.3376	23.8857	23.9589	23.7936	23.8546	23.5512	23.3168	23.5822	23.6245	23.0271	23.8226	24.2465	23.4695	23.3467	24.6521	24.2701	23.6024	23.9603	24.4774	25.0817	23.0114	23.1197	23.2061	23.5516	23.2642	22.8709	23.4489	23.6412	24.0139	23.6194	23.3136	23.4727	23.1979	23.3149	23.4684	24.4112	23.687	23.8514	24.0359
26	J9VLI9	CNAG_00417	Elongation factor 1-gamma	J9VLI9_CNAG_00417	tr|J9VLI9|J9VLI9_CRYNH	47 kDa	0.999999	31	100%	NA	27.919	27.6504	27.8406	27.7311	27.9778	27.7284	27.7664	27.8495	27.7309	27.7529	27.0238	27.3612	27.0871	27.4994	27.5512	28.1178	28.2077	27.8345	27.6124	27.7111	26.3745	26.9149	26.7168	27.0367	26.7583	27.0614	27.3866	27.2306	27.3874	27.2082	29.1657	29.1688	28.9298	29.045	28.9829	27.9605	28.0106	28.1624	28.3233
27	J9VVE7	CNAG_02129	ULP_PROTEASE domain-containing protein	J9VVE7_CNAG_02129	tr|J9VVE7|J9VVE7_CRYNH	102 kDa	0.999998	30	100%	NA	24.4511	24.669	24.7549	24.3834	24.6049	25.7155	25.6047	25.8705	25.5854	25.6129	26.6963	26.5979	26.9507	26.7083	26.0839	25.6692	26.2395	26.51	26.1426	26.2285	27.3775	27.3873	27.2472	27.3437	27.2264	26.6636	26.5464	26.3719	26.3746	26.863	29.0714	29.0734	29.0155	29.2203	28.8237	28.3084	27.9519	28.3484	28.3933
28	J9VRN8	CNAG_05753	N-acetyl-gamma-glutamyl-phosphate reductase	J9VRN8_CNAG_05753	tr|J9VRN8|J9VRN8_CRYNH	101 kDa	0.999948	30	100%	NA	25.6399	24.7992	25.309	24.9869	25.4274	24.5082	26.6949	24.5779	26.1079	24.8578	24.5392	24.3639	24.1054	24.9781	24.9191	25.4134	27.4045	27.7902	29.8297	28.0004	24.7704	24.4925	23.9955	27.9196	24.8647	24.4409	24.6342	26.5664	25.7574	26.3934	24.7252	24.3121	24.817	23.9778	24.086	25.5965	25.3015	24.7665	24.8659
29	J9VWK6	CNAG_06400	Plasma membrane ATPase	J9VWK6_CNAG_06400	tr|J9VWK6|J9VWK6_CRYNH	109 kDa	1	29	100%	NA	27.5718	27.8274	27.4988	27.8544	27.472	27.7994	27.7363	27.582	27.7239	27.7452	28.0445	28.0237	28.2784	27.8214	27.6887	26.1133	26.5647	27.0115	26.9615	26.7126	27.5098	27.7696	27.5429	27.4846	27.4456	28.1039	27.9968	28.0458	28.0094	28.0378	26.3804	26.2933	26.2837	26.6727	25.9732	25.4734	25.7484	25.9288	25.7965
30	J9VR74	CNAG_03554	Coatomer subunit alpha	J9VR74_CNAG_03554	tr|J9VR74|J9VR74_CRYNH	136 kDa	0.999994	29	100%	NA	24.6672	24.6594	25.3981	24.9668	24.4768	25.2422	26.3432	24.8787	25.1133	25.3697	25.0941	24.6421	25.6306	25.9982	26.4044	27.6365	28.2189	25.4447	26.9985	27.6278	26.3028	27.296	25.6924	25.1297	27.3235	25.3942	25.99	26.665	24.6721	26.4309	25.7629	25.7221	26.9822	25.4597	26.574	25.7054	26.2587	26.6131	25.394
31	J9VWG2	CNAG_05722	Alanine--tRNA ligase	J9VWG2_ALA1	tr|J9VWG2|J9VWG2_CRYNH	112 kDa	0.999992	29	100%	NA	25.234	24.2997	24.6231	24.8091	24.6501	24.9508	24.3055	24.8938	24.9784	25.1305	24.5119	24.8004	25.159	25.9319	24.231	25.3411	25.2977	26.4234	26.2573	27.9636	24.6336	26.0408	25.459	25.2216	26.4168	24.2873	25.5226	25.9831	24.8722	25.2054	24.0602	23.7736	24.198	25.4627	24.2593	25.1259	25.0967	26.3374	24.8907
32	J9VS96	CNAG_04879	Glycogen debranching enzyme	J9VS96_CNAG_04879	tr|J9VS96|J9VS96_CRYNH	178 kDa	0.999991	29	100%	NA	22.43	23.5561	23.1477	23.0856	22.6487	23.4117	23.7594	23.6052	24.0893	23.8871	24.1662	24.4529	24.6267	24.4964	24.5582	26.8248	25.6758	24.5291	26.1499	25.2943	25.3343	24.5599	25.1046	24.9837	24.7481	25.3604	24.0938	23.9524	23.5697	25.4498	25.5616	25.6178	25.1701	25.6729	25.2305	25.1792	24.8372	25.6066	24.3826
33	J9VLP9	CNAG_04009	Aminopeptidase 2	J9VLP9_CNAG_04009	tr|J9VLP9|J9VLP9_CRYNH	113 kDa	0.999971	29	100%	NA	24.1692	24.584	24.3539	24.4361	24.1219	24.6541	24.2657	24.8502	24.9958	24.8915	25.6561	25.6817	24.5113	25.4433	25.3786	26.0158	26.272	25.666	25.3501	26.0297	25.9702	25.6545	24.8344	24.7178	25.6732	24.5913	25.2363	25.4072	25.0092	25.1759	25.8054	25.9479	25.595	25.7137	26.13	25.413	25.4864	25.8489	25.5303
34	J9VVY8	CNAG_06585	Pre-mRNA-splicing helicase BRR2	J9VVY8_CNAG_06585	tr|J9VVY8|J9VVY8_CRYNH	243 kDa	0.999953	29	100%	NA	24.5689	24.1431	24.0401	24.2226	23.9534	23.7024	23.6007	23.9372	23.628	23.6156	23.7566	24.3922	23.9167	23.8427	22.9773	21.6827	21.3061	22.2359	22.38	22.2449	24.0172	24.2684	23.9792	23.7766	23.6177	23.5548	23.8223	23.8325	24.0679	23.7549	22.513	22.49	22.3955	22.4828	22.6734	25.1155	24.2632	23.8707	23.9725
36	J9VY44	CNAG_06112	Carbamoyl-phosphate synthase arginine-specific large chain	J9VY44_CNAG_06112	tr|J9VY44|J9VY44_CRYNH	127 kDa	0.999999	28	93%	NA	26.5836	26.3294	26.338	26.4104	26.3189	26.2276	26.1344	26.2099	26.0962	26.2579	26.4913	25.8913	26.5185	25.9998	25.7114	26.8594	26.2142	25.844	26.3611	26.2207	25.6818	25.9948	25.5892	25.8786	26.1354	26.0241	25.2396	25.6018	25.3383	25.1211	23.8108	25.1921	25.7606	24.2511	25.8492	26.3522	24.5139	24.3793	25.1794
37	J9VL88	CNAG_07347	Heat shock protein	J9VL88_CNAG_07347	tr|J9VL88|J9VL88_CRYNH	100 kDa	0.999999	28	100%	NA	24.3683	23.2946	24.2949	23.5878	24.3003	25.3974	25.6108	24.6234	25.2834	25.2373	24.0342	24.2628	25.3404	25.6787	25.672	26.7354	27.2208	27.2299	27.4706	27.1108	26.7989	26.849	26.4591	26.5715	26.2062	26.3281	25.7404	26.5512	26.0417	26.8756	27.0977	26.6417	26.9146	26.7886	26.3136	26.8705	27.4961	27.7699	26.4646
38	J9VNZ3	CNAG_05070	Sulfite reductase (NADPH) hemoprotein, beta-component	J9VNZ3_CNAG_05070	tr|J9VNZ3|J9VNZ3_CRYNH	150 kDa	0.999982	28	100%	NA	25.4081	24.9868	25.2481	25.1327	25.2373	25.1628	25.2866	25.174	25.3441	25.1463	24.5709	24.7808	24.9748	24.8949	24.902	23.904	23.2788	25.0079	25.0389	24.0242	24.5082	24.2614	24.4706	24.4243	24.8147	24.0204	23.9827	25.1068	24.2166	24.6985	23.8859	23.5801	23.4234	23.65	24.085	24.1485	24.6673	23.865	23.491
39	J9VWG3	CNAG_04192	phosphoribosylformylglycinamidine synthase	J9VWG3_CNAG_04192	tr|J9VWG3|J9VWG3_CRYNH	146 kDa	0.99998	28	100%	NA	25.6027	25.671	25.634	25.5953	25.5208	25.5034	25.4279	25.3075	25.6273	25.401	25.2695	25.24	25.4502	25.0384	24.9123	23.6709	23.6479	24.3233	24.2897	24.0186	25.3188	25.2553	25.3587	25.216	24.9179	24.6186	24.1881	25.0903	24.7399	24.5123	23.9817	24.1257	24.1668	24.3285	24.1629	23.3025	23.7607	23.1554	23.3623
40	J9VL89	CNAG_01137	Aconitate hydratase, mitochondrial	J9VL89_CNAG_01137	tr|J9VL89|J9VL89_CRYNH	86 kDa	1	26	100%	NA	26.8142	26.5468	26.6581	26.6529	26.5746	26.9112	26.9055	26.8577	26.9037	26.8574	26.6805	26.6677	26.5823	26.5201	26.912	26.1642	26.1765	26.2245	26.9976	26.7612	27.2874	27.148	27.1558	27.1295	27.3658	26.2791	26.5354	26.6326	26.7186	26.5956	28.5101	28.427	28.7673	28.3253	28.5008	28.6116	28.1715	28.4336	28.4708
41	J9VQM9	CNAG_03347	ATP-dependent Clp protease ATP-binding subunit ClpB	J9VQM9_CNAG_03347	tr|J9VQM9|J9VQM9_CRYNH	92 kDa	0.999998	26	100%	NA	23.125	23.0404	22.9692	22.8017	22.7084	24.096	22.5251	23.9193	23.6665	23.0472	23.2892	23.4273	23.4338	23.9917	24.066	23.4501	22.604	23.6182	23.1722	23.3585	24.7644	24.9814	24.8088	24.7722	24.7952	24.0121	24.604	23.7275	25.2492	23.7116	23.376	23.1573	23.4313	22.9623	23.2695	23.3394	23.2246	23.169	23.3975
42	J9VFK3	CNAG_03629	NADH dehydrogenase (Quinone), G subunit	J9VFK3_CNAG_03629	tr|J9VFK3|J9VFK3_CRYNH	81 kDa	0.999998	26	100%	NA	26.2038	25.9965	26.0075	26.0374	26.2364	25.7177	25.56	25.8158	25.5261	25.6784	24.9857	25.3897	24.6948	24.9756	25.3682	25.4164	25.5459	26.2189	26.248	25.8601	24.7279	25.0385	24.655	24.87	25.4414	25.0223	25.54	25.4564	25.2633	25.3171	26.1552	26.2783	25.729	26.1784	26.0758	26.9239	26.474	26.4663	26.4415
43	J9VKN8	CNAG_03674	oxoglutarate dehydrogenase (succinyl-transferring)	J9VKN8_CNAG_03674	tr|J9VKN8|J9VKN8_CRYNH	115 kDa	0.999998	26	100%	NA	25.1901	25.6054	24.9198	24.9843	25.0688	24.6539	24.484	24.7749	24.5601	24.654	23.5563	23.6537	24.0545	24.7446	24.38	23.6074	24.1432	24.6335	25.0175	27.1292	24.3683	24.7396	24.5178	24.4159	23.8327	24.0891	23.4792	23.9404	24.0641	24.1433	25.2808	25.2304	24.9501	25.3051	25.1555	25.419	25.3111	25.1914	25.2298
44	J9VPP7	CNAG_05918	ATP synthase subunit beta	J9VPP7_CNAG_05918	tr|J9VPP7|J9VPP7_CRYNH	59 kDa	1	25	100%	NA	28.7686	28.5746	28.7902	28.4694	28.8501	28.6098	28.6634	28.6061	28.7004	28.6872	28.1239	28.2313	27.9283	28.356	28.3485	29.7464	29.7887	29.646	29.6057	29.5098	27.9525	27.9444	28.0296	28.0648	28.1639	28.3191	28.2446	28.6398	28.9407	28.471	29.725	29.7535	29.9921	29.9042	29.6768	30.3152	30.4237	30.1888	30.2923
45	J9VJP1	CNAG_00700	Phosphoribosylaminoimidazolecarboxamide formyltransferase/IMP cyclohydrolase	J9VJP1_CNAG_00700	tr|J9VJP1|J9VJP1_CRYNH	65 kDa	1	25	100%	NA	25.4761	25.4298	25.6389	25.5582	25.7254	25.2707	25.1035	25.6964	25.3409	25.2008	24.8745	24.9872	24.652	24.6887	25.4224	25.6965	27.5455	25.7097	25.047	26.1682	25.0316	25.0012	24.9674	26.0093	25.5229	24.9616	25.862	25.3632	25.3954	25.8994	24.8781	25.2306	24.9919	25.0474	25.2139	25.4366	25.2535	25.6263	25.3314
46	J9VUB5	CNAG_05884	Importin beta-4 subunit	J9VUB5_CNAG_05884	tr|J9VUB5|J9VUB5_CRYNH	118 kDa	0.999997	25	100%	NA	26.2012	26.2296	26.2304	26.241	26.2059	25.9171	25.8262	25.7993	25.9588	25.9438	25.7559	25.7188	25.8774	25.5548	27.8967	28.7154	28.8845	25.946	28.4962	29.2878	25.603	25.3532	25.563	27.5375	25.5662	25.359	25.2564	25.3111	25.4707	28.1174	25.2572	24.349	28.0445	26.7861	25.7008	26.884	27.2567	27.045	27.7547
47	J9VQC3	CNAG_03457	arginine--tRNA ligase	J9VQC3_CNAG_03457	tr|J9VQC3|J9VQC3_CRYNH	70 kDa	0.999987	25	100%	NA	24.3849	24.5574	24.8563	24.6439	24.6574	24.6879	25.0625	25.303	25.1029	25.0905	25.2173	25.6725	25.5472	25.5481	25.9985	29.0593	28.2836	27.5866	26.2452	27.9346	24.8742	28.8386	27.471	26.662	30.1298	29.2348	26.4192	26.1442	25.529	29.7914	25.342	25.111	28.8604	24.7859	28.8461	28.6023	28.2709	29.1284	28.8366
48	J9VUF2	CNAG_05925	Septin ring protein CDC3	J9VUF2_CNAG_05925	tr|J9VUF2|J9VUF2_CRYNH	53 kDa	1	24	100%	NA	23.3943	22.5728	22.749	22.698	22.5836	32.3415	32.5071	32.1419	32.2265	32.284	34.3971	34.6526	34.1364	34.58	34.5565	26.6439	25.8145	25.8367	25.096	25.2629	32.5278	31.8959	32.7283	31.992	32.8148	34.3431	34.6834	34.8776	34.574	34.6809	25.3235	24.8437	26.2244	25.239	25.3839	32.5725	32.6931	33.3489	33.3675
49	J9VPF5	CNAG_05199	Chaperone DnaK	J9VPF5_CNAG_05199	tr|J9VPF5|J9VPF5_CRYNH	72 kDa	1	24	100%	NA	27.3843	26.7706	27.0159	26.7755	27.0678	26.6882	26.5972	26.7676	26.8341	26.7988	25.8059	25.7633	25.6518	26.1559	25.8682	27.1853	27.3488	27.5236	27.292	27.4131	26.3934	26.5846	26.2944	26.7726	26.425	26.2904	26.074	26.4339	26.8479	26.414	26.1195	25.9951	25.8075	26.0794	26.252	27.4655	27.2882	27.1719	26.921
50	J9VXL1	CNAG_04851	Transitional endoplasmic reticulum ATPase	J9VXL1_CNAG_04851	tr|J9VXL1|J9VXL1_CRYNH	89 kDa	0.999999	24	100%	NA	25.6032	25.2153	25.3302	25.2451	25.0739	25.2526	25.0922	25.0635	25.2577	25.2223	25.3574	25.6704	24.616	25.6019	24.8635	26.1251	26.4907	26.1279	26.2887	26.6524	26.5062	26.8158	26.3994	26.2811	25.665	25.5323	26.505	25.7271	25.6543	25.8942	25.9601	25.7669	25.7388	26.0325	25.4889	26.8302	26.701	26.2597	26.1507
51	J9VQK7	CNAG_07746	Methylenetetrahydrofolate dehydrogenase (NADP)	J9VQK7_CNAG_07746	tr|J9VQK7|J9VQK7_CRYNH	109 kDa	0.999993	24	100%	NA	26.3788	26.5275	26.457	26.5509	26.3312	26.1871	26.2202	26.2144	26.3488	26.3116	26.4572	26.3781	26.855	26.3593	26.5091	24.8541	24.4319	24.4633	24.2301	25.2046	26.0914	26.2543	25.8468	25.8338	25.4857	25.5757	25.4406	25.4864	25.447	25.4161	24.6401	24.5999	24.2496	24.3638	24.1666	24.0318	23.5744	23.4038	23.9662
52	J9VYK4	CNAG_03588	Alpha-aminoadipate reductase	J9VYK4_CNAG_03588	tr|J9VYK4|J9VYK4_CRYNH	154 kDa	0.999987	24	100%	NA	25.3364	25.0905	25.212	25.125	25.1451	24.9543	25.1119	24.965	25.0186	25.105	25.456	24.7688	25.027	24.8407	25.2879	24.561	25.2467	24.1312	24.006	24.0933	24.2031	24.2375	24.5113	24.1346	24.1367	25.0153	23.9509	24.9467	25.2058	24.6625	24.1096	24.2348	24.2922	23.8247	24.1169	24.2717	24.9024	24.5963	24.6174
53	J9VYI2	CNAG_06248	Protein TIF31 [Clustered mitochondria protein (CLU1) homolog]	J9VYI2_CLU1	tr|J9VYI2|J9VYI2_CRYNH	164 kDa	0.999979	24	100%	NA	25.3941	24.7823	25.064	25.0084	25.2166	24.5431	24.3687	24.4413	25.312	25.3587	24.9783	23.9276	24.2271	24.5262	24.6862	23.2521	22.671	23.1135	25.2699	26.3094	24.1181	24.3707	25.491	23.8993	23.6906	23.7599	25.0112	24.8638	23.6918	23.3022	24.681	24.5844	23.4143	23.5777	23.1675	24.0479	24.4481	23.9255	23.7
54	J9VGH8	CNAG_03748	Large subunit ribosomal protein L19	J9VGH8_CNAG_03748	tr|J9VGH8|J9VGH8_CRYNH	284 kDa	0.999793	24	100%	NA	22.4267	22.9323	22.6598	22.7981	22.957	22.3852	22.4185	22.0127	22.1846	21.9956	21.9476	22.2013	22.6832	21.8613	22.3164	22.1238	21.4912	21.7175	21.1093	22.4772	22.215	22.1774	22.3764	21.9965	22.0754	22.2968	22.0916	21.5393	21.8868	21.9062	21.0788	21.8271	21.2149	21.0959	21.6415	22.2929	22.1257	21.5341	22.0352
55	J9VU39	CNAG_00879	NAD-specific glutamate dehydrogenase	J9VU39_CNAG_00879	tr|J9VU39|J9VU39_CRYNH	118 kDa	1	23	100%	NA	24.9292	24.686	24.7136	24.7663	24.6984	24.6281	24.7991	24.7683	24.7211	24.7181	24.747	24.8144	24.5388	24.5344	25.0574	25.1762	24.9257	25.0803	25.0005	24.5	24.7534	24.17	24.9564	24.5177	24.2155	24.0987	23.8759	23.8626	24.6118	24.6095	25.626	25.6393	25.6868	25.6132	25.5967	25.2741	25.3147	25.7275	25.5725
56	J9VL23	CNAG_07445	Transketolase	J9VL23_CNAG_07445	tr|J9VL23|J9VL23_CRYNH	74 kDa	1	23	100%	NA	27.4003	26.7784	27.0688	26.8007	27.0696	26.6224	26.7152	26.7785	26.7527	26.7072	26.0913	26.0724	26.0194	26.4182	26.3525	26.3143	26.8347	27.0247	26.9866	26.7972	27.2474	27.0331	27.286	27.0771	27.3433	26.4125	26.3591	26.8726	26.9531	26.3103	27.3036	27.1746	26.9822	27.2516	27.168	26.2885	26.0307	26.5643	26.1485
57	J9VG96	CNAG_00237	3-isopropylmalate dehydratase	J9VG96_CNAG_00237	tr|J9VG96|J9VG96_CRYNH	83 kDa	1	23	100%	NA	25.5256	26.0806	25.8098	26.2297	25.7373	26.5534	25.9223	25.9256	26.0268	25.9987	27.0426	26.838	26.6598	26.439	26.1968	25.3579	27.4142	26.6143	26.6461	26.9623	26.6528	26.4703	26.6284	25.9792	27.2322	25.4771	25.7594	26.1553	26.653	27.0218	24.6114	25.4497	25.5733	24.4171	25.4767	25.0207	26.547	24.9622	26.5062
58	J9VMX9	CNAG_01339	Mitochondrial presequence protease	J9VMX9_CNAG_01339	tr|J9VMX9|J9VMX9_CRYNH	119 kDa	0.999998	23	100%	NA	22.5434	22.739	22.496	22.8272	22.6737	23.2747	23.8638	24.1405	24.4829	23.2693	24.2518	24.2537	24.2717	22.7823	24.9296	25.8393	24.9332	25.5925	25.3292	25.2436	24.7751	24.2355	24.5689	24.4265	24.8802	24.3567	25.3329	25.3416	24.5915	24.508	23.4634	23.7415	23.5652	23.5979	24.9185	24.7439	25.5726	25.233	24.2399
59	J9VD75	CNAG_00100	Stress-induced-phosphoprotein 1	J9VD75_CNAG_00100	tr|J9VD75|J9VD75_CRYNH	65 kDa	0.999996	23	100%	NA	25.3188	24.8891	24.9511	24.7843	24.985	24.5026	24.9776	24.808	24.5897	24.5412	25.2004	24.4664	24.759	24.3093	25.5435	25.8136	25.9557	26.3922	26.2896	26.1247	26.9309	24.2889	25.2185	25.0694	25.084	25.022	25.5607	26.0484	26.0919	25.5942	23.9448	24.3175	24.9865	24.3044	24.6051	24.3151	24.5601	26.349	24.8704
60	J9VE11	CNAG_00136	Ubiquitin-activating enzyme E1	J9VE11_CNAG_00136	tr|J9VE11|J9VE11_CRYNH	112 kDa	0.999996	23	100%	NA	23.9811	23.9567	23.9882	27.2031	23.964	24.0754	23.877	27.0936	24.0584	23.9066	24.5087	24.1687	27.6594	29.652	24.6839	25.3046	25.5851	24.842	25.5838	25.5038	24.1876	23.3065	29.2885	26.6393	24.3077	28.0471	27.2629	27.1549	24.1538	29.8903	24.5275	24.3108	24.3987	24.297	29.2362	24.5471	24.25	25.2479	24.6637
61	J9W469	CNAG_05602	Multifunctional fusion protein	J9W469_CNAG_05602	tr|J9W469|J9W469_CRYNH	60 kDa	0.999991	23	100%	NA	27.0561	26.6374	26.6754	26.6369	26.7544	25.9979	25.8488	26.107	25.9537	25.8752	24.6539	25.0362	24.9073	25.4686	25.0366	25.2268	25.1323	25.5556	25.5623	25.4528	24.6947	24.3334	24.1328	24.8837	23.9718	23.8254	24.2717	24.0062	23.9175	24.3752	26.4584	26.2884	26.0438	26.2393	25.9215	24.6936	24.925	24.8312	24.8201
62	J9VWQ4	CNAG_05826	Eukaryotic peptide chain release factor GTP-binding subunit	J9VWQ4_CNAG_05826	tr|J9VWQ4|J9VWQ4_CRYNH	80 kDa	0.99999	23	100%	NA	25.2527	24.6113	24.7751	24.5695	24.9123	24.412	24.1346	24.4358	24.4757	24.3522	23.6393	23.7917	24.1018	24.3423	24.1368	23.9228	24.3929	24.5119	23.9004	24.1857	25.4137	24.4487	24.0965	24.3119	23.8785	24.6578	24.8369	24.6243	24.6896	24.8334	23.2242	23.6361	23.3343	23.7687	23.1868	24.0154	23.7283	23.7324	23.6786
63	J9VIG8	CNAG_03701	Pentafunctional AROM polypeptide	J9VIG8_CNAG_03701	tr|J9VIG8|J9VIG8_CRYNH	173 kDa	0.999973	23	100%	NA	25.4259	24.8439	25.0673	24.9884	25.0995	24.3508	24.1509	24.3894	24.1956	24.184	23.7999	23.8035	23.452	23.576	25.6811	23.5291	24.0476	24.4715	24.4101	24.4857	23.8984	23.5894	23.2507	23.6893	24.0396	24.1243	24.1547	24.3052	24.5169	24.628	23.3185	23.0134	22.9881	23.4352	23.5834	23.4388	24.1111	23.0588	23.0555
64	J9VJY9	CNAG_02936	CCR4-NOT transcription complex subunit 1	J9VJY9_CNAG_02936	tr|J9VJY9|J9VJY9_CRYNH	253 kDa	0.999765	23	100%	NA	22.7459	22.7152	22.292	22.8375	22.3577	22.0625	22.3325	22.2713	22.4329	22.2646	22.7003	22.7285	22.5521	22.7461	22.4936	21.869	21.5573	22.2921	23.2236	23.475	23.0907	22.7628	23.3111	22.9812	22.8989	23.0559	23.4489	23.3421	23.2231	23.177	21.7635	21.8348	22.4335	21.5967	22.7889	21.965	22.6137	22.1402	22.0035
65	J9VX99	CNAG_01820	Pyruvate kinase	J9VX99_CNAG_01820	tr|J9VX99|J9VX99_CRYNH (+1)	62 kDa	1	22	100%	NA	26.5116	26.338	26.4285	26.3737	26.468	25.9877	25.8985	25.9742	25.861	25.9014	25.7122	25.3889	25.0258	25.6437	26.17	26.9726	26.3052	26.0085	26.1287	25.9454	25.5785	25.2745	25.5677	25.234	25.5912	25.773	25.6157	25.6423	25.3855	25.3716	26.0245	26.0424	25.9346	26.2814	25.9623	26.4684	26.5696	26.3018	26.0973
65.2	T2BNJ3	CNAG_01820	Pyruvate kinase	T2BNJ3_CNAG_01820	tr|T2BNJ3|T2BNJ3_CRYNH	57 kDa	1	22	100%	NA	26.5116	26.338	26.4285	26.3737	26.468	25.9877	25.8985	25.9742	25.861	25.9014	25.7122	25.3889	25.0258	25.6437	26.17	26.9726	26.3052	26.0085	26.1287	25.9454	25.5785	25.2745	25.5677	25.234	25.5912	25.773	25.6157	25.6423	25.3855	25.3716	26.0245	26.0424	25.9346	26.2814	25.9623	26.4684	26.5696	26.3018	26.0973
66	J9VU59	CNAG_04189	Succinate dehydrogenase [ubiquinone] flavoprotein subunit, mitochondrial	J9VU59_CNAG_04189	tr|J9VU59|J9VU59_CRYNH	70 kDa	0.999999	22	100%	NA	25.2656	25.0302	24.9974	25.0778	25.0339	25.2383	24.6313	25.2391	24.8811	24.668	25.217	25.5716	24.8706	25.3459	25.2544	24.2734	24.9933	24.9836	24.964	24.7869	25.0584	24.852	24.8356	24.6879	25.0248	24.8238	24.8063	24.9143	25.0118	24.6285	27.4205	27.2412	28.0226	27.1523	27.6946	27.3772	27.1475	27.225	27.2013
67	J9VQN8	CNAG_03358	Phosphoglycerate kinase	J9VQN8_CNAG_03358	tr|J9VQN8|J9VQN8_CRYNH	45 kDa	0.999998	22	100%	NA	26.313	25.8589	25.9789	25.784	26.0332	26.1027	26.2216	26.1405	26.1757	26.1922	25.9056	26.1984	25.9539	25.9412	27.072	26.9848	26.7435	26.5359	26.6835	26.5964	25.9079	25.6922	25.6952	25.9809	26.149	25.6937	25.9973	26.3251	26.1089	25.8374	27.3463	27.3489	27.3106	27.3885	27.4646	27.0376	26.8867	26.8407	27.2077
68	J9VFK1	CNAG_00743	Imidazole glycerol phosphate synthase hisHF	J9VFK1_CNAG_00743	tr|J9VFK1|J9VFK1_CRYNH	67 kDa	0.999997	22	100%	NA	25.0484	26.9783	26.3327	26.7118	26.3759	26.0404	27.3366	27.519	25.8223	28.0218	27.3381	28.1208	27.9653	27.1741	26.3744	28.8126	30.2258	27.4293	28.116	29.7193	28.0766	27.6102	26.7619	27.3252	28.5656	28.5368	28.6276	28.4774	28.1159	27.0602	28.5669	28.1861	26.5841	27.1867	28.1963	26.9257	27.9647	26.7642	28.7621
69	J9VUR9	CNAG_04441	Polyadenylate-binding protein	J9VUR9_CNAG_04441	tr|J9VUR9|J9VUR9_CRYNH	72 kDa	0.999992	22	95%	NA	26.5671	26.0547	26.1663	26.1891	26.3159	26.1245	26.3723	26.1547	26.2087	26.0237	26.1429	27.2123	26.1655	26.0483	25.9354	26.537	27.0553	25.8385	25.7518	25.4479	24.8391	24.5596	24.795	25.1666	24.6199	24.9745	25.0694	25.8445	25.6887	25.5842	24.8013	24.5833	24.6601	24.5305	25.3603	24.6576	26.2804	25.3325	24.807
70	J9VIW2	CNAG_00386	Translation initiation factor 4G	J9VIW2_CNAG_00386	tr|J9VIW2|J9VIW2_CRYNH	126 kDa	0.999988	22	95%	NA	24.8361	24.8742	25.0058	24.8443	25.057	24.5812	24.4234	24.6224	24.4976	24.4745	24.6463	24.3395	24.2457	25.4097	25.0114	24.6006	24.4899	23.6108	24.0701	26.3285	23.3882	23.159	23.7438	23.6349	24.5672	23.566	23.7181	23.9218	24.4776	23.5838	24.0776	24.1949	24.7387	22.9205	24.5835	23.3758	25.433	22.9482	23.221
71	J9VVR1	CNAG_04738	Fimbrin	J9VVR1_CNAG_04738	tr|J9VVR1|J9VVR1_CRYNH	70 kDa	0.999984	22	100%	NA	23.1414	22.9721	22.7413	23.0977	22.9535	22.9994	23.2436	23.1554	23.5494	23.8182	23.8021	23.4724	23.6687	24.2415	24.4618	25.1352	24.7274	23.1043	24.5641	25.0041	22.7361	23.9574	22.6236	23.8192	24.1857	23.8256	23.5713	24.3933	23.4854	23.8258	23.8982	23.9547	24.0923	24.1092	23.7949	23.9295	23.7328	23.5541	23.936
72	J9VJB1	CNAG_07805	Insulysin	J9VJB1_CNAG_07805	tr|J9VJB1|J9VJB1_CRYNH	131 kDa	0.999983	22	100%	NA	22.7631	23.0326	21.9401	22.9917	22.2592	23.1182	23.1082	22.9707	24.045	22.8634	23.7436	23.9453	24.7747	23.1121	23.6128	23.0256	24.8654	23.4259	26.8804	24.277	25.999	22.9734	25.2167	25.2028	23.456	24.761	25.7973	23.9205	23.3082	25.8185	22.2706	22.6454	23.0628	22.7384	23.0369	23.1599	23.5004	24.7395	23.2622
73	J9VLR6	CNAG_02437	rRNA biogenesis protein RRP5	J9VLR6_CNAG_02437	tr|J9VLR6|J9VLR6_CRYNH	163 kDa	0.999967	22	100%	NA	22.7294	23.3005	23.8001	23.9719	22.9307	24.0708	24.0255	23.8513	24.075	22.8606	24.2667	24.9324	24.5786	24.5761	24.0719	26.0198	26.0699	24.5204	26.9922	26.5837	25.0417	24.3862	25.3498	23.4169	24.7062	24.9151	24.072	25.7542	24.0907	25.6122	24.2786	24.1115	25.4336	24.4477	23.2473	24.5344	24.7677	24.7155	25.0741
75	J9VI11	CNAG_07561	6-phosphogluconate dehydrogenase, decarboxylating	J9VI11_CNAG_07561	tr|J9VI11|J9VI11_CRYNH	54 kDa	1	21	100%	NA	26.7853	27.119	26.7755	26.9363	26.8833	26.9387	26.9802	26.8221	26.8869	26.9944	26.7549	26.975	27.0279	26.749	26.8659	26.1555	26.2881	26.5211	26.5722	26.2328	27.3287	27.5546	27.4097	27.0895	27.1252	27.0207	26.6593	26.9817	27.0166	26.9775	27.5822	27.6387	27.7279	27.9845	27.7295	26.7067	26.5391	26.8691	26.7301
76	J9VL33	CNAG_06900	phosphoglycerate mutase (2,3-diphosphoglycerate-independent)	J9VL33_CNAG_06900	tr|J9VL33|J9VL33_CRYNH	59 kDa	1	21	100%	NA	25.2754	25.0127	24.956	25.0354	25.1435	24.6975	24.5337	24.5636	24.6273	24.7058	23.6436	23.9172	24.0483	24.4614	24.1704	25.5313	24.6744	24.332	25.5699	25.6852	24.219	24.1283	24.29	24.3773	24.7892	24.0709	24.8025	24.6226	24.1129	24.7223	26.2983	26.3527	25.9558	26.2968	26.0202	25.0231	25.0956	25.1012	25.1704
77	J9VS35	CNAG_02440	Cation-transporting ATPase	J9VS35_CNAG_02440	tr|J9VS35|J9VS35_CRYNH	88 kDa	1	21	100%	NA	23.4361	23.3863	23.3723	23.5957	23.0771	23.348	23.0555	23.1548	23.5805	23.4421	23.6662	23.427	23.4751	23.1805	24.1622	23.6073	23.5677	23.8593	23.1809	24.6675	24.4079	24.4355	24.294	24.3928	24.5777	24.5116	24.724	24.2714	24.5048	24.3098	23.8069	23.9813	23.4761	23.9672	24.3364	24.4007	23.8533	23.8943	23.7846
78	J9VXN5	CNAG_03225	Malate dehydrogenase	J9VXN5_CNAG_03225	tr|J9VXN5|J9VXN5_CRYNH	36 kDa	1	21	95%	NA	26.4939	26.2987	26.3438	26.2651	26.5157	26.6955	26.6479	26.546	26.5054	26.7114	26.3309	26.5705	26.2795	26.4887	26.5476	26.9023	26.8829	27.2302	27.3625	27.3066	26.7264	26.3	27.1105	26.6282	27.2137	26.9123	27.3071	27.6056	27.6593	27.1429	27.5835	27.6915	27.6613	27.7543	27.8057	28.7989	28.6266	28.4298	28.3733
79	J9VW50	CNAG_06240	Protein disulfide-isomerase	J9VW50_CNAG_06240	tr|J9VW50|J9VW50_CRYNH	54 kDa	0.999998	21	100%	NA	23.9099	23.005	23.4512	23.3281	23.8925	24.0408	25.3315	25.0124	25.7876	25.5126	25.647	26.8284	25.4019	26.2328	25.5337	25.241	24.9703	25.0994	26.3187	25.3631	24.4618	23.7624	24.607	24.0292	24.6374	25.2199	26.0422	25.6007	25.2268	26.0795	25.1059	23.5811	23.7183	24.277	23.6644	25.0895	26.4313	25.7785	25.8967
80	J9VJD9	CNAG_05301	Coronin	J9VJD9_CNAG_05301	tr|J9VJD9|J9VJD9_CRYNH	74 kDa	0.999997	21	100%	NA	22.633	22.964	22.8915	23.0815	22.9415	22.6855	22.8883	23.1571	23.2145	22.6242	27.0314	23.4737	22.8028	25.4708	28.1705	25.3863	27.8072	27.3024	27.3302	26.9695	25.9069	22.7908	26.0234	26.4474	26.3502	26.7687	27.0899	23.5526	23.8978	23.7603	23.3363	23.4112	24.9268	23.776	24.241	24.5414	25.8614	24.3071	23.7384
81	J9VIU5	CNAG_02565	Homoaconitase, mitochondrial	J9VIU5_CNAG_02565	tr|J9VIU5|J9VIU5_CRYNH	78 kDa	0.999995	21	100%	NA	24.4552	23.7005	23.8327	23.7883	23.6997	23.5177	23.9217	23.5285	24.4109	24.5943	23.0895	23.7276	23.1857	23.5136	24.5208	24.1612	23.6687	25.2367	25.1926	25.0524	24.0877	23.4706	23.4152	24.7458	23.4506	23.8855	22.994	24.0867	23.4765	23.1921	23.2414	22.7066	24.5481	22.5339	24.3474	23.5206	23.4966	23.8216	24.3722
82	J9VH45	CNAG_00565	Dynamin GTPase	J9VH45_CNAG_00565	tr|J9VH45|J9VH45_CRYNH	77 kDa	0.999985	21	100%	NA	24.208	23.9612	23.853	23.7483	23.7544	23.7123	23.7329	23.4894	23.5991	23.6371	22.6746	23.0503	23.7009	23.3133	22.6594	23.4529	23.3837	22.9137	23.286	23.8399	23.0186	23.3196	23.0178	23.6082	23.4697	23.2755	22.8693	22.9277	23.1118	23.0585	23.1511	22.9413	22.8383	23.2819	23.0534	23.9745	23.8826	22.8465	23.0951
83	J9VHM5	CNAG_02994	AMPK1_CBM domain-containing protein	J9VHM5_CNAG_02994	tr|J9VHM5|J9VHM5_CRYNH	73 kDa	0.999967	21	14%	NA	19.6048	18.8523	19.1726	18.5401	19.6821	18.4335	19.0438	19.5416	19.1686	19.6197	19.0653	19.4577	19.4978	17.764	19.7031	19.0166	19.1828	19.1355	18.3619	19.9073	19.7367	18.3997	19.2792	19.1907	20.8432	16.9105	18.7451	19.0712	19.622	18.5093	19.1822	19.2096	19.974	18.1822	22.1672	17.6687	22.351	19.1439	19.347
84	J9VMB0	CNAG_02208	Ribonucleoside-diphosphate reductase	J9VMB0_CNAG_02208	tr|J9VMB0|J9VMB0_CRYNH	97 kDa	0.999926	21	100%	NA	24.2681	24.4084	24.1282	24.3534	24.0429	24.609	24.5766	24.2987	24.252	24.6575	24.4994	24.1556	24.6102	24.3174	24.1942	23.6646	24.0386	24.0611	24.0249	23.6694	24.2684	24.6097	24.1473	23.8693	24.2991	24.7145	23.9756	24.4238	24.693	24.2163	23.3717	23.2606	23.8158	23.0262	23.325	23.7614	23.275	24.0623	23.5203
85	J9VRL7	CNAG_00866	Transketolase	J9VRL7_CNAG_00866	tr|J9VRL7|J9VRL7_CRYNH	71 kDa	0.999711	21	24%	NA	20.674	20.3033	21.3417	20.4727	20.7822	20.9474	19.9094	21.0041	21.0416	20.0827	20.0601	20.386	20.7842	20.6731	21.7809	21.4548	20.8893	20.568	20.577	20.7094	22.5166	22.209	21.6015	21.838	21.2097	21.0552	21.1923	21.7979	20.6704	21.0782	24.4928	24.3757	24.0261	24.8039	23.8782	22.7127	21.78	22.871	22.7696
86	J9VTK1	CNAG_01577	Glutamate dehydrogenase	J9VTK1_CNAG_01577	tr|J9VTK1|J9VTK1_CRYNH	49 kDa	1	20	100%	NA	27.4749	27.5066	27.3594	27.4372	27.453	27.3867	27.3552	27.3136	27.3642	27.3123	27.6657	27.745	27.6739	27.46	27.5541	26.0813	26.4214	26.5212	26.4831	26.2348	26.7731	26.7161	26.63	26.7906	26.8287	27.7247	27.757	27.7804	27.9296	27.8828	27.734	27.7833	27.4801	27.315	27.7931	26.44	26.2671	26.2348	26.5038
87	J9VP84	CNAG_05745	Cytoplasmic protein	J9VP84_CNAG_05745	tr|J9VP84|J9VP84_CRYNH	121 kDa	0.999999	20	100%	NA	23.1564	22.9725	22.9835	22.8528	23.1022	22.5501	22.0546	22.0987	23.0702	22.3616	22.9872	22.6005	22.8435	21.835	22.2602	22.007	21.5118	22.1911	22.5424	21.83	22.483	21.6602	22.7532	22.0737	23.0731	21.9893	21.9727	22.1041	22.2053	20.8657	21.2963	21.4876	21.1791	21.6022	22.9752	21.981	23.1328	22.6059	22.5887
88	J9VY95	CNAG_04601	Serine hydroxymethyltransferase	J9VY95_CNAG_04601	tr|J9VY95|J9VY95_CRYNH	54 kDa	0.999998	20	100%	NA	27.3944	26.7155	27.1656	26.8363	27.1009	26.6323	26.5908	26.6725	26.5949	26.5598	25.6131	26.0096	25.7639	26.2153	26.1844	26.9078	26.9655	27.1774	27.1887	27.0363	26.1492	26.1611	25.7656	26.0921	25.8545	26.2905	26.6972	26.5839	26.4535	26.3405	26.4617	26.3545	26.0422	26.6322	26.8047	26.3561	26.5227	26.0256	25.9203
89	J9W2J0	CNAG_06125	Elongation factor 1-alpha	J9W2J0_CNAG_06125	tr|J9W2J0|J9W2J0_CRYNH	50 kDa	0.999998	20	100%	NA	30.7888	30.7845	30.7564	30.685	30.6698	31.0967	31.3539	31.155	31.2495	31.137	32.6844	32.5252	32.3979	32.3445	32.6195	31.5281	31.5405	31.514	31.6597	31.7793	31.7196	31.5214	31.5801	31.3532	31.9592	32.1236	32.3337	32.3544	32.1548	32.3073	32.3041	32.1729	32.6505	32.1183	32.4953	32.4278	32.2842	32.625	32.6212
90	J9VYP5	CNAG_06314	phosphoribosylamine-glycine ligase [Bifunctional purine biosynthetic protein ADE5,7]	J9VYP5_ADE57	sp|J9VYP5|PUR2_CRYNH	85 kDa	0.999997	20	100%	NA	25.2867	25.3855	25.4175	25.5152	25.3168	25.3365	25.2344	25.129	25.0699	25.4082	25.2105	25.1842	25.721	25.0999	24.7789	23.7618	24.171	23.7277	23.717	23.2156	24.9804	25.4918	24.9416	24.9454	24.3211	25.155	24.7934	24.9107	24.7979	24.8693	23.737	23.7948	23.5935	23.7549	23.6012	22.8467	25.0541	23.8472	23.166
91	J9VNB3	CNAG_07473	valine--tRNA ligase	J9VNB3_CNAG_07473	tr|J9VNB3|J9VNB3_CRYNH	126 kDa	0.999997	20	100%	NA	24.0939	24.6086	24.5764	24.7015	24.6745	24.1828	24.0997	23.9152	23.9496	23.788	23.6985	23.8782	24.1386	23.8157	23.65	24.4788	23.6699	24.1197	24.5957	23.6488	24.1102	24.5485	24.0681	24.2702	24.1894	23.9786	23.5023	23.4442	23.7266	23.5208	23.3455	23.3512	23.184	23.8625	25.1736	23.031	23.2523	24.3862	23.9792
92	J9VMY2	CNAG_02212	Eukaryotic translation initiation factor 3 subunit A [TIF32]	J9VMY2_TIF32	tr|J9VMY2|J9VMY2_CRYNH	106 kDa	0.999991	20	100%	NA	25.3431	25.0203	25.0739	25.2503	25.0905	24.8842	24.6196	24.6961	24.718	24.3615	25.0492	25.2197	24.7672	24.3267	24.6312	22.7125	23.1835	24.1193	23.3415	23.6865	24.774	24.7779	24.2441	24.6075	23.9613	24.6636	24.5787	24.1349	24.3159	24.701	23.6847	23.8182	23.3322	23.3019	23.4789	24.5443	24.8699	23.8672	24.3371
93	J9VW18	CNAG_04604	tryptophan--tRNA ligase	J9VW18_CNAG_04604	tr|J9VW18|J9VW18_CRYNH	71 kDa	0.99999	20	100%	NA	24.957	25.062	24.9293	25.0235	24.9898	24.8836	24.8335	24.9564	25.1231	25.1504	24.4809	24.2545	24.6856	24.3607	24.5141	24.5958	23.7279	24.6758	24.7805	25.4903	25.1157	25.0969	25.2645	24.8033	24.9037	24.4857	24.806	25.0999	25.1191	24.3755	24.7676	25.1114	24.4234	24.6472	24.7941	24.8653	24.4962	24.5988	24.7548
94	J9VSW4	CNAG_02110	Peptide alpha-N-acetyltransferase	J9VSW4_CNAG_02110	tr|J9VSW4|J9VSW4_CRYNH	97 kDa	0.99999	20	100%	NA	23.2044	22.928	23.0587	22.9973	23.1551	22.6729	23.1918	22.4282	22.451	23.0987	22.9255	22.6143	22.5586	22.9729	22.7595	22.9072	23.2947	23.5657	23.0987	22.9869	23.1072	23.4462	23.4076	23.3788	23.2444	22.5788	22.8259	23.0655	22.8124	23.7738	22.0529	21.8325	22.7137	21.9723	22.8497	23.0743	22.5211	23.0708	22.8197
95	J9VWY4	CNAG_01682	Mitochondrial outer membrane 72K protein	J9VWY4_CNAG_01682	tr|J9VWY4|J9VWY4_CRYNH	69 kDa	0.999983	20	100%	NA	25.4957	25.4209	25.2491	25.4493	25.29	25.3157	25.161	25.2249	25.0961	25.2371	25.4347	25.418	25.7595	25.2053	25.2639	24.111	24.7703	24.9506	24.9349	24.6767	25.6308	25.6489	25.5719	25.3832	25.4558	25.2158	24.9399	25.1419	24.9935	24.8088	24.3207	24.2377	24.3107	23.8634	23.9757	25.0248	24.8801	24.4457	24.3772
96	J9VM30	CNAG_03040	Transketolase	J9VM30_CNAG_03040	tr|J9VM30|J9VM30_CRYNH	71 kDa	0.999981	20	20%	NA	21.557	21.3828	21.2883	21.5559	21.0722	21.5599	21.2796	21.3013	21.2566	20.6837	21.9039	21.8517	21.9731	21.7423	21.1721	20.8465	20.5687	21.9476	21.5354	20.8977	23.3266	23.3707	22.9204	23.3967	22.5854	22.1036	21.9428	22.207	22.0484	22.0482	24.9687	24.8987	24.6989	25.0814	24.5169	23.8637	22.6603	23.6073	23.5738
97	J9VT51	CNAG_04803	Protein transport protein SEC31	J9VT51_CNAG_04803	tr|J9VT51|J9VT51_CRYNH	154 kDa	0.999939	20	100%	NA	23.8388	24.0197	23.9201	23.7929	23.6989	23.4539	24.6319	23.5049	23.6353	23.6379	24.0371	25.3027	23.3032	23.9266	24.9827	26.0146	25.5328	24.8819	25.1116	25.5611	24.5314	24.0152	24.7015	24.3537	25.8112	24.256	24.4896	25.1813	24.4716	25.0127	24.5142	24.7897	24.8091	24.2156	24.5233	24.3361	24.7652	24.8772	25.7463
98	J9VV31	CNAG_07718	Actin cytoskeleton-regulatory complex protein PAN1	J9VV31_CNAG_07718	tr|J9VV31|J9VV31_CRYNH	214 kDa	0.999904	20	100%	NA	22.8137	22.4625	22.8326	22.9335	22.4016	22.418	23.228	22.1874	21.9666	21.9044	21.314	23.2891	22.2854	21.7564	22.2933	23.5844	24.4063	21.7108	21.3104	21.4738	23.2754	23.7052	22.1968	22.2188	22.7027	21.8562	22.1295	22.6044	22.4219	22.2996	21.7942	21.3089	21.9234	22.6249	22.5104	21.3711	22.4101	23.1253	21.7416
99	J9VV89	CNAG_01984	Transaldolase	J9VV89_CNAG_01984	tr|J9VV89|J9VV89_CRYNH	35 kDa	1	19	100%	NA	27.3313	27.2392	26.9446	27.1196	27.0098	27.6139	27.6575	27.6093	27.7742	27.5958	28.4137	28.3618	28.3534	28.079	28.2008	30.0877	27.5755	27.4545	27.529	27.4418	27.8988	27.8325	27.9395	27.842	28.1837	27.658	27.7915	27.7695	27.8174	27.7305	29.2367	29.3126	29.4586	29.2188	29.4332	28.3506	28.0842	28.2422	28.4028
100	J9VTF4	CNAG_03476	Spermidine synthase	J9VTF4_CNAG_03476	tr|J9VTF4|J9VTF4_CRYNH	83 kDa	1	19	100%	NA	26.0908	25.7998	25.9886	25.8017	25.871	25.5624	25.7203	25.7093	25.509	25.5971	25.5371	26.7076	25.1464	25.8296	26.2063	26.3865	24.9911	25.5326	25.1923	26.22	24.8202	26.0863	24.687	24.9491	25.8106	25.5224	25.3087	25.1866	24.7107	24.7874	25.2198	24.8478	25.4477	25.2632	25.3554	25.2134	25.5536	25.3816	25.9163
101	J9VR37	CNAG_06923	Phosphoketolase	J9VR37_CNAG_06923	tr|J9VR37|J9VR37_CRYNH	94 kDa	1	19	100%	NA	24.7571	24.7046	24.2707	24.4887	24.539	24.5612	24.6019	24.4389	24.3616	24.5517	25.8525	25.7603	26.0923	25.995	25.6974	27.9359	27.4959	24.3143	25.1756	27.2968	26.2607	26.5906	26.356	26.2456	27.2379	25.0824	24.6855	26.3205	25.8288	25.1577	29.0919	29.0576	28.9407	28.9893	28.9335	28.4484	28.1017	28.3826	28.4067
102	J9VW78	CNAG_01464	nitric oxide dioxygenase	J9VW78_CNAG_01464	tr|J9VW78|J9VW78_CRYNH	56 kDa	1	19	100%	NA	24.1545	24.1258	24.0645	24.3622	24.1282	23.1545	22.8358	23.2472	23.2309	23.3292	25.7922	25.8293	25.9867	25.4966	26.1108	23.3617	22.1869	23.2558	23.2664	22.7857	25.519	25.5152	25.7986	25.6741	25.4522	22.4634	23.1517	23.0636	22.8274	23.189	27.8433	27.9377	27.9288	27.7641	27.9122	28.8077	28.5004	28.222	28.1989
103	J9VKS0	CNAG_00143	Phosphoribosylaminoimidazole-succinocarboxamide synthase	J9VKS0_CNAG_00143	tr|J9VKS0|J9VKS0_CRYNH	71 kDa	0.999998	19	100%	NA	24.2842	24.3923	24.3961	24.5029	24.4026	24.3113	24.4915	24.2356	24.1709	23.9375	25.0253	24.6324	24.3275	24.0359	24.3243	25.579	24.6932	24.8468	25.1697	24.5008	24.3163	23.6819	23.5668	23.9841	24.4986	23.8133	24.2056	24.5732	24.1695	23.2561	23.4523	23.4031	23.8238	23.8112	23.68	24.1795	24.6268	24.4556	25.1326
104	J9VJF3	CNAG_07810	MICOS complex subunit MIC60	J9VJF3_CNAG_07810	tr|J9VJF3|J9VJF3_CRYNH	80 kDa	0.999997	19	95%	NA	25.533	25.0335	25.1636	25.0896	25.2285	24.7265	24.5455	24.8146	24.6554	24.6038	24.3203	24.2976	24.2445	24.0312	23.9641	24.6461	24.3152	25.1852	25.0068	24.6343	24.1559	23.9787	24.006	24.0792	24.1866	23.7749	24.1055	24.3663	24.3496	23.9756	25.0368	25.0705	24.9474	25.2379	25.0622	25.968	25.4914	25.5285	25.1754
105	J9VKG0	CNAG_01404	Hsp71-like protein	J9VKG0_CNAG_01404	tr|J9VKG0|J9VKG0_CRYNH	64 kDa	0.999993	19	100%	NA	26.3443	26.164	26.1807	26.1831	26.152	25.4357	25.2975	25.7421	25.4506	25.282	25.8759	25.6099	25.4874	25.4897	25.7657	25.1131	24.8806	25.4479	25.4511	25.1816	25.6352	24.6345	24.7423	25.0068	25.159	24.6061	24.9798	25.1621	25.4224	24.7414	25.0636	25.2247	25.1754	25.1106	24.9081	24.3863	28.1176	25.3056	24.4965
106	J9VZR6	CNAG_05496	2-isopropylmalate synthase	J9VZR6_CNAG_05496	tr|J9VZR6|J9VZR6_CRYNH	70 kDa	0.999993	19	100%	NA	24.459	24.4005	24.3704	24.2444	24.6065	24.2668	24.1479	24.0849	24.0426	24.1183	23.7728	23.5557	23.2589	24.9236	23.7915	23.868	23.8208	23.7683	23.42	23.483	23.272	23.5679	22.9649	23.3706	23.4567	23.5345	23.2234	23.1916	22.7604	23.381	23.7146	23.7286	23.5341	24.2243	23.7926	22.8631	23.511	25.1855	23.7709
107	J9VDL3	CNAG_00238	isoleucine--tRNA ligase	J9VDL3_CNAG_00238	tr|J9VDL3|J9VDL3_CRYNH	125 kDa	0.999991	19	100%	NA	25.3832	25.4288	25.2016	25.4611	25.3537	25.0953	24.9406	25.0428	24.9778	25.008	24.2396	24.9435	24.7002	24.1688	24.0491	23.5291	24.4012	23.9822	24.1441	23.7173	24.6388	24.9038	24.8291	24.5815	24.3857	24.5941	24.3959	24.5746	24.6492	24.3101	24.1084	23.881	23.5591	23.9699	23.5826	23.1321	23.3366	22.8443	22.6102
108	J9VPU9	CNAG_02418	asparagine--tRNA ligase	J9VPU9_CNAG_02418	tr|J9VPU9|J9VPU9_CRYNH	67 kDa	0.99999	19	100%	NA	26.355	26.1317	26.2117	26.1606	26.2673	25.8643	25.8389	25.6833	25.7619	25.8559	24.5046	24.7527	25.1079	24.7944	24.6422	24.4189	24.1522	24.2328	23.9702	24.063	24.5215	24.9204	24.5893	24.6532	24.4599	24.1044	23.8804	24.1312	24.1503	24.0122	24.5261	24.4427	24.2333	24.7639	24.2423	23.5474	24.0806	23.2165	23.9928
109	J9VJK6	CNAG_06830	Histidine biosynthesis trifunctional protein	J9VJK6_CNAG_06830	tr|J9VJK6|J9VJK6_CRYNH	92 kDa	0.999987	19	100%	NA	24.2824	24.1732	24.1805	24.1888	24.2958	23.8878	23.7458	24.1577	24.1923	23.5303	24.1082	23.6945	23.4886	23.3607	24.1893	24.1653	23.1772	23.4143	23.3062	23.3244	23.6273	24.8358	23.5815	23.1794	24.2338	22.3613	23.1144	23.493	23.9128	23.0208	23.6572	23.6411	23.7689	23.682	23.4912	22.8768	23.1378	22.8991	23.4761
110	J9VS17	CNAG_05235	Protein BMH2	J9VS17_CNAG_05235	tr|J9VS17|J9VS17_CRYNH	29 kDa	0.999984	19	100%	NA	26.5422	25.8426	25.8104	25.885	25.8767	25.7218	25.7673	25.6762	25.6466	25.8347	25.3653	25.6343	25.208	25.4007	26.3572	28.7675	28.8829	26.5871	26.4114	26.3176	25.5287	25.6456	25.1602	26.4608	26.4356	25.5634	26.8655	25.6092	25.1962	25.6923	27.3542	27.2582	27.3099	27.196	27.0897	26.2223	26.0991	25.8702	26.4795
111	J9VW84	CNAG_07925	Nucleoprotein TPR	J9VW84_CNAG_07925	tr|J9VW84|J9VW84_CRYNH	154 kDa	0.999984	19	100%	NA	22.9146	23.6532	22.6501	22.6454	22.4256	22.9334	23.2734	22.9219	24.5597	23.4261	25.3637	23.111	23.6352	25.3994	25.305	26.8793	23.9193	25.1122	24.1073	24.0038	24.1484	23.5717	23.9602	24.0253	24.3847	23.8615	23.899	24.611	24.2594	25.226	23.7659	23.3312	24.2292	23.0109	23.4332	23.6027	23.4863	23.4946	22.9996
112	J9VLH0	CNAG_02500	Calnexin [CNE1]	J9VLH0_CNE1	sp|J9VLH0|CNE1_CRYNH	61 kDa	0.999976	19	100%	NA	24.8723	24.4856	24.6014	24.5698	24.6736	24.2772	24.1148	24.2954	23.9769	24.2971	24.6127	23.7694	23.4145	23.8851	25.0683	25.3575	25.7746	25.917	25.6103	25.4759	24.4162	24.1034	24.3723	24.6904	24.9865	25.2523	25.4045	25.4528	25.6844	25.1363	24.4209	24.3657	24.968	24.8895	24.086	25.5442	25.1135	24.8785	24.9458
113	J9VVJ6	CNAG_02079	Cytoplasmic protein	J9VVJ6_CNAG_02079	tr|J9VVJ6|J9VVJ6_CRYNH	131 kDa	0.999975	19	100%	NA	21.9925	22.3635	22.4318	22.0181	22.0718	22.5081	22.5494	22.5569	22.7674	22.2966	22.6809	22.431	21.9625	21.8705	22.9595	23.8977	25.1687	21.9513	23.7567	24.071	22.3159	22.6478	21.8059	22.5235	21.8614	23.2599	23.5201	22.8872	23.1598	22.5561	24.2002	24.2461	23.5531	24.1533	23.7518	22.9658	22.6005	22.9246	22.5792
114	J9VNJ0	CNAG_01164	glutamine--fructose-6-phosphate transaminase (isomerizing)	J9VNJ0_CNAG_01164	tr|J9VNJ0|J9VNJ0_CRYNH	78 kDa	0.999972	19	100%	NA	25.5049	25.3938	25.0415	25.3678	25.1017	25.4832	25.3392	25.3922	25.3747	25.503	25.2923	25.0495	25.626	25.271	24.7496	23.6	23.7753	24.2429	24.2744	24.0675	25.5137	26.0396	25.3094	25.2892	24.9985	26.2564	26.2141	26.1769	26.1084	26.1263	24.5817	24.687	24.2193	24.3648	24.2985	24.9049	24.4644	24.1284	24.0524
115	J9VWU8	CNAG_05480	Phosphotransferase	J9VWU8_CNAG_05480	tr|J9VWU8|J9VWU8_CRYNH	61 kDa	0.999959	19	100%	NA	23.248	23.0967	23.0342	22.3399	23.2508	22.5817	23.367	23.2962	23.2026	24.1694	24.3484	28.1684	23.3882	24.6687	28.3216	24.6814	23.355	25.2951	23.9211	25.2618	23.2522	23.3329	22.5996	23.0036	25.1857	23.278	25.8745	23.9836	23.8264	26.9301	23.6912	23.9514	23.4705	24.5746	24.0224	23.3908	24.3641	24.6242	27.8853
116	J9VFW4	CNAG_00104	Elongation factor 3	J9VFW4_CNAG_00104	tr|J9VFW4|J9VFW4_CRYNH	119 kDa	0.999952	19	100%	NA	25.2877	25.5259	25.2	25.4615	25.1713	25.2402	25.2238	25.7436	24.9921	24.4891	25.3901	25.6621	25.617	25.6502	25.3433	24.5465	22.814	24.9408	25.4431	25.5907	25.1258	24.4424	24.9776	24.4916	25.3642	24.7477	24.9834	25.0418	25.2678	25.0394	22.3523	24.5883	24.7047	23.347	25.4971	24.5995	24.2892	23.1876	25.0327
117	J9VFU1	CNAG_00084	glutamine--tRNA ligase	J9VFU1_CNAG_00084	tr|J9VFU1|J9VFU1_CRYNH	96 kDa	0.999945	19	100%	NA	24.2968	24.1691	24.0398	24.0661	24.2227	23.4754	23.7287	23.4545	23.5881	23.73	23.1936	23.36	23.1302	23.6441	23.1552	23.8232	23.3557	23.604	23.7202	23.7179	22.8836	23.0158	23.2062	22.7397	22.8671	22.4605	22.7365	22.9746	23.4591	23.2372	23.3294	23.3372	22.877	23.1316	23.1925	22.8125	23.234	23.0641	23.4943
118	J9W1A7	CNAG_01655	Dynamin GTPase	J9W1A7_CNAG_01655	tr|J9W1A7|J9W1A7_CRYNH	91 kDa	0.999904	19	100%	NA	23.9425	24.4299	23.9938	23.9436	24.0173	24.5232	24.6198	24.6341	24.403	24.5832	24.3671	24.6678	24.0013	24.538	24.1666	24.2451	22.5139	24.4873	24.3124	24.3349	25.242	24.9781	24.9554	25.1008	25.4035	24.5318	24.3651	24.6963	24.6187	24.6956	24.324	24.2347	24.0543	23.7562	25.2141	24.7727	25.019	23.9671	24.6419
119	T2BLU2	CNAG_02994	AMPK1_CBM domain-containing protein	T2BLU2_CNAG_02994	tr|T2BLU2|T2BLU2_CRYNH	70 kDa	0.999534	19	5%	NA	NA	16.6699	16.5273	17.3267	16.2947	17.4856	17.8222	17.5728	16.9141	16.9791	18.4866	16.6545	16.9742	17.8045	16.7949	14.8308	17.724	17.9352	18.2271	18.69	18.3487	18.0812	17.7987	17.9671	19.4592	18.6658	17.8252	18.2358	18.9142	18.9694	14.0559	18.2175	19.1099	16.9629	18.8322	18.8233	18.8255	18.9851	15.049
121	J9VMT9	CNAG_01373	Septin ring protein CDC10	J9VMT9_CNAG_01373	tr|J9VMT9|J9VMT9_CRYNH	37 kDa	1	18	100%	NA	23.8753	23.5917	23.1236	22.3284	22.9725	32.1411	32.351	31.9934	31.9225	31.9253	33.1877	33.5776	33.094	33.4198	33.3989	27.3859	26.9203	23.9297	25.1756	24.7466	32.7049	31.9595	32.8748	32.1567	32.8584	33.1871	33.6156	33.9069	33.4902	33.3779	24.1332	23.5866	23.8097	23.1892	24.7787	32.1677	32.2252	32.7894	33.042
122	J9VUF9	CNAG_01896	Alcohol dehydrogenase (NADP )	J9VUF9_CNAG_01896	tr|J9VUF9|J9VUF9_CRYNH	37 kDa	1	18	100%	NA	24.5048	24.5086	24.6314	24.449	24.5285	24.9531	24.9477	25.0156	24.8827	24.8617	24.3601	24.8365	24.4695	24.5865	25.0561	26.4464	26.6165	26.7347	27.0305	27.0324	24.7748	25.0755	25.5176	25.8378	25.1454	25.3517	25.6678	25.7987	25.9972	25.7868	28.0892	28.0825	28.0537	28.6357	28.0205	27.2042	26.7337	27.0692	27.2338
123	J9VXU0	CNAG_03299	Coatomer subunit beta	J9VXU0_CNAG_03299	tr|J9VXU0|J9VXU0_CRYNH	106 kDa	1	18	100%	NA	24.2317	24.103	24.4056	24.2028	24.4174	25.039	24.8959	24.7553	24.6958	25.2624	24.967	25.3604	24.8626	25.5376	25.0059	24.6745	25.8953	25.5076	24.8089	25.5234	25.072	25.4294	25.6783	25.3605	25.5193	26.0237	25.7997	25.5895	25.0493	25.1873	24.5875	24.5664	25.599	24.9301	25.2899	25.2378	24.5381	25.7558	26.0413
124	J9VTH3	CNAG_04659	Pyruvate decarboxylase	J9VTH3_CNAG_04659	tr|J9VTH3|J9VTH3_CRYNH	68 kDa	0.999997	18	100%	NA	24.2167	24.0898	23.8484	23.9454	23.8698	23.5248	23.6248	23.6591	23.7307	23.5352	25.5732	25.4646	26.0103	25.5998	25.4251	23.9906	23.7193	26.1406	24.1981	24.4158	26.1508	26.4337	26.1471	26.0311	25.5156	24.5266	24.3625	24.4816	23.9707	24.1588	28.8461	28.6642	28.6975	28.9633	28.5849	28.0505	27.885	28.1235	28.1261
125	J9VP27	CNAG_03920	Isocitrate dehydrogenase [NADP]	J9VP27_CNAG_03920	tr|J9VP27|J9VP27_CRYNH	51 kDa	0.999994	18	100%	NA	24.5381	24.5709	24.2996	24.6095	24.3879	24.4907	24.4665	24.5365	24.348	24.4359	24.5343	24.5942	24.7714	24.4066	24.2635	24.0565	24.2103	24.6067	24.4926	24.6549	24.4481	24.3813	24.3545	24.4126	24.659	24.1829	24.2552	24.1928	23.9877	24.1413	25.0309	25.0699	25.0783	25.078	25.114	24.7458	24.727	24.7725	24.6569
126	J9VHS2	CNAG_00785	ATP-dependent RNA helicase eIF4A	J9VHS2_CNAG_00785	tr|J9VHS2|J9VHS2_CRYNH	45 kDa	0.999994	18	100%	NA	27.388	27.5968	27.2625	27.4458	27.3158	27.8287	27.8348	27.7304	27.7431	27.7181	28.4071	28.2262	28.4886	28.2602	28.1381	26.0127	26.3026	26.3681	26.3603	26.1503	27.3643	27.5828	27.4623	27.3898	27.3451	27.5999	27.5812	27.5428	27.3903	27.4767	26.6851	26.6358	26.9461	26.7583	26.5833	26.2614	26.3496	26.3631	26.5247
127	J9VP88	CNAG_05750	ATP synthase subunit alpha	J9VP88_CNAG_05750	tr|J9VP88|J9VP88_CRYNH	58 kDa	0.999993	18	100%	NA	29.1354	28.5468	28.7412	28.5097	28.6842	28.6617	28.7763	28.819	28.7723	28.6316	28.4338	28.4391	28.0443	28.5235	28.492	29.7056	29.6908	29.8405	29.9211	29.9166	28.4475	28.1033	28.4324	28.2298	28.7153	28.2943	28.4358	29.0181	29.0945	28.5139	30.1196	30.1273	30.392	29.886	30.0961	30.6012	30.4249	30.4975	30.5376
128	J9VUK0	CNAG_05978	glutamate--tRNA ligase	J9VUK0_CNAG_05978	tr|J9VUK0|J9VUK0_CRYNH	82 kDa	0.999991	18	100%	NA	24.4605	25.0787	24.6613	24.9893	24.6876	24.741	24.4884	24.5969	24.5729	24.6044	24.8622	24.8812	25.2557	24.5936	24.383	22.4738	22.5892	23.1772	23.4438	23.4251	24.2448	24.5517	24.1081	24.2927	23.3739	24.6333	24.359	24.2072	24.1631	24.2285	22.8083	22.8869	23.0408	22.8305	23.0267	22.2775	22.9987	22.8929	23.492
129	J9VLH4	CNAG_00402	Translation initiation factor 4G	J9VLH4_CNAG_00402	tr|J9VLH4|J9VLH4_CRYNH	160 kDa	0.99999	18	94%	NA	23.0322	22.7308	22.8721	22.604	22.7839	22.1807	22.3429	22.3211	22.4639	22.6491	22.0562	22.2412	22.1301	23.7316	23.1889	23.1155	21.9684	22.7453	23.2285	22.9078	22.2996	22.6972	22.5869	22.9662	22.8282	23.7812	22.8573	22.0057	22.1728	22.6955	23.1984	23.2825	22.831	22.9876	23.3496	22.9909	23.3336	23.1952	22.8901
130	J9VSX3	CNAG_04676	ATP-dependent 6-phosphofructokinase	J9VSX3_CNAG_04676	tr|J9VSX3|J9VSX3_CRYNH	99 kDa	0.99999	18	100%	NA	24.7391	25.0944	25.1378	25.1441	25.0898	24.9755	24.7619	24.7445	24.9312	24.7502	24.5152	24.4068	24.4789	24.4157	24.0831	23.2048	23.7432	24.295	24.0455	24.032	24.3904	23.9692	24.1234	24.2347	23.6392	23.6146	23.5046	23.8979	24.2545	23.4741	25.1286	24.9747	25.0621	24.9776	24.9462	24.5302	24.0719	24.1595	24.0959
131	J9VU45	CNAG_00874	Multisite-specific tRNA:(Cytosine-C5)-methyltransferase	J9VU45_CNAG_00874	tr|J9VU45|J9VU45_CRYNH	84 kDa	0.999987	18	100%	NA	22.7285	22.8259	22.8676	23.7574	23.0331	22.5511	22.6392	22.2541	22.5044	22.7217	21.9997	22.9082	22.6407	22.3961	22.7084	23.3381	23.4976	23.3378	23.1869	23.341	22.3049	22.5343	23.4518	22.6806	22.1658	23.0464	22.5881	22.1351	22.5569	21.7067	22.1783	23.1546	22.559	22.2975	22.8379	21.8171	22.9663	22.5306	22.2368
132	J9VSV4	CNAG_03245	Glucose-6-phosphate 1-dehydrogenase	J9VSV4_CNAG_03245	tr|J9VSV4|J9VSV4_CRYNH	57 kDa	0.999987	18	100%	NA	25.4296	25.453	25.2866	25.3955	25.424	25.5347	25.5003	25.3693	25.5548	25.7423	25.7662	25.6604	26.0652	25.4226	26.0955	27.0197	24.0447	25.0597	25.029	25.7386	25.8849	26.3464	25.7473	25.6438	25.4537	25.4438	25.5856	25.3228	25.3179	25.5025	25.6002	25.5854	25.5743	25.3697	25.5852	25.2028	25.0871	25.3625	25.3136
133	J9W230	CNAG_01981	Sulfide:quinone oxidoreductase	J9W230_CNAG_01981	tr|J9W230|J9W230_CRYNH	50 kDa	0.999983	18	100%	NA	25.0957	24.6839	24.737	24.581	24.8822	24.5593	24.4255	24.3212	24.3267	24.5541	24.9684	24.092	24.4267	24.9094	25.2457	27.1814	26.1116	26.2629	26.7688	27.3684	25.5582	24.8925	26.6799	23.8942	27.0347	26.1439	25.3412	24.6205	24.8719	26.1056	24.6846	24.1472	24.311	24.0871	24.2245	25.4237	24.9732	24.9079	25.0858
134	J9VN50	CNAG_02673	NAD dependent epimerase/dehydratase	J9VN50_CNAG_02673	tr|J9VN50|J9VN50_CRYNH	39 kDa	0.99998	18	100%	NA	22.4067	22.2847	24.5218	22.6653	22.4011	23.0646	23.7397	23.2384	23.4176	23.0008	24.3695	24.6314	23.4412	23.1299	27.0681	27.6692	27.3393	26.8187	27.5221	25.9882	26.1215	24.1325	25.6713	25.0809	26.811	24.6304	26.0446	26.1813	27.3667	23.801	26.3989	26.3688	25.9716	26.713	26.653	25.8266	25.0893	25.4908	24.7075
135	J9VK45	CNAG_01305	methionine--tRNA ligase	J9VK45_CNAG_01305	tr|J9VK45|J9VK45_CRYNH	81 kDa	0.999965	18	100%	NA	24.0199	23.293	23.3373	23.3523	23.5963	23.2364	23.3486	22.9193	23.2302	23.0368	23.5906	24.3058	23.6603	23.0687	24.0389	24.5856	24.0538	23.8555	23.9433	23.5518	23.3045	22.8179	23.1556	23.3627	23.7995	23.2587	23.9313	23.6113	23.2086	23.8071	22.8639	23.0447	23.3169	23.1587	23.8296	23.041	23.393	23.5717	24.3663
136	J9VLV1	CNAG_04074	Coatomer subunit beta'	J9VLV1_CNAG_04074	tr|J9VLV1|J9VLV1_CRYNH	92 kDa	0.999961	18	100%	NA	24.0582	24.033	23.8734	23.9389	23.7885	23.6764	23.7286	23.9677	23.4513	23.3423	24.7889	23.7852	24.1868	24.003	23.9746	24.5001	23.922	24.3501	24.4715	24.1592	23.6873	23.8279	23.7976	23.5413	23.9993	23.8621	24.7981	23.6021	23.7171	24.7203	23.4021	23.8078	23.5851	23.6048	23.8412	24.6244	23.89	23.8273	25.2885
137	J9VTV3	CNAG_00992	homocitrate synthase	J9VTV3_CNAG_00992	tr|J9VTV3|J9VTV3_CRYNH	54 kDa	0.999942	18	100%	NA	26.4707	26.1784	26.2471	26.1318	26.3366	26.1361	25.9954	26.0186	25.9131	26.0384	25.611	25.6881	25.5694	25.6672	25.3157	24.4874	24.8445	25.4214	25.1465	25.4809	24.8944	24.9978	24.9525	24.8687	24.8566	24.3556	24.3555	24.9828	24.7583	24.6711	25.6655	25.6192	25.3583	25.3233	25.46	27.0901	26.6372	26.1147	26.3679
138	J9VK10	CNAG_05311	Arsenite-resistant protein ASR2	J9VK10_CNAG_05311	tr|J9VK10|J9VK10_CRYNH	107 kDa	0.999925	18	100%	NA	21.221	21.8869	21.5701	21.6348	21.7547	21.1613	20.5142	20.2175	20.678	21.2159	20.7337	21.2818	20.2001	21.4841	20.2212	21.0506	20.7833	20.9267	20.3187	21.6269	19.8325	18.4576	21.8257	20.8911	20.668	21.6424	21.1727	19.9771	19.9499	20.9611	20.4254	21.3385	20.5251	21.6857	20.313	20.5799	19.5943	20.0274	21.7719
139	J9W313	CNAG_06313	phosphoglucomutase (alpha-D-glucose-1,6-bisphosphate-dependent)	J9W313_CNAG_06313	tr|J9W313|J9W313_CRYNH	61 kDa	1	17	100%	NA	23.7062	24.0884	24.1113	24.3402	24.2678	24.3585	24.622	25.1662	24.2663	24.2207	24.4556	23.7618	24.4536	24.2512	25.323	25.465	24.901	25.5468	26.6657	27.2723	25.5748	24.8094	25.1544	25.5194	24.6735	25.0118	25.5157	26.0258	24.932	24.5579	26.3627	26.4707	26.0433	26.4343	26.8858	26.1111	26.0633	25.7816	25.0249
140	J9W0B1	CNAG_04762	Large subunit ribosomal protein L4e	J9W0B1_CNAG_04762	tr|J9W0B1|J9W0B1_CRYNH	39 kDa	1	17	100%	NA	28.2554	28.3283	28.3508	28.3813	28.2514	28.3118	28.3705	28.2902	28.4187	28.4023	28.1086	27.9125	28.3013	28.0916	28.0731	27.5351	27.8666	27.5899	27.5407	27.4073	28.3196	29.1133	28.1764	28.6241	27.9171	28.9035	28.7787	28.047	28.0617	28.7597	27.2088	26.8611	26.7298	26.9173	26.8984	28.1171	27.8161	27.5906	27.9479
141	J9W3X8	CNAG_05465	Guanine nucleotide-binding protein subunit beta-like protein	J9W3X8_CNAG_05465	tr|J9W3X8|J9W3X8_CRYNH	34 kDa	1	17	100%	NA	26.9578	28.021	27.5425	27.8418	27.6724	28.3021	28.3952	28.0678	28.0716	28.1168	27.9978	28.2191	28.1144	27.8955	28.0225	26.7632	26.7562	27.0785	26.9221	27.0088	28.3287	28.4401	28.6486	28.3307	28.7409	28.0888	28.1013	28.0617	27.9086	27.9553	25.9606	25.9065	26.1551	26.3844	26.0979	26.6785	26.3917	26.3756	26.2811
142	J9VM09	CNAG_02545	inorganic diphosphatase	J9VM09_CNAG_02545	tr|J9VM09|J9VM09_CRYNH	35 kDa	1	17	100%	NA	25.6965	25.3286	25.4456	25.3176	25.4293	25.1235	25.3371	25.2491	25.1169	25.2839	24.8432	25.3529	24.8709	24.8067	25.582	27.2993	27.2498	27.5958	27.3738	27.2864	27.4848	27.1814	28.1623	27.6472	28.2175	25.5158	25.6602	25.4494	25.7705	26.0762	26.3298	25.9991	26.3757	26.2934	26.4582	25.6515	25.3367	26.2123	25.9532
143	J9VUL6	CNAG_01726	FACT complex subunit	J9VUL6_CNAG_01726	tr|J9VUL6|J9VUL6_CRYNH	116 kDa	1	17	100%	NA	22.5719	23.1112	22.3361	22.6044	22.7551	21.7718	21.1238	21.3297	21.6493	20.3035	21.9628	22.8984	21.882	21.9735	21.2555	22.2207	22.478	22.4486	22.1557	23.5044	21.412	20.6629	22.3095	21.3285	22.9049	20.3458	20.9663	20.6614	21.1724	21.7793	22.0972	21.7704	21.4149	21.6082	20.7852	23.3661	22.3772	22.697	22.7236
144	J9VQK9	CNAG_03322	UDP-glucuronic acid decarboxylase 1	J9VQK9_CNAG_03322	tr|J9VQK9|J9VQK9_CRYNH	46 kDa	1	17	100%	NA	26.1062	25.8233	25.9175	25.77	25.8607	25.4864	25.4624	25.4025	25.495	25.4987	25.4279	25.2765	25.044	25.0924	24.9513	25.0277	24.8476	25.1864	25.1504	25.0052	26.2387	26.3608	26.0457	25.8514	25.6582	26.3688	25.9806	25.7618	25.8926	26.1423	26.1493	26.079	26.0423	25.8214	26.1189	24.7733	24.469	24.7712	24.8711
145	J9VGS7	CNAG_00418	S-adenosylmethionine synthase	J9VGS7_CNAG_00418	tr|J9VGS7|J9VGS7_CRYNH	43 kDa	1	17	100%	NA	27.076	27.0951	26.9442	27.1567	26.745	27.2108	27.1895	27.2426	27.2399	27.1402	27.7293	27.6397	27.7608	27.4007	27.2353	26.8209	26.18	25.914	25.7895	25.7367	27.1203	27.0185	26.9748	26.9212	27.029	26.0801	26.4435	26.3931	26.3659	26.4053	25.2446	25.4317	25.2151	25.3347	25.4418	24.4937	24.2225	24.4184	24.5878
146	J9VMY0	CNAG_02763	phenylalanine--tRNA ligase	J9VMY0_CNAG_02763	tr|J9VMY0|J9VMY0_CRYNH	71 kDa	0.999999	17	100%	NA	24.6815	24.2804	24.3578	24.0273	24.3819	23.74	23.6548	23.5443	23.7102	23.7593	23.9681	22.9716	23.3999	23.6472	22.6743	23.3896	23.4728	23.6293	23.708	23.7849	23.35	23.6953	23.1353	23.2208	23.9567	23.0164	23.2876	23.4136	23.1776	23.3614	23.2218	23.2331	22.858	23.5263	22.8992	23.1257	23.1315	23.4792	22.455
147	J9VY34	CNAG_06101	ADP/ATP translocase	J9VY34_CNAG_06101	tr|J9VY34|J9VY34_CRYNH	34 kDa	0.999999	17	71%	NA	28.2026	28.4868	28.3565	28.3558	28.4196	28.4322	28.3552	28.1782	28.504	28.5702	28.5733	28.4381	28.7397	28.5473	28.5146	26.8258	27.6634	27.7763	27.91	27.5415	28.1831	28.344	28.2774	28.1187	27.9833	27.8876	27.4156	27.541	27.5957	27.6289	27.7993	27.4309	27.4014	27.4466	27.2623	27.0919	27.6733	26.9668	27.0857
148	J9VHP1	CNAG_02974	Voltage-dependent anion channel protein 2	J9VHP1_CNAG_02974	tr|J9VHP1|J9VHP1_CRYNH	31 kDa	0.999999	17	100%	NA	27.8831	27.3729	27.6584	27.3363	27.6845	27.4397	27.3878	27.4157	27.4256	27.4899	27.2095	26.9215	26.7751	27.2827	27.133	28.946	28.9752	29.1271	29.1273	29.0819	27.0122	26.7809	26.9771	26.8851	27.1287	27.5744	27.3857	28.068	28.3005	27.4824	28.042	27.952	28.7967	28.2614	28.2357	27.8598	27.549	27.861	27.6788
149	J9VSC0	CNAG_02335	Sugar phosphate phosphatase	J9VSC0_CNAG_02335	tr|J9VSC0|J9VSC0_CRYNH	58 kDa	0.999998	17	94%	NA	23.0437	23.3713	23.1286	23.3733	23.1796	23.6549	23.5407	23.7034	23.5078	23.5137	23.7515	23.7387	23.5361	23.312	24.3048	24.3773	24.8757	24.4331	24.1948	24.3313	24.4328	24.6499	24.3463	24.5516	23.7634	24.1774	23.8174	23.8678	23.883	23.5764	26.6716	26.654	26.4464	27.0118	26.3226	25.7394	24.9806	25.4994	25.4526
150	J9VQZ2	CNAG_02568	UBA/TS-N domain-containing protein	J9VQZ2_CNAG_02568	tr|J9VQZ2|J9VQZ2_CRYNH	168 kDa	0.999998	17	100%	NA	21.882	21.5434	21.9545	21.8348	22.8849	21.6897	21.6867	21.7354	22.1899	21.0599	21.4306	21.544	22.0553	21.7912	21.5159	21.2656	20.7452	22.6581	22.5838	22.476	21.209	20.9401	21.7088	21.4118	22.7707	21.3283	21.2453	22.6651	21.7869	21.617	20.9629	21.2332	20.7466	23.1482	21.4179	22.0243	20.9063	21.2965	21.2159
151	J9VIB2	CNAG_03641	Eukaryotic translation initiation factor 3 subunit D	J9VIB2_CNAG_03641	tr|J9VIB2|J9VIB2_CRYNH	60 kDa	0.999998	17	100%	NA	25.3123	24.8851	25.1792	25.1337	25.2574	24.1217	24.3885	24.2573	24.1378	23.982	24.9584	24.8904	25.4402	24.6854	24.382	23.9047	23.2347	24.2714	24.2167	23.4139	24.1714	24.2558	24.2406	23.9009	23.5295	24.0487	23.8258	23.4727	24.1327	23.5974	24.1455	23.971	23.8076	24.2754	23.9464	24.5957	24.249	24.0597	23.8071
152	J9VET5	CNAG_00441	Inosine-5'-monophosphate dehydrogenase	J9VET5_CNAG_00441	tr|J9VET5|J9VET5_CRYNH	58 kDa	0.999997	17	100%	NA	26.5772	25.8998	26.0599	26.0347	26.1275	25.5849	25.4094	25.7406	26.0673	25.8047	25.981	26.5958	25.3802	25.4953	25.4156	27.4729	26.2336	25.8037	26.5775	25.4848	26.0721	25.8767	26.4647	26.4141	26.2554	26.9394	26.2736	26.4091	26.2285	26.6227	24.9093	25.5264	25.9897	24.8179	25.2676	24.8193	26.1498	25.6975	25.1214
153	J9VMY1	CNAG_06755	threonine--tRNA ligase	J9VMY1_CNAG_06755	tr|J9VMY1|J9VMY1_CRYNH	88 kDa	0.999997	17	100%	NA	25.5233	25.2846	25.3906	25.2259	25.4071	24.6411	24.6441	24.7429	24.4005	24.439	24.295	24.5432	24.471	24.2471	23.9156	24.3114	24.3397	24.5508	24.3343	24.4728	24.8642	24.4937	24.3517	24.3471	24.1617	23.2005	23.6943	24.322	23.9006	24.0026	23.8882	23.9328	23.5166	23.7914	23.7019	24.1067	24.7974	25.3036	25.4904
154	J9VU34	CNAG_01740	Septin ring protein CDC12	J9VU34_CNAG_01740	tr|J9VU34|J9VU34_CRYNH	44 kDa	0.999996	17	94%	NA	22.8356	22.8567	22.2943	22.432	22.5476	31.0621	31.2355	30.957	30.9879	31.1452	32.5421	33.0126	32.5768	33.0125	32.774	25.6027	24.3456	23.5366	24.623	25.1558	31.0536	30.7448	31.4129	30.8582	31.3117	32.8843	33.1799	33.188	32.905	33.1031	23.5849	23.2852	23.0226	23.0015	23.7499	31.2733	31.457	31.9674	31.9835
155	J9VMC5	CNAG_07628	Eukaryotic translation initiation factor 3 subunit C [NIP1]	J9VMC5_NIP1	tr|J9VMC5|J9VMC5_CRYNH	99 kDa	0.999995	17	100%	NA	25.0245	24.6524	24.5602	24.6204	24.8041	24.1671	23.7894	24.0624	24.3407	24.1788	24.7881	25.2647	24.8525	25.1932	25.3474	26.1167	27.2245	23.3687	23.1149	23.4114	24.5455	28.142	25.0762	24.551	24.2402	28.6209	24.2867	24.6777	24.6993	25.5476	25.6537	24.3863	25.0752	23.4703	23.2458	24.1287	24.6738	24.2475	24.4479
156	J9VRJ9	CNAG_00886	Adenosylhomocysteinase	J9VRJ9_CNAG_00886	tr|J9VRJ9|J9VRJ9_CRYNH	47 kDa	0.999994	17	100%	NA	27.2133	26.5718	26.7536	26.7374	26.8271	26.1294	26.1706	26.2628	26.1586	26.1083	26.071	26.4741	25.9132	26.1531	26.0684	25.4873	25.792	25.719	25.9338	25.7956	25.7973	26.1564	25.5049	26.1808	25.7506	25.1435	25.6092	25.3502	25.2181	25.4534	25.8505	25.7321	25.6213	25.6274	25.8595	25.9397	25.2599	25.3983	25.5108
157	J9VHV5	CNAG_00061	Citrate synthase	J9VHV5_CNAG_00061	tr|J9VHV5|J9VHV5_CRYNH	51 kDa	0.999994	17	100%	NA	26.6002	26.4949	26.6515	26.4349	26.6625	26.3636	26.4284	26.4368	26.3769	26.339	26.4811	25.6044	25.9469	26.2138	26.3694	26.5154	26.3886	27.1417	27.3455	26.3461	25.9485	25.7968	25.9372	26.021	27.0369	25.803	25.5341	25.662	26.0532	25.2769	27.8961	27.8381	27.8565	28.0113	28.1643	28.1806	28.381	27.9359	28.0342
158	J9VQM2	CNAG_03553	DUF1421 multi-domain protein	J9VQM2_CNAG_03553	tr|J9VQM2|J9VQM2_CRYNH	127 kDa	0.999994	17	100%	NA	22.8729	22.8592	22.9653	22.4861	23.0582	22.4753	22.684	22.438	22.5555	21.6449	22.0264	24.0112	23.0827	22.4508	23.165	25.0646	25.6081	22.8927	23.1825	22.9226	22.4215	24.7499	23.2807	25.0094	22.876	24.4665	25.1321	23.0475	22.5082	24.9558	22.91	23.5619	23.2633	23.6134	22.9696	23.0791	22.9569	22.9424	23.241
159	J9VRE8	CNAG_00935	DNA-binding protein	J9VRE8_CNAG_00935	tr|J9VRE8|J9VRE8_CRYNH	42 kDa	0.999994	17	100%	NA	25.9362	25.7439	25.8945	25.6865	25.7378	25.4254	25.3456	25.5417	25.3368	25.2838	24.8142	24.7372	24.6824	25.0309	25.0128	25.4279	25.5188	25.8087	25.5	25.4051	25.5858	25.3681	25.6455	25.639	25.7042	25.0044	25.3337	25.6386	25.6448	25.0985	26.7291	26.6705	26.6067	26.6479	26.4908	26.9169	26.7525	26.5924	26.4573
160	J9VME1	CNAG_00730	ABC multidrug transporter AFR1 [ATP-binding cassette transporter]	J9VME1_AFR1	sp|J9VME1|AFR1_CRYNH	173 kDa	0.999994	17	100%	NA	25.1363	24.8339	24.7324	24.8196	24.6171	25.4046	25.3063	24.3571	25.249	25.3846	24.835	23.4139	25.2028	25.323	24.9291	20.8186	21.7687	23.1503	22.8553	22.263	24.9657	25.2276	24.1187	25.2465	25.061	25.0233	25.0987	24.1188	24.8741	21.7048	20.5877	21.022	22.9858	21.5898	21.95	22.9396	22.9739	24.6087	24.7008
161	J9VVD8	CNAG_06175	26S proteasome regulatory subunit RPN2	J9VVD8_CNAG_06175	tr|J9VVD8|J9VVD8_CRYNH	109 kDa	0.999993	17	100%	NA	23.089	23.2712	23.1205	23.3125	23.3398	22.9003	22.5761	22.9031	22.7266	22.8786	23.6009	22.1638	22.349	21.664	21.9571	21.4356	21.3328	22.365	22.026	21.6819	22.7996	22.7224	22.9921	22.7555	22.5377	21.7378	21.7998	22.0445	22.648	21.9793	22.4694	22.4188	22.5308	22.8247	22.8165	22.8853	24.5497	22.0544	22.1882
162	J9VM05	CNAG_02326	H(+)-transporting two-sector ATPase	J9VM05_CNAG_02326	tr|J9VM05|J9VM05_CRYNH	68 kDa	0.999992	17	100%	NA	23.9061	23.8409	23.6712	23.6872	23.638	23.9507	23.6264	23.8672	23.8577	23.7993	23.4775	23.8267	23.4894	23.384	23.7906	26.9628	26.7303	24.0286	24.1472	23.8679	23.8822	25.3959	23.6364	25.4091	24.4018	26.0517	25.5287	24.1957	23.6856	25.9793	24.8984	25.043	24.8369	24.8034	24.7346	25.1846	24.8141	24.8367	24.3786
163	J9W0R4	CNAG_07863	26S proteasome regulatory subunit RPN1	J9W0R4_CNAG_07863	tr|J9W0R4|J9W0R4_CRYNH	110 kDa	0.99999	17	100%	NA	24.8186	23.9363	23.8268	23.9146	23.4833	23.9714	24.0109	24.0333	23.9402	24.4352	24.2418	24.4863	24.4523	23.8095	24.2755	24.3116	23.7088	24.3489	23.5352	24.2818	24.5702	24.3963	24.4993	24.3831	24.371	24.1135	24.1327	24.3655	24.3684	24.2942	23.202	23.524	23.2199	23.1608	23.4514	23.9136	23.7254	23.906	23.1549
164	J9VK44	CNAG_02880	Obg-like ATPase 1	J9VK44_CNAG_02880	tr|J9VK44|J9VK44_CRYNH	50 kDa	0.999987	17	100%	NA	26.1448	25.2984	25.5536	25.4513	25.6538	25.4781	25.4274	25.3286	25.3014	25.1191	25.1617	25.5377	25.3469	25.1766	25.7361	26.7144	26.6678	26.625	26.952	26.7286	25.541	25.2324	25.0995	26.0919	25.9652	25.7581	25.9585	25.4668	24.9955	25.8784	25.2901	25.3221	25.7003	25.3423	25.5739	25.6747	25.9333	26.1275	26.4211
165	J9VU24	CNAG_01568	T-complex protein 1 subunit alpha	J9VU24_CNAG_01568	tr|J9VU24|J9VU24_CRYNH	60 kDa	0.999984	17	100%	NA	25.4208	25.0474	25.0308	25.0654	25.032	24.9604	24.8467	24.7956	24.9914	24.8715	25.3193	25.2127	25.4714	25.0977	25.128	23.1147	23.6357	23.8012	24.2244	24.0287	25.3657	25.3843	25.18	25.1801	25.0465	24.616	24.6989	24.759	24.8051	24.5818	23.7408	23.5538	23.5587	23.5368	23.519	24.6357	24.1558	24.0097	24.1364
166	J9VQ46	CNAG_02301	Lupus La protein	J9VQ46_CNAG_02301	tr|J9VQ46|J9VQ46_CRYNH	57 kDa	0.999981	17	100%	NA	25.3864	25.0342	25.0439	25.0665	25.1083	24.7631	24.8801	24.4898	24.5507	25.249	24.833	24.811	25.4022	24.5913	24.7078	24.5501	25.1867	24.4138	24.6269	25.1338	23.9427	24.7126	24.0692	24.0213	25.0734	25.2255	24.3311	24.6688	24.1189	24.8859	24.0504	24.2325	24.5123	24.1213	25.0439	24.5137	24.5237	24.8305	25.2657
167	J9VN22	CNAG_02710	T-complex protein 1 subunit gamma	J9VN22_CNAG_02710	tr|J9VN22|J9VN22_CRYNH	61 kDa	0.999981	17	100%	NA	25.7242	25.128	25.2755	25.283	25.1954	25.0837	24.9291	24.8916	25.0464	25.1958	24.8564	24.7657	25.1182	24.7866	24.5981	25.1149	24.2555	24.2844	25.0111	23.7301	25.3989	25.4863	25.0911	25.409	24.9851	24.8387	24.9032	25.1827	24.6986	24.755	23.8548	23.6136	23.4922	23.5097	23.5508	24.5719	24.0149	24.0241	24.1901
168	J9VLF7	CNAG_03899	Hypoxia up-regulated 1	J9VLF7_CNAG_03899	tr|J9VLF7|J9VLF7_CRYNH	98 kDa	0.999978	17	100%	NA	21.4601	25.9504	21.9641	24.6895	21.843	21.7772	25.5203	22.2118	22.2958	22.1521	25.7125	22.6264	25.4557	25.8849	23.8851	26.0278	26.4857	25.7479	26.0263	28.2288	24.7999	22.251	21.9777	25.3968	26.0932	22.927	23.5774	25.5727	22.9185	26.0054	21.3889	25.4136	22.3928	21.5491	27.0215	24.9172	22.5607	23.3084	22.0398
169	J9VMZ2	CNAG_02748	UTP--glucose-1-phosphate uridylyltransferase	J9VMZ2_CNAG_02748	tr|J9VMZ2|J9VMZ2_CRYNH	56 kDa	0.999977	17	100%	NA	25.2202	24.5895	24.6391	24.7347	24.7954	24.2648	24.2546	24.2336	24.4147	24.4545	24.411	23.3989	23.4097	24.0091	24.1676	24.3612	25.5284	24.1414	24.0638	23.7873	24.5494	24.0856	23.7081	24.0028	23.542	23.713	23.4128	23.7348	23.7853	23.3736	26.049	25.5496	25.3872	25.7892	25.2485	25.2053	24.8865	24.6719	24.7585
170	J9VP10	CNAG_05084	Phospholipase A-2-activating protein	J9VP10_CNAG_05084	tr|J9VP10|J9VP10_CRYNH	90 kDa	0.999975	17	100%	NA	21.1851	21.6748	21.6965	21.609	21.3321	21.8936	21.9837	23.1854	25.9184	21.5268	21.4475	22.912	22.1847	21.0162	22.465	23.1384	21.9348	22.186	22.2664	21.589	21.8784	21.16	21.9622	21.6793	22.4936	22.0689	21.528	22.004	21.9124	21.9461	21.1925	22.1979	21.9779	21.1807	26.3563	21.7153	22.5433	26.6665	26.6686
171	T2BP03	CNAG_05650	ubiquitinyl hydrolase 1	T2BP03_CNAG_05650	tr|T2BP03|T2BP03_CRYNH	128 kDa	0.999973	17	100%	NA	26.7405	21.7202	21.9288	21.8063	22.1984	22.7844	22.0713	22.5503	21.8616	21.6564	22.3745	22.5432	22.205	22.4212	22.5747	23.135	24.0409	24.596	24.0686	24.141	22.5403	24.4401	22.2951	22.7039	22.7817	25.3696	22.2661	22.2532	22.9938	22.1244	22.725	22.466	23.0095	22.8402	22.3101	22.9373	23.7913	22.5228	21.917
172	J9VE82	CNAG_07322	RanBD1 domain-containing protein	J9VE82_CNAG_07322	tr|J9VE82|J9VE82_CRYNH	82 kDa	0.999933	17	100%	NA	22.034	22.2683	22.0391	22.0858	22.1371	22.0009	21.7349	22.176	21.4305	22.037	22.1261	22.6503	21.7731	22.3375	23.1837	21.9036	21.4039	21.6427	21.5819	21.7818	20.8126	21.5962	23.1458	23.8112	21.3727	21.0953	21.8524	21.7185	21.6962	21.4052	21.2578	20.8851	21.1116	21.3372	22.4698	21.254	21.4618	22.2609	21.4605
173	J9VQB7	CNAG_07717	Ubiquitin carboxyl-terminal hydrolase 4/11/15	J9VQB7_CNAG_07717	tr|J9VQB7|J9VQB7_CRYNH	155 kDa	0.999913	17	100%	NA	21.5655	21.6409	21.9357	21.4938	21.9424	21.8374	22.3876	22.8766	22.4747	23.1321	22.2046	23.3395	23.1092	22.8118	22.8601	22.3234	23.7726	23.5584	23.8938	24.011	23.2642	22.8547	22.468	22.3548	23.4116	22.0857	23.1406	22.967	22.5727	23.2835	22.1682	22.577	23.4137	21.0589	23.712	21.7073	23.9881	23.2633	21.8417
174	J9W1V5	CNAG_05552	Transcription activator snf2l1	J9W1V5_CNAG_05552	tr|J9W1V5|J9W1V5_CRYNH	126 kDa	0.99977	17	100%	NA	22.7591	22.9742	22.6383	22.6533	22.8423	22.7206	22.113	22.3875	22.2209	22.6624	22.695	22.3487	22.8474	22.8695	22.6777	23.2236	21.7187	21.9259	21.8298	22.6997	22.5451	22.6821	21.9023	22.2142	23.5918	23.4339	22.2721	22.8732	23.0561	22.4733	23.2484	23.0534	22.5998	22.9165	23.0404	24.3275	23.8273	23.6235	23.3841
175	J9VU15	CNAG_01558	Chlorophyll synthesis pathway protein BchC	J9VU15_CNAG_01558	tr|J9VU15|J9VU15_CRYNH	38 kDa	1	16	100%	NA	25.1103	26.5714	26.0376	25.9835	25.8167	26.994	27.3133	27.0153	27.147	26.9153	28.1337	28.2558	27.7385	27.8542	27.9874	28.5235	28.5994	28.4728	28.8184	29.4605	28.0163	27.6432	28.3481	27.8005	28.6697	27.5833	28.2345	28.1184	28.0816	28.0456	28.5537	28.6225	29.1354	28.5662	29.1449	28.5105	28.8006	29.0893	28.8646
176	J9VNA2	CNAG_02076	Leukotriene A-4 hydrolase/aminopeptidase	J9VNA2_CNAG_02076	tr|J9VNA2|J9VNA2_CRYNH	71 kDa	1	16	100%	NA	23.3333	23.3175	23.3669	23.4709	23.6373	23.235	24.5905	23.1349	23.0792	23.4531	24.1574	23.7786	23.1849	24.3776	24.3345	24.3015	24.4361	23.0148	23.9955	23.4521	23.7047	22.285	23.7157	24.0105	24.1058	23.9147	23.8359	23.5168	23.5488	22.9942	23.5848	23.8021	22.9831	23.6663	24.2906	23.3794	23.283	22.9712	23.662
177	J9VN11	CNAG_02182	D-lactaldehyde dehydrogenase	J9VN11_CNAG_02182	tr|J9VN11|J9VN11_CRYNH	38 kDa	1	16	100%	NA	23.258	23.0833	23.1343	22.7392	22.6913	23.5794	23.7787	23.6365	23.424	23.5152	24.3825	24.2498	24.2245	24.075	24.4631	26.101	26.1067	26.3336	26.3026	26.125	26.4642	26.4322	26.4261	26.1939	26.3682	25.7114	25.5894	25.755	25.9627	25.5629	28.8577	28.8449	28.883	28.6992	28.8783	27.6641	27.225	27.7185	27.8436
178	J9VJ43	CNAG_03916	Glucose-6-phosphate isomerase	J9VJ43_CNAG_03916	tr|J9VJ43|J9VJ43_CRYNH	62 kDa	0.999999	16	100%	NA	24.0331	24.0952	24.0504	24.0151	24.3508	23.7625	24.4142	24.0706	23.9617	23.351	23.977	23.7593	23.5106	23.3888	23.2533	24.7751	24.3382	24.6513	24.249	24.9527	23.9934	22.9852	23.858	23.6982	23.5259	23.6714	23.4928	24.1784	23.6041	24.8558	24.9295	25.1373	24.5648	24.912	25.488	24.6473	24.3665	24.9282	24.8309
179	J9VWX4	CNAG_05521	Aldose reductase	J9VWX4_CNAG_05521	tr|J9VWX4|J9VWX4_CRYNH	33 kDa	0.999999	16	100%	NA	22.5613	21.9857	22.2393	20.8724	22.0371	23.7916	22.6888	23.1212	23.0619	22.3854	24.6016	23.7003	22.5324	23.5479	24.8694	24.8836	24.3442	23.8973	23.5884	24.5272	23.0675	22.2795	23.1727	22.6313	23.6752	22.6783	23.0378	24.0664	23.448	23.2014	24.5819	24.3773	23.6025	24.0854	23.7845	23.1223	23.4813	23.0341	23.2584
180	J9VL11	CNAG_03787	Tubulin alpha chain	J9VL11_CNAG_03787	tr|J9VL11|J9VL11_CRYNH	50 kDa	0.999999	16	100%	NA	26.3193	26.774	26.5201	26.818	26.4903	26.8934	27	26.8476	26.8959	26.8111	27.2784	27.1604	27.4306	27.1188	26.8782	25.5297	25.7824	25.9785	25.7232	25.8201	27.1504	27.356	27.074	26.9537	26.9608	27.6284	27.6509	27.5861	27.4751	27.5462	26.4632	26.5202	26.4173	26.4347	26.3328	26.3776	26.0393	26.1227	26.1952
181	J9VYV4	CNAG_01639	Elongation factor G, mitochondrial [MEF1]	J9VYV4_MEF1	tr|J9VYV4|J9VYV4_CRYNH	90 kDa	0.999999	16	100%	NA	23.5952	23.7891	23.8421	23.8532	23.5776	24.0242	23.8522	23.9282	23.9063	23.8967	23.8291	23.8525	24.3368	23.7861	23.5366	23.9694	26.1791	22.9422	23.5459	22.3372	23.7601	23.8251	23.6199	23.7537	23.6326	23.8452	23.222	23.5272	23.1539	23.8106	23.2105	23.2143	22.473	23.7679	22.9206	22.8762	23.2032	23.163	22.6093
182	J9VMP7	CNAG_00809	RNA helicase	J9VMP7_CNAG_00809	tr|J9VMP7|J9VMP7_CRYNH	68 kDa	0.999998	16	88%	NA	25.9245	25.518	25.3346	25.6742	25.3981	25.6592	25.6873	25.6391	26.2922	25.5991	25.8726	26.3511	25.9362	25.3585	26.4897	25.8363	24.9405	25.5348	25.8137	25.3985	25.7232	26.0384	25.6086	25.6707	24.9351	25.6377	25.5781	25.4527	25.4032	25.6314	24.1838	25.2117	25.3234	24.134	23.8065	23.3178	25.3459	26.0336	25.4981
183	Q8TG24	CNAG_04215	Sulfate adenylyltransferase [MET3]	Q8TG24_MET3	sp|Q8TG24|MET3_CRYNH	65 kDa	0.999997	16	100%	NA	26.6178	26.253	26.3117	26.2822	26.4032	26.1092	26.0075	26.2164	26.146	26.1702	26.1222	25.8698	25.9851	25.8952	26.0341	24.4429	24.615	24.9561	24.848	24.973	25.4402	25.1534	25.2962	25.2759	25.454	24.9561	25.1506	25.3251	25.2724	25.2027	24.0672	23.9289	23.8001	23.1388	24.0985	24.4847	24.5712	23.9839	24.2933
184	J9VW35	CNAG_06600	Vesicular-fusion protein SEC18	J9VW35_CNAG_06600	tr|J9VW35|J9VW35_CRYNH	92 kDa	0.999996	16	94%	NA	21.6091	22.1004	22.0096	22.0339	21.4812	22.4565	22.4177	22.437	22.0342	23.3038	21.9309	21.5321	22.5815	22.17	21.9517	23.4619	23.1979	22.9705	22.263	22.6619	21.8442	22.0855	22.7072	22.3295	21.572	22.8516	22.9834	21.9073	23.1192	21.9828	22.334	21.7725	22.8324	22.1932	22.1854	22.2807	22.9137	21.5096	21.6146
185	J9VMC0	CNAG_02943	Cytoplasmic protein	J9VMC0_CNAG_02943	tr|J9VMC0|J9VMC0_CRYNH	69 kDa	0.999991	16	100%	NA	25.1011	24.4597	24.3665	24.5344	24.338	24.5478	24.3703	24.5243	24.6139	24.3221	25.3349	24.3352	25.3819	24.3311	27.3497	25.1711	25.4058	25.6331	25.4991	25.2938	24.028	24.3215	23.7088	24.4429	25.1501	25.2987	25.0489	24.9902	25.337	25.3407	28.0809	27.953	27.9422	28.2537	27.7166	26.8469	26.4967	26.8523	26.9306
186	J9VXI8	CNAG_03168	Sulfite reductase (NADPH) flavoprotein alpha-component	J9VXI8_CNAG_03168	tr|J9VXI8|J9VXI8_CRYNH	113 kDa	0.99999	16	100%	NA	24.3807	23.9994	24.2044	24.1505	24.0593	24.042	24.0289	23.9553	23.8842	23.6897	24.2663	23.5528	23.7454	23.3125	23.2389	22.9614	22.7324	25.243	25.2067	22.451	24.4423	22.9909	24.9655	24.8532	23.6642	22.8783	24.6956	24.4967	24.6228	22.8833	22.2652	24.4394	24.668	23.9281	24.2497	22.7429	23.1466	25.0664	22.6226
187	J9VX38	CNAG_01744	Probable phosphatase HAD1	J9VX38_HAD1	sp|J9VX38|HAD1_CRYNH	44 kDa	0.999989	16	100%	NA	25.2112	24.8243	24.9267	24.7774	24.9306	24.8504	24.9359	24.8189	24.7581	24.9221	25.3029	25.1485	25.2421	24.9958	25.0828	24.2014	24.6342	24.5091	25.5837	23.908	24.4305	24.7219	24.3598	24.729	24.4691	24.4013	24.7749	24.6496	25.3632	24.8391	25.9568	25.805	25.8205	25.7532	25.8137	24.4761	24.0693	24.4508	25.7379
188	J9VZ71	CNAG_04304	T-complex protein 1 subunit zeta	J9VZ71_CNAG_04304	tr|J9VZ71|J9VZ71_CRYNH	60 kDa	0.999989	16	100%	NA	25.3363	30.7862	30.5173	30.4288	30.2793	31.9111	32.1487	32.0064	32.0391	32.2025	32.7886	33.0359	32.6885	32.6992	33.2583	34.1401	34.1643	33.7546	33.9591	34.3194	32.5799	32.1099	33.0961	32.006	33.6472	32.5904	32.6642	33.049	32.9131	32.7898	31.9497	32.6203	33.4608	32.078	33.3592	33.2258	33.4471	34.089	34.0603
189	J9VYL9	CNAG_01544	histidine--tRNA ligase	J9VYL9_CNAG_01544	tr|J9VYL9|J9VYL9_CRYNH	65 kDa	0.999988	16	100%	NA	24.6438	24.2941	24.5455	24.3657	24.5762	24.1618	24.0428	24.1242	24.2153	24.2719	23.531	23.2924	23.3909	23.1217	23.3548	24.1747	23.1578	23.588	23.885	22.605	23.7847	24.5896	23.9766	23.8699	23.7793	24.0861	24.9353	23.9329	23.8424	23.9674	22.8617	23.5174	22.7609	23.042	23.0782	22.3222	22.97	22.8625	22.9827
190	J9VFT1	CNAG_00797	Acetyl-coenzyme A synthetase	J9VFT1_CNAG_00797	tr|J9VFT1|J9VFT1_CRYNH	75 kDa	0.999988	16	100%	NA	24.6782	24.8115	24.6471	24.779	24.6465	24.4854	24.3961	24.6329	24.532	24.5332	24.235	24.3734	24.3305	24.3309	24.2898	25.0414	24.9347	24.2383	23.8117	25.0419	24.0561	24.2047	23.9918	23.2468	23.7088	24.0799	23.8101	24.0661	24.0532	24.122	25.6176	25.6364	25.9526	26.0658	25.5197	24.4926	24.4174	24.484	24.9894
191	J9VKY8	CNAG_01000	Nuclear pore complex protein Nup155	J9VKY8_CNAG_01000	tr|J9VKY8|J9VKY8_CRYNH	146 kDa	0.999986	16	100%	NA	21.7309	20.9467	20.5468	21.3619	21.4003	20.5248	20.1954	20.3341	20.3525	20.249	19.9727	20.2757	20.5467	20.6693	20.5214	19.2104	20.0749	21.0057	20.9941	20.6459	20.4729	18.855	20.7814	20.7352	20.9114	20.4967	20.5444	20.5729	20.7977	19.7055	21.0404	20.6846	21.1496	20.8141	21.33	22.2441	21.2516	21.1229	21.1052
192	J9VU05	CNAG_01548	ATP-dependent RNA helicase FAL1	J9VU05_CNAG_01548	tr|J9VU05|J9VU05_CRYNH	45 kDa	0.999985	16	100%	NA	24.9035	23.9293	23.8588	23.9313	24.2062	24.3467	24.094	24.2074	24.5345	24.422	24.8276	24.678	24.9338	24.6991	24.6193	23.5116	23.363	23.4375	23.813	25.7004	24.0681	23.8434	23.876	23.959	24.3429	24.018	24.2221	24.5072	24.3006	24.4252	24.5254	24.1519	24.2515	23.8981	24.4028	26.2603	26.0062	25.5534	25.6165
193	J9VJ06	CNAG_00447	CCT-beta	J9VJ06_CNAG_00447	tr|J9VJ06|J9VJ06_CRYNH	56 kDa	0.999983	16	100%	NA	25.5897	24.1739	24.0864	24.2446	24.1773	24.0355	23.9653	23.8484	24.1064	24.1515	24.5369	24.4158	24.3963	24.1351	23.9892	22.4147	23.4435	23.0596	23.2368	22.3637	24.1122	24.494	23.9784	23.964	23.5011	23.6587	23.4743	23.9771	23.7961	23.507	22.6036	22.6277	22.203	22.3337	22.937	23.4887	23.655	23.0406	22.6221
194	J9VLB9	CNAG_04981	Catalase	J9VLB9_CNAG_04981	tr|J9VLB9|J9VLB9_CRYNH	80 kDa	0.99998	16	81%	NA	22.9734	22.0841	22.0326	21.679	22.2034	23.067	23.3685	22.9883	23.0034	23.5886	23.0273	23.3109	23.355	23.6368	23.6122	23.7652	23.3832	23.515	22.8999	23.0323	22.9943	23.5941	23.081	23.1456	23.7825	23.5428	23.4649	23.319	23.2831	23.784	28.2446	28.1564	27.3899	27.9186	27.5925	26.93	26.5744	27.3548	27.3422
195	J9VMG0	CNAG_02426	Pre-mRNA-splicing factor SYF1	J9VMG0_CNAG_02426	tr|J9VMG0|J9VMG0_CRYNH	117 kDa	0.999977	16	100%	NA	20.8697	20.8228	20.3378	20.7649	20.8323	19.6752	20.1327	19.3338	20.189	19.6231	19.5606	19.6168	20.0203	24.597	23.887	24.4217	24.3449	19.206	19.6378	24.5805	19.0764	20.3967	19.4127	19.8159	24.4158	19.9487	19.12	18.8259	19.5718	19.396	20.5176	20.4062	19.4879	20.7385	19.9814	22.569	21.6729	21.3	21.1929
196	J9VSF6	CNAG_04478	Altered inheritance of mitochondria protein 21	J9VSF6_CNAG_04478	tr|J9VSF6|J9VSF6_CRYNH	102 kDa	0.99997	16	100%	NA	20.2357	21.5228	20.6904	20.6259	21.7751	19.2337	19.183	20.0749	20.0567	20.9628	21.8659	19.3252	19.5438	20.144	19.9518	22.769	19.313	20.2135	19.5645	19.7214	20.0211	19.6325	19.9128	19.2852	20.2665	20.1375	20.1312	20.0935	20.1294	19.6311	19.7766	22.8347	22.2846	22.8477	19.7464	20.412	20.8728	20.2194	20.3092
197	J9VR87	CNAG_04969	UDP-glucose 6-dehydrogenase	J9VR87_CNAG_04969	tr|J9VR87|J9VR87_CRYNH	51 kDa	0.999962	16	100%	NA	25.6347	25.6446	25.4655	25.4361	25.349	25.6498	25.5203	25.4818	25.5652	25.4761	25.8194	25.6815	26.1536	25.7056	25.4053	24.3004	24.7775	24.9478	24.6138	24.5551	25.6146	26.0701	25.1734	25.4966	25.2811	26.441	26.4048	25.9606	25.9187	26.2812	26.1981	26.0876	25.8842	25.6798	25.9735	24.6531	24.1574	24.1518	24.2905
198	J9W1R7	CNAG_01845	protein kinase C	J9W1R7_CNAG_01845	tr|J9W1R7|J9W1R7_CRYNH	121 kDa	0.99996	16	100%	NA	22.73	22.032	22.2897	22.2285	22.2472	22.1671	21.8194	22.4146	22.1836	21.8437	22.5629	22.2926	22.4871	22.4842	21.9697	21.6791	21.9628	23.0146	22.5384	22.2178	22.3559	21.5059	21.7948	21.8658	22.3964	21.9885	22.0067	22.5265	22.9982	22.1388	22.8035	22.7667	22.5782	22.6199	23.0226	23.0789	22.6221	22.8118	22.6948
199	J9VWX1	CNAG_05900	glycine--tRNA ligase	J9VWX1_CNAG_05900	tr|J9VWX1|J9VWX1_CRYNH	78 kDa	0.999914	16	100%	NA	25.9299	25.834	25.8478	25.9347	25.7571	25.7321	25.6817	25.688	25.7532	25.7665	25.9904	25.9237	26.2856	25.6434	25.6963	27.0448	24.2813	24.7668	28.1305	24.3868	25.7486	25.8015	25.533	25.6615	25.3905	25.3406	25.3353	25.327	25.1127	25.2423	24.4645	24.4676	24.5927	24.3028	24.5055	24.1893	23.6115	24.3841	24.7606
200	J9VKU6	CNAG_01274	Coatomer subunit gamma	J9VKU6_CNAG_01274	tr|J9VKU6|J9VKU6_CRYNH	101 kDa	0.999899	16	100%	NA	24.5596	24.1699	23.9812	24.1054	23.995	23.8624	23.6483	23.9532	23.6973	23.7654	24.1034	23.7324	23.9714	23.7456	23.626	23.1123	23.1162	23.0818	23.0615	23.0167	23.3678	23.5439	23.2462	23.6896	23.3807	23.8071	23.603	23.6481	23.6431	23.4524	24.6254	24.6626	24.1829	24.4355	24.2595	24.6259	24.2139	24.1553	24.2827
201	J9VXY1	CNAG_03345	DIS3-like exonuclease 2	J9VXY1_CNAG_03345	tr|J9VXY1|J9VXY1_CRYNH	182 kDa	0.999851	16	100%	NA	22.022	20.856	20.8787	21.5353	21.137	21.6269	21.8132	21.3373	21.2152	20.4044	21.4111	21.3121	21.8056	21.1406	22.3888	24.7053	25.4884	22.1904	23.4643	23.0116	22.236	22.4088	23.0808	23.9468	23.3315	22.8297	24.2666	22.4213	22.934	22.5116	21.8969	21.745	21.7653	22.1084	22.2619	21.9227	22.3182	22.3708	21.6298
202	J9VMW1	CNAG_02230	Phosphoketolase	J9VMW1_CNAG_02230	tr|J9VMW1|J9VMW1_CRYNH	95 kDa	0.999699	16	100%	NA	21.7489	22.5163	22.954	23.0055	22.6703	22.785	22.397	22.7346	23.021	22.7678	23.1174	23.0806	23.0413	22.8463	23.4421	23.9309	24.2125	23.43	23.3951	23.1475	23.877	23.7747	24.0668	23.9883	23.5358	23.5239	24.0826	23.5479	23.9602	24.002	25.5706	25.587	25.4715	25.5718	25.3935	25.0947	24.3618	24.6829	24.7591
203	J9VGV0	CNAG_03072	phosphopyruvate hydratase	J9VGV0_CNAG_03072	tr|J9VGV0|J9VGV0_CRYNH	48 kDa	1	15	100%	NA	26.2041	25.6759	25.9094	25.6822	25.8601	25.6743	25.5888	25.8137	25.7302	25.4409	24.9565	26.5669	24.97	25.2311	25.6659	26.3378	26.6752	26.3457	26.1947	26.007	26.2941	26.6543	26.2202	26.5124	26.1868	25.5263	25.2346	25.7501	25.9926	25.6355	26.8159	26.8367	26.7376	27.2332	26.787	26.0854	25.8511	25.7637	25.8092
204	J9VS61	CNAG_05932	Peptidyl-prolyl cis-trans isomerase D	J9VS61_CNAG_05932	tr|J9VS61|J9VS61_CRYNH	41 kDa	1	15	93%	NA	24.3147	24.2403	24.4009	24.2389	24.3636	24.4985	25.1573	24.8792	24.4792	25.0843	24.0253	24.7904	24.9068	24.0357	25.7451	26.3992	25.9179	25.9612	25.7916	26.1764	24.6792	24.2172	25.0375	25.6743	24.2208	25.7025	25.8048	26.3089	26.4151	26.065	24.2926	24.0751	23.9472	23.9116	26.1559	24.348	24.9589	25.2162	25.0239
205	J9VPD8	CNAG_05179	Cytochrome b-c1 complex subunit 2, mitochondrial [QCR2]	J9VPD8_QCR2	sp|J9VPD8|QCR2_CRYNH	45 kDa	0.999999	15	100%	NA	26.3185	25.644	25.9635	25.7796	26.0972	25.8005	25.7365	25.8475	25.7332	26.0629	32.3709	31.1657	25.6565	25.7997	25.4855	32.2532	26.0142	31.9864	25.7179	32.8716	30.7546	25.7348	31.2759	25.5646	25.7067	25.833	25.8343	31.5907	25.7068	26.125	26.3942	26.2639	26.5619	30.7597	26.3553	26.772	27.0847	31.963	26.6825
206	J9VXE8	CNAG_01884	Large subunit ribosomal protein L3	J9VXE8_CNAG_01884	tr|J9VXE8|J9VXE8_CRYNH	44 kDa	0.999999	15	100%	NA	27.3272	27.7769	27.5691	27.8201	27.6716	27.6625	27.765	27.7558	27.615	27.6043	27.1598	26.8468	27.1392	26.9003	26.5989	29.7929	26.4317	27.046	26.9625	27.421	27.0673	27.8054	26.9254	28.0094	28.0226	28.7982	28.0947	27.1221	27.2666	27.187	26.5435	26.5017	26.241	26.402	26.8597	26.6044	27.7403	26.5359	26.6483
207	J9VKZ3	CNAG_00995	MSC1 protein	J9VKZ3_CNAG_00995	tr|J9VKZ3|J9VKZ3_CRYNH (+1)	69 kDa	0.999999	15	100%	NA	21.8179	22.2119	22.7412	22.4358	22.5476	22.4159	23.3577	23.4416	23.2842	22.9293	23.4523	23.2594	23.4817	23.0239	23.4706	23.5497	24.1357	24.3576	23.9202	24.2671	23.4404	23.1732	25.3154	23.574	24.0095	23.5135	23.253	23.539	23.7125	23.9542	25.0643	24.5115	24.533	25.3025	24.4943	24.4161	23.5724	24.6073	24.4879
207.2	T2BME6	CNAG_00995	MSC1 protein	T2BME6_CNAG_00995	tr|T2BME6|T2BME6_CRYNH	69 kDa	0.999999	15	100%	NA	21.8179	22.2119	22.7412	22.4358	22.5476	22.4159	23.3577	23.4416	23.2842	22.9293	23.4523	23.2594	23.4817	23.0239	23.4706	23.5497	24.1357	24.3576	23.9202	24.2671	23.4404	23.1732	25.3154	23.574	24.0095	23.5135	23.253	23.539	23.7125	23.9542	25.0643	24.5115	24.533	25.3025	24.4943	24.4161	23.5724	24.6073	24.4879
208	J9VK13	CNAG_00788	NADH dehydrogenase	J9VK13_CNAG_00788	tr|J9VK13|J9VK13_CRYNH	63 kDa	0.999999	15	100%	NA	25.3761	25.7489	25.5544	25.7138	25.8213	25.482	25.3301	25.3436	25.2428	25.3776	24.517	24.8483	24.757	24.3038	24.2197	24.0804	24.0485	25.1022	25.0861	24.1747	23.9916	24.4109	24.2019	23.8874	23.5381	24.0957	23.3592	23.7797	24.5379	23.6923	24.6584	23.9039	24.454	24.3793	23.8004	22.9176	23.54	23.369	24.1514
209	J9VVB2	CNAG_02007	Adenylate kinase [ADK1]	J9VVB2_ADK1	tr|J9VVB2|J9VVB2_CRYNH	29 kDa	0.999999	15	100%	NA	26.0262	26.1964	26.2813	26.1445	26.2854	25.908	25.7332	25.7194	25.7557	25.7421	24.8261	25.1935	24.8559	25.2512	24.9071	25.0773	25.4797	25.5678	25.6404	25.5414	24.7403	24.9767	24.5071	25.0915	24.4002	25.4057	25.1923	25.4964	25.8039	25.0205	26.2249	26.1011	26.1734	26.3749	25.7017	25.5102	25.0651	25.1591	25.4591
210	J9VP67	CNAG_05725	Ketol-acid reductoisomerase, mitochondrial	J9VP67_CNAG_05725	tr|J9VP67|J9VP67_CRYNH	44 kDa	0.999999	15	100%	NA	27.9433	28.1335	27.9367	28.2007	28.0298	28.3153	28.2797	28.2727	28.2701	28.3621	28.8072	28.8677	28.9406	28.4372	28.5098	26.0767	26.1003	26.8267	26.7766	26.3948	28.1355	28.3751	28.1764	28.1337	27.9098	27.7081	27.3985	27.4369	27.327	27.4487	26.1898	26.1147	26.3343	26.103	26.2077	27.0692	26.8417	26.6606	26.8619
211	J9VKD0	CNAG_01435	serine--tRNA ligase	J9VKD0_CNAG_01435	tr|J9VKD0|J9VKD0_CRYNH	52 kDa	0.999998	15	100%	NA	24.5862	24.5233	24.5186	24.7837	24.7028	24.8663	24.5867	24.6086	24.5077	24.5993	24.788	25.1173	25.5402	24.6402	24.2152	25.0441	22.4991	23.3329	23.2055	22.9021	23.8438	24.3623	24.2093	24.3029	23.4697	24.6183	23.953	23.8057	23.6783	24.08	23.6772	23.736	23.4018	23.8169	23.6652	22.9863	22.6857	23.6127	22.6263
212	J9VPC4	CNAG_03113	Trehalose synthase	J9VPC4_CNAG_03113	tr|J9VPC4|J9VPC4_CRYNH	82 kDa	0.999998	15	100%	NA	19.3939	21.5167	20.5202	20.4613	20.6794	20.3289	21.7272	21.3747	20.1406	21.296	21.3229	20.3804	21.8254	21.6726	22.2702	20.8781	21.1521	21.0631	21.6254	20.5517	21.1843	21.1654	21.3249	20.7165	21.0308	20.9614	20.8167	20.9236	21.342	21.5373	22.4613	22.155	21.9025	22.5974	21.5939	22.0148	22.8079	22.2439	21.2362
213	J9VHW3	CNAG_00072	Protein disulfide-isomerase	J9VHW3_CNAG_00072	tr|J9VHW3|J9VHW3_CRYNH	45 kDa	0.999997	15	100%	NA	23.8859	23.4755	23.7986	23.5554	23.8653	23.9779	23.6017	23.5422	23.5985	23.7568	26.8261	23.8407	23.7353	27.0067	24.4349	24.1179	24.2727	24.2782	24.3855	24.3394	25.8152	24.7163	25.8097	22.9109	25.5848	25.4729	27.0106	26.6962	24.7531	27.0152	24.5591	24.7698	24.7624	24.6262	24.6593	25.6224	25.078	25.1905	25.5171
214	J9VS07	CNAG_04312	Mannose-6-phosphate isomerase	J9VS07_CNAG_04312	tr|J9VS07|J9VS07_CRYNH	48 kDa	0.999996	15	100%	NA	22.7787	22.0752	22.0515	22.32	22.046	22.3515	22.2692	22.5942	23.107	22.0544	21.8983	22.2155	23.0054	21.9214	23.6053	21.8884	22.5671	21.5823	23.3705	21.8846	22.8392	22.522	22.4451	23.4912	22.0492	24.1543	22.3083	22.3677	22.6593	23.9852	22.6433	21.9883	21.9015	22.2528	22.6612	21.6342	22.402	21.418	21.5247
215	J9VX07	CNAG_04439	Vacuolar proton pump subunit B	J9VX07_CNAG_04439	tr|J9VX07|J9VX07_CRYNH	57 kDa	0.999995	15	100%	NA	24.4822	23.8522	23.4542	23.5875	23.4226	24.0672	23.5855	23.7695	23.9254	23.8868	23.8598	23.9278	23.9035	23.588	23.6804	22.7517	23.0358	23.6007	23.4301	23.4067	23.7779	23.6096	23.9461	23.9521	23.8566	23.6503	24.0366	23.9158	23.9649	23.8571	24.8964	24.9587	24.8959	24.7291	24.6618	24.7422	24.6237	24.5063	24.6979
216	J9VK83	CNAG_01270	W2 domain-containing protein	J9VK83_CNAG_01270	tr|J9VK83|J9VK83_CRYNH	49 kDa	0.999995	15	100%	NA	23.4226	23.5821	23.7007	23.613	23.776	26.2189	26.206	23.1431	26.0576	26.2118	27.8778	27.9467	23.1025	27.8421	27.8615	22.6666	22.3685	22.5151	22.3257	23.1023	26.2189	22.5738	26.3682	25.695	26.376	27.908	28.0497	28.4013	28.0257	27.9925	24.0604	24.0847	23.6323	23.8986	23.4685	25.7248	26.1772	26.7628	26.6763
217	J9VV75	CNAG_03263	Elongation factor Tu	J9VV75_CNAG_03263	tr|J9VV75|J9VV75_CRYNH	51 kDa	0.999994	15	100%	NA	26.3512	26.6062	26.295	26.5973	26.3548	26.7967	26.7608	26.763	26.7629	26.7202	27.1766	27.1556	27.3395	26.8752	26.7854	24.1073	24.3986	25.4725	25.5412	24.9187	26.9126	26.9688	26.9651	26.7705	26.3955	26.8906	26.6836	26.6883	26.4228	26.6586	25.5609	25.6181	25.7963	25.3003	25.4928	26.1004	25.9257	25.5711	25.5364
218	J9VTU3	CNAG_01657	fumarate hydratase	J9VTU3_CNAG_01657	tr|J9VTU3|J9VTU3_CRYNH	55 kDa	0.999992	15	100%	NA	24.0411	24.2243	23.9547	24.0251	24.3557	23.8935	23.382	23.4459	23.2701	23.4588	24.1959	23.3866	23.7877	24.4671	23.3092	23.9856	23.3599	23.6986	23.5805	23.8811	23.8171	22.8988	23.1187	22.995	23.8339	23.9346	23.753	23.9915	24.0453	24.1789	23.6125	23.6258	23.9858	23.5426	23.4758	23.603	23.8522	24.328	24.2346
219	J9VTB3	CNAG_07660	Pyruvate dehydrogenase E1 component subunit alpha	J9VTB3_CNAG_07660	tr|J9VTB3|J9VTB3_CRYNH	46 kDa	0.999991	15	100%	NA	25.3334	25.6018	25.3896	25.6778	25.5646	25.5878	25.4382	25.4975	25.5101	25.54	25.1398	25.6938	25.5728	25.1664	25.108	24.1908	24.2688	24.5101	24.2339	24.2779	25.6095	25.85	25.6991	25.5042	25.146	25.8226	25.5824	25.3637	25.3079	25.1465	24.7067	24.4778	24.7226	24.8236	24.6023	25.325	25.5792	24.958	24.9516
220	J9VTG9	CNAG_01547	WD-repeat protein	J9VTG9_CNAG_01547	tr|J9VTG9|J9VTG9_CRYNH	64 kDa	0.999991	15	100%	NA	21.9603	21.4991	21.9649	21.7075	22.1837	21.9601	21.9102	21.4889	21.7396	20.8303	27.0127	22.5984	23.0701	22.7313	23.4972	22.4281	22.0661	23.7681	24.5965	21.9685	23.3958	21.163	22.6935	22.6316	22.4392	22.224	23.0041	22.2879	22.9566	22.984	22.4459	22.3649	22.8576	22.7888	22.4009	23.4809	22.6817	21.679	23.0693
221	J9VKX7	CNAG_01264	Homoisocitrate dehydrogenase	J9VKX7_CNAG_01264	tr|J9VKX7|J9VKX7_CRYNH	39 kDa	0.999991	15	100%	NA	25.7229	25.3912	25.6665	25.6444	25.7603	25.5267	25.5193	25.6433	25.3615	25.5799	25.5936	25.9121	25.1218	25.877	25.5084	25.5214	25.6497	25.8969	26.1901	26.0328	25.0276	24.9655	24.7438	24.9917	25.8522	25.3422	25.0674	25.4118	25.1388	25.5503	25.732	25.0823	24.9525	24.9174	25.45	25.5925	25.5001	25.5706	25.5756
222	J9VQ91	CNAG_02237	Cytoskeleton assembly control protein	J9VQ91_CNAG_02237	tr|J9VQ91|J9VQ91_CRYNH	122 kDa	0.999991	15	100%	NA	21.9282	23.3427	21.7313	21.698	21.3486	21.6822	22.3113	22.1677	22.7507	23.1456	22.4921	23.5293	23.5503	23.7235	23.0032	23.1272	24.4113	23.9046	23.1624	23.5844	22.2354	23.2338	22.27	22.6398	23.3922	25.0551	22.3746	22.3709	22.59	22.2448	23.0165	23.0057	23.17	23.0389	22.8068	22.6885	22.54	23.3763	22.9575
223	J9VTP9	CNAG_01052	Mitochondrial inner membrane protein	J9VTP9_CNAG_01052	tr|J9VTP9|J9VTP9_CRYNH	39 kDa	0.99999	15	100%	NA	23.5119	21.5128	23.5016	21.4691	21.7151	23.7896	23.6218	23.2325	24.7407	22.4489	25.2619	22.1752	22.2919	23.7258	24.9222	26.4169	24.6982	24.6558	25.047	25.4248	25.6623	21.5557	23.3062	23.6998	23.3505	22.2782	23.1209	25.2457	22.7701	24.8891	25.7004	25.5523	24.997	25.7178	24.7613	23.9965	22.8466	23.9753	24.3282
224	J9VR72	CNAG_04954	WD_REPEATS_REGION domain-containing protein	J9VR72_CNAG_04954	tr|J9VR72|J9VR72_CRYNH	131 kDa	0.999989	15	100%	NA	21.4819	21.1874	21.2743	21.4531	21.5358	20.5386	20.5423	20.5915	21.1225	19.9834	20.2047	20.5353	21.009	20.6789	22.5618	20.1727	20.6864	20.5368	19.5519	20.4884	20.6118	19.9604	19.5491	20.6779	19.7728	20.5394	20.9117	22.1441	20.8832	20.7384	20.9153	21.0405	21.19	21.3107	20.2613	21.4484	21.4264	21.1597	21.852
225	J9VMS4	CNAG_02814	Glycerol-3-phosphate dehydrogenase	J9VMS4_CNAG_02814	tr|J9VMS4|J9VMS4_CRYNH	89 kDa	0.999989	15	87%	NA	23.6213	23.3294	23.6115	23.3615	23.6229	23.785	23.8597	23.7971	23.853	23.7857	22.7265	22.7504	22.9349	22.6095	22.5874	23.2873	22.5419	23.4724	22.7666	23.4802	23.3359	23.9705	23.5738	23.4113	23.3816	23.5031	23.4294	23.0669	23.6086	23.1971	23.2727	23.1281	22.9115	23.2945	23.9725	23.7924	23.632	23.1636	23.2192
226	J9W2G0	CNAG_06088	Aspartate aminotransferase	J9W2G0_CNAG_06088	tr|J9W2G0|J9W2G0_CRYNH	48 kDa	0.999988	15	93%	NA	24.1145	23.887	24.111	23.873	24.148	23.8871	23.7021	23.9198	23.4985	24.0244	23.7648	23.4711	23.5988	23.7676	24.0633	24.0448	23.9601	23.5202	23.7639	23.6908	23.3524	23.3111	22.8474	23.2864	24.3974	23.1674	24.0509	23.2066	23.5551	24.1892	26.4198	26.2577	25.9279	26.3967	25.9812	26.7356	26.7824	26.1985	26.2837
227	J9VI91	CNAG_02810	Pumilio-family RNA binding protein	J9VI91_CNAG_02810	tr|J9VI91|J9VI91_CRYNH (+1)	102 kDa	0.999988	15	100%	NA	23.7015	23.7165	23.5774	23.6993	23.4932	23.1905	23.0068	22.9346	23.1607	22.7699	24.0028	23.111	23.1204	24.1435	24.5763	24.5178	25.5651	23.9241	24.1749	24.5421	23.788	23.526	23.1291	23.3098	23.9758	23.2985	24.4727	23.9885	24.2988	24.5245	21.6451	23.2026	23.8085	22.8832	23.6803	23.9067	21.4897	24.2228	24.3957
227.2	T2BN73	CNAG_02810	Pumilio-family RNA binding protein, variant	T2BN73_CNAG_02810	tr|T2BN73|T2BN73_CRYNH	102 kDa	0.999988	15	100%	NA	23.7015	23.7165	23.5774	23.6993	23.4932	23.1905	23.0068	22.9346	23.1607	22.7699	24.0028	23.111	23.1204	24.1435	24.5763	24.5178	25.5651	23.9241	24.1749	24.5421	23.788	23.526	23.1291	23.3098	23.9758	23.2985	24.4727	23.9885	24.2988	24.5245	21.6451	23.2026	23.8085	22.8832	23.6803	23.9067	21.4897	24.2228	24.3957
228	J9VI89	CNAG_06906	Probable eukaryotic translation initiation factor 4H [TIF3]	J9VI89_TIF3	sp|J9VI89|TIF3_CRYNH	55 kDa	0.999987	15	100%	NA	25.5459	25.3635	25.6212	25.5183	25.4665	24.9521	24.5839	24.9411	24.8997	24.3566	24.1568	23.653	23.7433	24.7374	23.9888	24.0567	24.0465	25.4913	23.9917	24.0356	24.2024	24.1749	25.6034	23.1399	23.657	23.8732	23.7749	25.6969	24.7965	23.5627	24.0502	25.6871	24.4129	24.847	23.9499	23.777	24.5893	25.5739	27.2987
229	J9VJI8	CNAG_06849	Saccharopine dehydrogenase [NAD(+), L-lysine-forming]	J9VJI8_CNAG_06849	tr|J9VJI8|J9VJI8_CRYNH	43 kDa	0.999987	15	100%	NA	24.0225	23.8943	24.1336	23.8777	24.323	23.825	23.6222	23.6149	23.5373	23.9454	22.4015	23.0101	23.3389	23.5623	23.686	24.9169	24.0641	23.493	23.794	24.2586	22.9456	22.7605	23.5881	22.9436	22.5958	23.2262	23.8258	23.4343	23.862	23.8454	23.7673	23.5793	23.5649	23.8082	23.0112	24.0053	23.0025	24.1004	23.6166
230	J9VQ25	CNAG_02327	Xaa-Pro dipeptidase	J9VQ25_CNAG_02327	tr|J9VQ25|J9VQ25_CRYNH	61 kDa	0.999986	15	100%	NA	22.8959	22.0267	22.8892	22.5673	22.7855	21.6238	22.7032	22.5743	22.7643	23.2428	22.7467	24.8072	22.2936	24.9755	23.1332	24.857	24.7656	23.6667	24.7078	22.2524	23.7061	26.1219	24.2604	26.179	22.8211	23.3146	24.3215	22.0295	21.4928	26.0674	23.7927	23.7973	23.9942	22.7557	21.689	22.4285	22.7972	24.2318	24.2753
231	J9VQT6	CNAG_07108	Tip120-family protein	J9VQT6_CNAG_07108	tr|J9VQT6|J9VQT6_CRYNH	138 kDa	0.999984	15	100%	NA	21.5547	25.0176	25.091	25.1436	25.4763	26.2474	26.3149	25.5835	25.964	26.3895	27.2844	26.4241	27.8612	26.6285	26.5818	28.4634	28.4969	25.9949	28.1262	28.3237	27.3147	26.1924	27.7584	27.1115	27.8233	25.759	27.5986	26.7105	26.8491	27.8271	25.9579	26.9065	27.9045	24.9161	25.2199	25.6722	26.6545	26.1372	28.3122
232	J9VMF7	CNAG_07400	aspartate--tRNA ligase	J9VMF7_CNAG_07400	tr|J9VMF7|J9VMF7_CRYNH	64 kDa	0.999982	15	100%	NA	25.5763	24.9836	25.0637	25.0705	25.1165	24.6596	24.3913	24.4654	24.4167	24.5661	23.5754	25.6925	24.2272	24.1255	24.96	26.3825	23.1579	23.5929	25.1593	23.355	25.5817	25.2292	24.9008	25.3862	25.3976	24.0374	24.7549	25.9364	24.2458	26.0091	23.7432	23.4372	23.0314	23.6772	23.0522	23.4524	24.2757	24.7995	24.9041
233	J9VN00	CNAG_02736	CCT-theta	J9VN00_CNAG_02736	tr|J9VN00|J9VN00_CRYNH	58 kDa	0.999975	15	100%	NA	25.7051	25.4327	25.3282	25.4968	25.1652	25.171	25.0982	25.2121	25.2872	25.1995	25.3955	25.2418	25.4364	25.0696	24.7965	24.5129	24.4708	25.0119	24.6503	27.291	25.3115	25.2294	25.3076	25.2111	25.3436	24.8148	24.7319	25.0578	25.1848	24.7107	24.1947	24.0531	24.0047	23.9647	23.7729	24.6863	24.9936	24.5538	24.3993
234	J9VKH7	CNAG_00062	26S proteasome regulatory subunit N3	J9VKH7_CNAG_00062	tr|J9VKH7|J9VKH7_CRYNH	59 kDa	0.999972	15	100%	NA	24.8077	25.5811	25.6139	25.5276	25.5988	25.4696	25.259	25.3076	25.3845	25.3872	24.4396	24.4567	24.7853	24.3525	24.3606	24.231	24.2162	24.2952	24.6032	23.9837	25.0935	25.0785	25.0887	24.9637	24.2151	24.7177	23.921	24.2646	24.2665	24.1669	24.4591	24.3969	24.1242	24.6766	24.1816	24.47	24.3578	24.09	24.4329
235	J9VLV6	CNAG_05136	Cation-transporting ATPase 13A1	J9VLV6_CNAG_05136	tr|J9VLV6|J9VLV6_CRYNH	129 kDa	0.99997	15	100%	NA	22.6982	22.4466	22.2381	22.5623	22.1724	21.8923	21.4869	22.0321	21.778	21.1901	20.9167	21.6327	21.563	21.3209	20.2789	21.2031	20.9159	20.4821	20.3413	21.7155	21.0093	20.523	20.4492	20.5774	20.5621	20.8265	20.7917	21.5712	21.3608	20.3216	20.5947	20.5054	20.4469	20.9954	20.0603	21.3423	20.751	21.3031	20.6924
236	J9VGH0	CNAG_07346	T-complex protein 1 subunit eta	J9VGH0_CNAG_07346	tr|J9VGH0|J9VGH0_CRYNH	61 kDa	0.999959	15	100%	NA	25.1271	25.1704	24.9874	25.3288	24.9252	24.9375	24.7798	24.7668	24.7159	24.7187	24.5947	24.536	24.9268	24.6352	24.0377	22.4317	22.3676	23.3667	23.0214	22.9594	25.0297	25.073	24.9266	24.9121	24.435	24.2466	24.1266	24.6417	24.7341	24.4653	23.633	23.7435	23.3922	23.8016	23.6873	24.0451	23.9591	23.4449	23.2687
237	J9VRJ5	CNAG_00891	ATP-binding cassette, subfamily F, member 2	J9VRJ5_CNAG_00891	tr|J9VRJ5|J9VRJ5_CRYNH	69 kDa	0.99994	15	100%	NA	25.2733	25.0009	25.1816	25.4047	25.2482	25.3855	25.2159	25.1695	25.199	25.1534	25.3484	25.395	25.9335	25.2762	24.5513	23.0607	22.7269	24.1463	23.8367	23.1894	25.2249	25.7308	25.1454	25.2699	24.6837	25.9821	25.6921	25.4232	25.2471	25.8149	22.8613	22.8949	23.4708	23.6685	23.4744	23.9437	23.3503	23.5193	24.0132
238	J9VS64	CNAG_02404	Nuclear segregation protein Bfr1	J9VS64_CNAG_02404	tr|J9VS64|J9VS64_CRYNH	61 kDa	0.999915	15	100%	NA	23.912	23.7899	23.6366	23.5927	23.6739	22.7111	22.7102	22.9726	22.7635	22.6668	22.4814	23.4075	22.3725	22.8156	22.5512	23.4656	24.0717	23.8098	23.4888	24.4313	22.7379	22.554	22.4345	22.9054	22.9902	22.8733	24.4804	23.1377	23.353	23.103	22.7874	22.8016	22.745	23.1918	22.598	23.1362	22.6129	22.8688	22.9157
239	J9VQ89	CNAG_03418	Exportin-1	J9VQ89_CNAG_03418	tr|J9VQ89|J9VQ89_CRYNH	122 kDa	0.999906	15	100%	NA	22.896	22.5497	22.7154	22.5308	23.2295	22.0954	21.9844	22.6966	22.5209	22.5108	21.259	21.9407	22.2196	21.8786	22.1551	22.1505	21.1559	22.1042	20.8041	21.9537	21.7552	22.9481	21.8993	22.6429	22.6612	22.0152	21.3145	21.6788	22.6901	21.6105	23.2131	23.0559	22.5472	22.8293	21.5477	22.4639	21.7708	21.4748	21.4002
240	J9W1A8	CNAG_05353	Nuclear pore complex protein Nup133	J9W1A8_CNAG_05353	tr|J9W1A8|J9W1A8_CRYNH	139 kDa	0.999826	15	100%	NA	20.2675	21.1488	21.02	21.3784	21.3313	21.0972	21.2142	21.2582	22.2197	22.7961	21.154	21.1573	21.6999	21.1753	20.3944	22.7457	22.6813	23.2407	21.1886	21.8805	20.7508	22.492	20.9101	21.261	21.1231	21.5283	20.9496	20.9911	20.9824	21.2961	21.2337	21.5147	21.2365	20.5254	20.0643	21.9012	21.0596	21.4625	21.5442
241	J9VLP5	CNAG_04004	40S ribosomal protein S1 [RPS1]	J9VLP5_RPS1	tr|J9VLP5|J9VLP5_CRYNH	29 kDa	1	14	100%	NA	28.73	28.6159	28.6986	28.5966	28.4364	28.6401	28.6911	28.7696	28.7875	28.6235	29.217	28.7885	29.0731	28.9603	28.9204	27.5871	27.6109	27.7639	27.7662	27.7017	28.9166	28.9142	28.6698	28.6688	28.8164	29.0418	28.9922	28.6905	28.6777	28.947	28.0842	28.1484	27.8744	28.0739	27.9829	28.287	28.0818	28.0858	28.059
242	J9VTS1	CNAG_01027	Succinate-semialdehyde dehydrogenase (NADP )	J9VTS1_CNAG_01027	tr|J9VTS1|J9VTS1_CRYNH	60 kDa	1	14	100%	NA	24.0405	24.0093	24.0417	23.9879	24.1088	23.881	23.7278	23.7202	23.7385	23.5815	23.3504	23.9136	23.1213	23.1271	23.5006	23.3527	23.3449	25.4338	23.9104	24.4045	22.6104	22.1538	23.1993	22.9787	23.5348	22.308	23.2873	22.7002	23.5157	23.1823	23.6954	23.9165	23.6303	23.7479	23.4221	24.1671	24.072	23.6946	23.5357
243	P48465	CNAG_00483	Actin	P48465_CNAG_00483	sp|P48465|ACT_CRYNH	42 kDa	0.999999	14	100%	NA	26.8593	26.8362	26.8069	26.9093	26.5299	27.5142	27.5343	27.6347	27.599	27.5166	28.4667	28.4095	28.1016	28.089	28.3082	28.3103	28.742	27.7663	27.2913	27.9434	28.1993	28.3835	28.0548	28.5899	28.4928	28.5551	29.5517	28.5769	28.2273	28.6014	28.5789	28.7687	29.1347	28.6015	28.9706	28.2333	27.9005	28.5546	28.2053
244	J9VN96	CNAG_01261	Myosin I binding protein	J9VN96_CNAG_01261	tr|J9VN96|J9VN96_CRYNH	150 kDa	0.999999	14	100%	NA	21.2679	21.8684	22.1107	21.3942	20.8714	23.4678	23.2975	23.7179	23.6063	23.0729	25.0589	24.4838	21.5493	25.0146	24.9805	24.5175	24.5826	21.9559	23.0038	21.6798	24.2755	23.0502	23.4883	23.4256	23.0399	24.3217	24.2547	23.7013	25.3668	25.0474	22.7566	22.8616	22.814	23.3751	22.2571	23.3494	22.5938	23.7018	23.7736
245	J9VSM5	CNAG_02196	Septin ring protein CDC11	J9VSM5_CNAG_02196	tr|J9VSM5|J9VSM5_CRYNH	44 kDa	0.999999	14	93%	NA	22.916	22.8326	23.3088	23.1444	23.1186	31.8783	32.0783	31.8595	31.8283	31.8284	33.8126	33.8978	33.4742	33.7675	33.7851	26.125	25.868	25.4253	25.2422	25.4292	32.254	31.3312	32.4468	31.6074	32.5897	33.396	33.9754	34.2496	33.9705	33.829	25.7934	24.7619	24.9634	23.8282	24.2594	32.5176	32.5198	33.2002	33.1583
246	Q059G6	CNAG_03765	Trehalose-6-phosphate phosphatase [TPS2]	Q059G6_TPS2	tr|Q059G6|Q059G6_CRYNH	110 kDa	0.999999	14	100%	NA	23.2365	23.4582	23.3295	23.5235	23.5277	24.1283	23.8585	24.2942	23.6462	23.705	23.3278	23.5657	23.8087	23.5017	23.4686	24.6097	23.2333	23.4574	23.3159	23.6977	25.1528	25.2161	25.288	24.8111	24.8824	24.2549	23.7203	24.0444	24.302	23.9237	24.9613	24.6291	24.5831	24.9762	24.2703	24.3034	24.1294	23.6977	23.5802
247	J9VH55	CNAG_00575	Catalase	J9VH55_CNAG_00575	tr|J9VH55|J9VH55_CRYNH	77 kDa	0.999999	14	79%	NA	22.4898	20.6512	21.9794	21.4773	21.6223	24.6019	24.237	23.5879	25.1387	23.0688	25.0255	24.6028	22.1393	24.1155	25.882	22.5013	26.632	24.2498	24.0753	24.7784	25.0758	22.3308	23.1494	25.4278	25.0526	22.9943	24.1683	24.8016	23.9772	22.6931	26.2521	26.1806	26.2523	26.147	25.9125	24.9273	25.5804	25.6948	25.6705
248	J9VDA1	CNAG_00130	CAMK/CAMK1/CAMK1-RCK protein kinase	J9VDA1_CNAG_00130	tr|J9VDA1|J9VDA1_CRYNH	69 kDa	0.999998	14	100%	NA	22.3139	22.4605	22.5899	22.3468	22.2556	22.9606	22.7866	22.5641	22.7171	22.3557	22.9745	22.9263	22.7166	22.8015	23.1106	23.285	22.6225	22.8311	23.2541	22.8492	23.0297	22.5297	22.8378	23.1509	22.877	23.7748	23.5776	23.8812	23.7011	23.3907	25.6291	25.5389	25.6444	25.4227	25.4552	24.862	24.4787	24.449	24.7557
249	J9VHI3	CNAG_02825	Arginosuccinase	J9VHI3_CNAG_02825	tr|J9VHI3|J9VHI3_CRYNH	53 kDa	0.999998	14	100%	NA	23.722	23.8866	24.0047	23.8166	23.9187	24.1738	23.851	23.4682	23.4627	23.018	22.7509	24.1384	23.5133	24.1919	23.9607	23.2185	23.1243	24.0747	23.9266	24.4563	23.4437	23.3075	23.5084	23.5742	24.2627	23.708	23.6641	22.0755	22.5356	23.4449	24.0136	23.046	23.8117	23.2823	23.9748	23.364	24.0196	24.0202	23.2509
250	J9VMD3	CNAG_02928	Large subunit ribosomal protein L5e	J9VMD3_CNAG_02928	tr|J9VMD3|J9VMD3_CRYNH	35 kDa	0.999997	14	100%	NA	27.7465	27.4762	27.6288	27.4115	27.5524	27.2272	27.223	27.3801	27.2587	27.1856	26.2497	26.0696	26.3374	26.4459	26.1758	26.1994	26.5642	26.3777	26.4572	26.5379	25.9923	26.1102	25.7854	25.8846	25.6393	25.4595	25.2657	25.8981	26.3758	25.1362	26.0365	25.9242	25.6092	26.2905	25.3255	26.2029	25.916	25.5723	25.9625
251	J9VU49	CNAG_04179	Lysine--tRNA ligase	J9VU49_CNAG_04179	tr|J9VU49|J9VU49_CRYNH	71 kDa	0.999996	14	100%	NA	26.1247	25.886	25.991	25.7681	26.0336	25.0434	25.0317	25.228	25.2418	25.3045	24.8029	24.4107	23.6838	24.362	24.8291	23.9217	23.8814	24.5922	25.4409	24.4061	23.8353	24.6649	24.4378	24.464	24.1978	23.6637	24.8894	23.6019	23.6289	24.0151	25.4247	25.324	24.5744	25.1106	24.7004	24.381	24.4003	24.8215	24.6993
252	J9VSX1	CNAG_03270	Adenylosuccinate lyase	J9VSX1_CNAG_03270	tr|J9VSX1|J9VSX1_CRYNH	54 kDa	0.999995	14	100%	NA	24.283	24.1211	24.352	24.0299	24.4943	24.265	23.9958	24.2282	24.3699	24.036	24.8608	24.7529	24.0996	24.8355	24.3388	22.8555	22.5482	23.5299	23.7736	22.9761	24.5843	22.7478	23.6334	22.9495	24.3061	23.0816	24.3948	24.4717	24.5243	24.152	24.1365	23.9759	23.8719	23.8701	23.9124	23.7802	23.7217	24.3757	24.0401
253	J9VDE9	CNAG_00176	Glutamate carboxypeptidase	J9VDE9_CNAG_00176	tr|J9VDE9|J9VDE9_CRYNH	52 kDa	0.999995	14	100%	NA	25.1006	24.4892	24.668	24.636	25.0885	24.7948	24.391	24.4187	24.6633	25.5261	23.2959	23.084	24.4417	24.2479	22.8884	25.0572	25.9067	24.1874	24.1891	24.7898	23.8924	24.4534	24.0226	24.1832	24.1292	24.9831	22.6252	23.0555	23.72	24.146	24.6768	25.1346	24.5811	24.8758	25.0047	23.9618	24.3115	23.5802	24.7515
254	J9VJV8	CNAG_01391	Hsp90 chaperone protein kinase-targeting subunit	J9VJV8_CNAG_01391	tr|J9VJV8|J9VJV8_CRYNH	57 kDa	0.999995	14	100%	NA	22.0528	22.3078	22.3085	22.2004	22.4887	24.6845	23.0354	22.2915	22.4841	24.7915	25.0011	24.7392	24.5668	24.2885	24.6896	25.2509	24.486	25.7192	25.6166	25.203	24.9248	24.5491	24.8263	24.7539	24.95	24.4527	25.1166	24.9805	22.9044	25.2454	22.5018	22.572	22.0249	23.1494	22.7436	24.3	24.5996	21.8625	25.3531
255	J9VLJ8	CNAG_03944	Chaperone regulator	J9VLJ8_CNAG_03944	tr|J9VLJ8|J9VLJ8_CRYNH	44 kDa	0.999994	14	100%	NA	24.7162	24.4669	24.545	24.4674	24.7502	24.8244	24.8396	24.8409	24.7657	24.7597	24.5007	24.7858	24.7809	24.5706	25.0817	23.0857	23.855	24.2825	24.2884	23.8301	24.6136	24.7158	24.6868	24.8502	23.9614	25.164	25.1615	25.144	25.2934	24.8204	21.8726	22.1695	21.8092	22.5489	22.3305	23.5724	23.6337	22.3973	22.254
256	J9VN41	CNAG_03606	Eukaryotic translation initiation factor 5B	J9VN41_CNAG_03606	tr|J9VN41|J9VN41_CRYNH	134 kDa	0.999994	14	100%	NA	24.2179	24.5412	24.3499	24.7465	24.3393	24.3256	24.1918	24.205	24.1519	24.0339	24.1121	23.7814	24.296	24.0161	23.0643	22.5949	23.486	22.9918	22.751	23.9255	23.9714	24.4183	23.8222	23.5035	22.9697	24.957	24.2147	23.9784	24.1644	24.3122	23.4214	23.2852	22.9331	23.3706	23.1698	23.3908	23.1847	22.7966	22.6775
257	J9VJH9	CNAG_00641	Transcription elongation factor SPT5	J9VJH9_CNAG_00641	tr|J9VJH9|J9VJH9_CRYNH	124 kDa	0.999993	14	100%	NA	21.4449	21.8176	22.1401	21.8264	21.8921	21.4987	23.6436	24.4413	21.4229	21.6123	25.0085	24.194	24.588	24.7007	22.8437	23.5058	23.2138	22.4845	23.0017	23.4549	23.4495	22.8463	24.036	23.4668	24.4971	24.6898	25.4524	25.2977	25.4717	25.1522	22.4973	22.475	23.164	22.3286	22.3596	23.5068	23.5176	23.3313	22.6175
258	J9W462	CNAG_05592	Potassium/sodium efflux P-type ATPase, fungal-type	J9W462_CNAG_05592	tr|J9W462|J9W462_CRYNH	110 kDa	0.999992	14	100%	NA	23.1782	22.6125	22.9581	22.9555	22.812	23.1237	22.8674	23.0871	23.0463	23.0345	23.1452	22.8905	23.5038	23.1873	21.1996	22.5786	23.6405	23.9506	23.3458	23.298	24.0846	24.6816	24.1817	23.955	23.6697	25.1413	24.4925	24.3981	24.4355	24.5025	23.219	23.0657	21.9122	22.7035	22.0993	23.1903	22.2529	22.7929	22.8279
259	J9VJH0	CNAG_05109	CBS and PB1 domain-containing protein	J9VJH0_CNAG_05109	tr|J9VJH0|J9VJH0_CRYNH (+1)	88 kDa	0.999989	14	100%	NA	23.6064	23.4103	23.6496	23.6148	23.3417	23.1451	23.585	23.4292	22.9982	23.3189	24.1369	24.8042	23.4728	22.8685	24.0233	24.727	23.1868	24.9786	23.8288	24.5131	22.802	23.3415	23.0338	24.207	23.4623	23.4597	24.0931	24.1888	23.1766	23.1311	23.6606	23.1762	22.8215	22.5456	23.7424	23.4229	23.5486	23.1251	23.4853
259.2	T2BNE3	CNAG_05109	CBS and PB1 domain-containing protein, variant	T2BNE3_CNAG_05109	tr|T2BNE3|T2BNE3_CRYNH	75 kDa	0.999989	14	100%	NA	23.6064	23.4103	23.6496	23.6148	23.3417	23.1451	23.585	23.4292	22.9982	23.3189	24.1369	24.8042	23.4728	22.8685	24.0233	24.727	23.1868	24.9786	23.8288	24.5131	22.802	23.3415	23.0338	24.207	23.4623	23.4597	24.0931	24.1888	23.1766	23.1311	23.6606	23.1762	22.8215	22.5456	23.7424	23.4229	23.5486	23.1251	23.4853
260	J9W1R2	CNAG_01840	Tubulin beta chain	J9W1R2_CNAG_01840	tr|J9W1R2|J9W1R2_CRYNH	50 kDa	0.999984	14	93%	NA	25.1709	25.4361	24.8603	25.3479	25.0336	25.4718	25.4461	25.175	25.3735	25.3153	25.6023	25.9696	25.9496	25.3109	25.1958	24.4126	27.9163	24.3169	24.4166	24.3402	25.718	26.4031	26.188	26.0274	25.0583	26.527	26.0298	25.859	25.7381	26.0878	23.743	23.7221	23.6428	23.9736	23.701	23.4071	23.6287	23.7441	23.7911
261	J9VV32	CNAG_02263	GST N-terminal domain-containing protein	J9VV32_CNAG_02263	tr|J9VV32|J9VV32_CRYNH	38 kDa	0.99998	14	100%	NA	21.9673	22.3425	21.9267	22.0201	22.2375	21.9466	21.4455	21.8046	22.6352	22.2075	22.1686	22.1779	22.4728	21.9838	22.8621	21.552	21.6315	22.1813	21.9004	22.9118	22.9351	22.763	22.6334	23.1056	22.4006	21.5353	22.1318	21.6238	22.9449	21.8414	24.4933	24.4621	24.6395	24.4773	24.4842	22.619	22.8186	22.7847	22.5064
262	J9VJ18	CNAG_00462	Electron transfer flavoprotein-ubiquinone oxidoreductase	J9VJ18_CNAG_00462	tr|J9VJ18|J9VJ18_CRYNH	67 kDa	0.999979	14	100%	NA	22.4747	22.4782	22.1978	22.1225	22.3541	22.5172	22.068	23.586	22.3642	22.3924	22.515	23.0067	23.1519	22.2453	23.7586	21.4196	24.0447	23.7301	22.7436	25.7251	22.5987	22.7642	23.014	23.3375	21.8412	23.6213	23.6638	23.254	22.1675	21.5269	22.2899	22.5438	23.5762	22.3589	22.0996	23.1975	23.3271	22.3572	22.9234
263	J9VHK8	CNAG_00741	ATP-dependent RNA helicase SUB2	J9VHK8_CNAG_00741	tr|J9VHK8|J9VHK8_CRYNH	48 kDa	0.999979	14	100%	NA	25.4886	25.6987	25.4977	25.7237	25.5391	26.0003	25.9715	25.6959	25.6094	25.8224	26.1575	25.8459	26.4703	25.7326	25.6985	24.3279	24.2919	24.8773	24.3035	24.8111	25.6566	25.9799	25.7883	25.6157	25.342	25.6177	25.3061	25.07	25.6573	25.3303	24.7888	24.9236	24.8896	24.7859	24.9858	25.0649	24.6098	28.0735	25.269
264	J9VJ75	CNAG_05013	RNP domain-containing protein	J9VJ75_CNAG_05013	tr|J9VJ75|J9VJ75_CRYNH	61 kDa	0.999978	14	100%	NA	24.9403	25.0979	24.7425	24.9694	24.4372	24.4133	24.474	24.5273	24.5382	24.2453	24.9591	24.8036	25.535	24.767	24.6659	26.5653	23.3345	24.0405	24.0013	24.719	24.2905	24.3794	24.1162	24.4159	24.0368	24.5405	24.5563	24.6732	24.7906	24.4819	24.7084	24.5901	24.5039	24.5144	24.6089	25.4031	25.1305	24.8626	24.8883
265	J9VV06	CNAG_01897	Bromodomain-containing factor 1	J9VV06_CNAG_01897	tr|J9VV06|J9VV06_CRYNH	84 kDa	0.999976	14	100%	NA	22.9093	23.0614	23.2102	22.8848	24.0125	23.583	23.0709	22.5161	22.8395	24.1033	25.0913	22.2288	23.5729	21.7264	23.398	22.7182	20.5755	22.3941	22.9594	22.1961	21.7007	21.1717	20.8703	22.1505	22.7359	21.778	22.8697	22.1374	22.034	22.538	24.2611	23.5434	23.6698	23.9295	23.6013	24.3774	24.2294	23.9671	24.0947
266	J9VZJ8	CNAG_01893	Glutathione S-transferase Gst3	J9VZJ8_CNAG_01893	tr|J9VZJ8|J9VZJ8_CRYNH	41 kDa	0.999971	14	86%	NA	21.3154	22.2134	22.2656	20.8683	21.9343	22.2346	22.3433	21.3439	22.4906	21.7974	22.9589	22.0274	21.4531	22.1265	22.8542	23.6748	24.4823	22.9849	23.1321	22.7012	21.6045	21.8638	21.7909	22.5553	22.556	21.4151	22.1228	21.5818	22.5103	21.5249	23.5014	23.5395	23.5667	24.0011	23.3856	23.0575	22.9419	22.9772	23.4489
267	O13465	CNAG_05540	Urease [URE1]	O13465_URE1	sp|O13465|UREA_CRYNH	90 kDa	0.99997	14	100%	NA	21.5633	22.5284	22.2075	22.6016	22.2159	21.9925	25.5767	22.3426	25.9177	24.8255	26.6475	28.1418	25.3342	27.1007	26.9211	30.9837	26.5147	23.7168	23.007	27.4864	27.3828	29.0973	27.179	28.7814	26.661	29.0297	22.4153	27.8293	26.0349	29.487	24.9333	24.9483	23.9151	24.6343	23.9407	25.8603	25.2251	23.8323	26.656
268	J9VUD2	CNAG_02502	ATP-dependent RNA helicase DBP3	J9VUD2_CNAG_02502	tr|J9VUD2|J9VUD2_CRYNH	67 kDa	0.99997	14	93%	NA	24.1274	24.3634	23.7135	24.2131	23.5022	22.8233	22.8191	22.611	22.4596	22.5651	22.9733	21.9591	23.8807	22.9048	22.3137	21.3792	19.9376	21.1393	21.0617	20.9503	22.4073	22.3691	21.8179	22.0239	21.4768	22.1253	21.183	21.0928	23.7444	21.4158	21.3103	21.5266	20.1388	20.4925	20.9416	21.1144	22.4188	21.9195	20.272
269	J9VML7	CNAG_00774	Phosphoglycerate dehydrogenase	J9VML7_CNAG_00774	tr|J9VML7|J9VML7_CRYNH	55 kDa	0.99997	14	100%	NA	25.1574	24.7674	25.0465	24.7589	25.1438	24.5792	24.6016	24.6909	24.4954	24.499	23.8837	24.7505	23.857	25.0028	24.9071	25.6202	24.1765	24.4638	25.8454	25.0439	24.2605	24.597	23.3573	23.4664	24.1068	24.3377	23.7946	24.156	24.6574	23.4209	24.5078	24.5794	24.2057	24.5648	24.6859	24.4087	24.9602	25.5137	24.4857
270	J9VJY1	CNAG_00754	ATP-binding cassette, sub-family E, member 1	J9VJY1_CNAG_00754	tr|J9VJY1|J9VJY1_CRYNH	68 kDa	0.999954	14	100%	NA	24.6209	23.8307	24.2942	24.0453	24.524	24.2934	23.5661	26.8072	26.2478	26.5171	27.1632	23.7219	27.2199	27.384	27.1908	23.5018	26.1049	27.1348	27.7048	26.1852	26.7584	26.307	26.915	24.6133	27.4053	24.6037	25.8373	26.7003	26.8834	23.6322	25.3117	26.5404	27.3999	23.359	27.1402	24.5463	26.7881	24.2641	23.8505
271	J9VWD6	CNAG_05366	Eukaryotic translation initiation factor 2A	J9VWD6_CNAG_05366	tr|J9VWD6|J9VWD6_CRYNH	68 kDa	0.999922	14	100%	NA	23.8115	23.4867	23.3907	23.5784	23.0444	22.6379	21.9773	23.228	21.9333	22.2901	23.9518	23.4383	24.3274	23.5115	23.3937	23.9233	24.6636	22.6036	22.6146	22.8406	23.6235	23.9089	23.747	24.0029	22.9313	23.76	23.9914	23.6177	23.3746	23.267	22.4436	21.6427	21.4541	22.0523	21.8999	23.0167	23.0188	22.9653	22.9751
273	J9VJV1	CNAG_02981	Paired amphipathic helix protein Sin3a	J9VJV1_CNAG_02981	tr|J9VJV1|J9VJV1_CRYNH	146 kDa	0.999904	14	100%	NA	22.5313	22.2615	22.4343	22.0282	22.014	21.8383	22.1025	21.6679	21.6605	21.0995	22.7955	23.5418	21.3416	21.1814	22.813	21.0435	21.3677	19.7746	19.9612	20.0666	20.9852	21.1176	21.0468	21.9306	20.3481	20.9963	22.3499	20.9512	23.0142	21.6263	21.5025	21.8953	21.2377	22.2519	21.2075	24.2641	23.7377	23.4063	22.9875
274	J9VFC5	CNAG_06753	Nuclear cap-binding protein subunit 1	J9VFC5_CNAG_06753	tr|J9VFC5|J9VFC5_CRYNH	104 kDa	0.999782	14	100%	NA	24.3842	24.1739	24.1981	24.0208	24.143	23.6892	23.9317	23.9428	24.1567	23.9149	23.5979	23.5049	24.9733	23.7207	23.8023	24.2663	23.1862	24.1308	24.3871	23.6929	23.1659	23.51	23.7529	23.2989	24.7922	23.8014	23.8818	24.008	23.776	23.9654	23.0067	22.8852	22.5183	23.0005	22.6836	22.7398	24.3986	24.0214	24.0706
275	J9VQT9	CNAG_01189	DNA-directed RNA polymerase subunit	J9VQT9_CNAG_01189	tr|J9VQT9|J9VQT9_CRYNH	192 kDa	0.999761	14	93%	NA	22.1115	22.131	22.0963	22.0559	22.1821	21.7981	21.611	21.9367	21.8874	21.952	21.3488	21.1592	21.5457	21.2305	21.5033	21.5338	20.4014	20.5332	20.9744	21.6586	22.0181	21.7257	21.2623	21.8113	21.3133	21.4297	21.6703	21.8045	21.6244	21.1198	20.842	20.7736	20.972	20.8577	21.2811	21.9766	21.1691	21.3359	20.9998
276	J9W0Q4	CNAG_04580	RNA helicase	J9W0Q4_CNAG_04580	tr|J9W0Q4|J9W0Q4_CRYNH	78 kDa	0.999747	14	100%	NA	23.7151	23.5114	25.2966	23.3566	23.9673	22.6916	24.9819	22.7955	25.439	23.7862	25.2887	22.6586	23.4505	22.9141	22.7264	27.2445	22.6305	24.4761	22.0581	25.7017	22.4153	22.622	25.0015	22.7905	22.2681	21.8759	22.632	26.4025	21.9303	22.7184	24.8062	23.6982	24.645	24.298	21.2459	21.4733	21.786	22.105	25.4687
277	J9VI31	CNAG_06754	RNA polymerase-associated protein CTR9	J9VI31_CNAG_06754	tr|J9VI31|J9VI31_CRYNH	132 kDa	0.99968	14	100%	NA	20.6482	20.2979	20.732	20.7812	21.0019	20.7534	20.4698	20.5628	20.7319	20.3613	21.3178	22.3624	20.8407	20.6337	20.662	20.4697	19.2948	19.9295	20.2218	21.1032	20.0478	20.1432	20.7494	20.8654	20.4473	19.3289	20.4508	20.8059	21.7155	20.7745	20.2363	19.7456	20.1443	20.2037	20.1457	21.5657	20.1671	21.1919	19.75
278	J9VDW3	CNAG_00091	Period circadian protein	J9VDW3_CNAG_00091	tr|J9VDW3|J9VDW3_CRYNH	53 kDa	1	13	100%	NA	21.2397	20.6531	21.099	20.9674	20.7707	21.1299	21.5185	21.3194	20.9375	20.8902	22.4505	22.2838	22.1023	21.992	22.4997	24.4114	24.8146	23.0969	23.1589	22.6856	22.3506	23.4291	22.2019	22.8996	22.089	23.7196	22.8895	21.9149	22.2765	22.4793	27.6401	27.4438	27.6739	28.4119	27.1637	25.9764	24.9172	25.6828	25.7805
279	J9VGW8	CNAG_07363	isocitrate dehydrogenase (NAD(+))	J9VGW8_CNAG_07363	tr|J9VGW8|J9VGW8_CRYNH	41 kDa	1	13	100%	NA	26.5162	26.0258	26.1869	25.9896	26.1419	25.6531	25.6023	25.8218	25.8408	25.797	25.4895	25.7623	25.21	25.6117	25.7132	24.9007	24.9663	25.3595	25.3464	25.3434	25.5117	25.1028	25.1898	25.9348	25.2863	24.5603	24.4139	24.9244	24.7889	24.5719	26.668	26.5862	26.419	26.6038	26.2001	26.662	26.4871	26.3614	26.4537
280	J9VKA9	CNAG_07004	Dihydrolipoyl dehydrogenase	J9VKA9_CNAG_07004	tr|J9VKA9|J9VKA9_CRYNH	55 kDa	1	13	100%	NA	25.9487	27.0523	25.2536	26.8162	25.1354	25.3663	25.5841	25.2141	25.3526	25.4152	25.8879	25.9519	25.6618	25.4651	24.9367	23.6452	23.9206	24.559	24.6046	29.0738	25.495	25.9079	25.2516	25.8855	25.3564	25.6614	25.1295	24.5885	24.9713	25.2238	25.0971	25.193	28.8823	25.2118	25.1843	25.8267	25.2019	29.1358	25.2823
281	J9VTW1	CNAG_01492	NAD_binding_2 domain-containing protein	J9VTW1_CNAG_01492	tr|J9VTW1|J9VTW1_CRYNH	42 kDa	1	13	100%	NA	24.1637	24.5115	24.3304	24.5413	24.2751	24.071	23.9095	24.0294	24.0553	23.7777	23.905	23.9216	24.0021	23.7171	23.3976	23.4191	23.5147	23.8349	23.7636	23.77	25.2714	25.6257	25.1558	25.2417	24.6489	24.8465	24.552	24.6206	24.7242	24.7007	24.8794	24.9639	24.8536	24.9814	24.8942	24.5929	24.2148	24.0556	24.0674
282	J9VFX9	CNAG_03771	DNA binding protein Ncp1	J9VFX9_CNAG_03771	tr|J9VFX9|J9VFX9_CRYNH	63 kDa	1	13	100%	NA	24.1362	23.0487	23.1117	23.4599	22.8537	23.5224	23.1216	23.3361	23.5607	23.5059	25.238	24.7115	25.3859	24.6633	24.5816	24.0323	23.8373	24.6248	24.3715	24.7472	24.3282	24.4804	24.0128	24.3494	23.9204	24.5254	24.235	24.1871	24.2224	24.4965	28.4524	28.0481	27.8785	27.8057	28.0484	27.1563	26.8719	26.8054	26.7848
283	J9VDT9	CNAG_00065	Ran-binding protein 1	J9VDT9_CNAG_00065	tr|J9VDT9|J9VDT9_CRYNH	26 kDa	1	13	100%	NA	24.5073	24.3854	24.5487	24.4033	24.55	23.8836	23.9144	24.1182	23.8594	23.8036	23.1472	23.3705	23.3891	23.0846	23.1748	23.1558	23.6055	23.5518	23.2494	22.8799	22.5336	23.2843	22.4302	23.6837	22.5346	23.3021	23.6114	23.062	23.1097	23.126	23.8562	23.7346	23.748	24.7122	23.7298	23.2169	21.5264	22.4314	22.5982
284	J9VWQ9	CNAG_04313	NADPH2 dehydrogenase	J9VWQ9_CNAG_04313	tr|J9VWQ9|J9VWQ9_CRYNH	44 kDa	1	13	100%	NA	22.2322	23.4507	23.442	23.3275	22.5609	23.2283	23.1722	21.7643	23.1523	23.2109	22.5459	22.2145	22.8816	22.9272	23.5357	22.3987	22.1344	23.3366	23.1871	23.3346	21.8623	23.3606	22.3408	22.7313	25.0121	22.8812	23.007	23.0986	21.9019	22.346	22.2877	21.9819	21.9084	21.9964	21.8324	21.8391	22.4304	22.0291	22.8505
285	J9VRT5	CNAG_05125	Diphosphomevalonate decarboxylase	J9VRT5_CNAG_05125	tr|J9VRT5|J9VRT5_CRYNH	43 kDa	0.999999	13	100%	NA	23.3868	22.8902	23.08	22.9501	23.1451	22.578	22.8656	23.5333	22.5071	23.7661	21.7218	23.9189	23.8006	23.4886	24.1063	24.574	24.5271	24.0065	23.5326	24.5115	22.4591	23.452	22.54	22.9834	23.7754	23.8366	24.114	23.65	25.2633	24.0209	23.518	22.6901	24.0149	23.0283	22.5177	23.553	24.458	23.0191	24.4368
286	J9VR10	CNAG_01102	Oxidoreductase	J9VR10_CNAG_01102	tr|J9VR10|J9VR10_CRYNH	37 kDa	0.999999	13	100%	NA	22.081	22.4548	21.8531	22.0369	22.0744	22.5823	22.7818	22.8167	22.9094	22.681	23.5117	23.0276	23.8937	22.9063	24.0667	24.1924	25.1527	24.1034	24.7336	24.5558	24.3417	23.6754	24.3258	24.0143	23.987	23.8823	23.7298	23.3936	24.0048	23.7219	26.0442	25.8167	25.9043	26.2196	25.8595	25.0255	24.9137	24.8311	24.7136
287	J9VTQ9	CNAG_01627	Amino oxidase	J9VTQ9_CNAG_01627	tr|J9VTQ9|J9VTQ9_CRYNH	50 kDa	0.999999	13	100%	NA	24.7248	21.6815	21.4442	20.5663	22.9163	23.9137	25.4178	24.8461	24.1103	25.0237	25.2341	24.5968	26.2521	25.7158	25.8843	26.3373	25.4868	25.1732	26.5753	24.3542	25.1808	25.2158	24.3849	25.7134	25.0988	24.5007	26.2949	27.0728	26.4683	26.2925	25.4229	23.0532	25.8268	22.0927	22.4644	24.4093	26.2013	26.3368	26.8858
288	J9VEX3	CNAG_00747	Succinate--CoA ligase [ADP-forming] subunit beta, mitochondrial	J9VEX3_CNAG_00747	tr|J9VEX3|J9VEX3_CRYNH	45 kDa	0.999997	13	100%	NA	25.2582	24.8061	24.7221	24.8549	24.6898	24.8439	24.6834	24.8474	24.6498	25.066	24.9271	24.9018	25.1249	24.9049	24.3006	24.3642	24.2209	24.181	24.0401	23.4159	24.8745	25.2299	25.0282	24.6633	24.5576	24.2656	24.1145	23.9687	24.2692	24.3162	24.0295	24.3873	24.0503	23.8994	24.1941	24.7647	24.6612	24.4926	24.3961
289	J9VL43	CNAG_00247	Alpha-aminoadipic semialdehyde synthase	J9VL43_CNAG_00247	tr|J9VL43|J9VL43_CRYNH	102 kDa	0.999996	13	100%	NA	22.0812	22.5794	22.5414	22.7209	22.5159	23.1583	23.3378	22.8162	23.1653	23.0966	22.7862	23.4884	23.3895	23.4243	23.3341	24.0762	23.27	24.0072	22.4941	23.1622	22.3828	22.5424	22.1658	22.9093	23.7092	23.8055	22.6706	22.7277	22.2208	22.4862	24.9102	24.7085	24.7532	24.7103	24.4833	24.617	24.538	24.3967	24.5855
290	J9VD88	CNAG_00116	Small subunit ribosomal protein S3	J9VD88_CNAG_00116	tr|J9VD88|J9VD88_CRYNH	28 kDa	0.999996	13	100%	NA	28.9466	28.574	28.5489	28.5149	28.4416	28.5864	28.6866	28.7086	28.7116	28.6618	28.8205	28.502	28.694	28.5384	28.4673	27.5417	27.6766	27.9303	28.0777	27.9889	29.0796	28.9934	28.9015	28.6315	28.9976	28.6638	28.7997	28.9077	28.7724	28.8359	27.7927	27.8156	27.6384	27.8321	27.694	28.1078	27.8572	27.8567	28.0123
291	J9VX05	CNAG_05555	60S ribosomal protein L8	J9VX05_CNAG_05555	tr|J9VX05|J9VX05_CRYNH	29 kDa	0.999995	13	100%	NA	27.7825	27.3114	27.3917	27.3906	27.4728	27.1728	27.1965	27.1068	27.0913	27.2282	26.4161	25.9858	26.5378	26.4382	26.1828	25.4188	25.5705	26.0914	25.9165	25.7384	26.559	26.7914	26.3265	26.365	26.0788	25.122	24.9151	25.196	25.6219	24.9775	26.0526	26.1908	25.7055	26.1338	25.9143	26.7452	26.1663	26.013	26.1359
292	J9VG04	CNAG_00139	GST N-terminal domain-containing protein	J9VG04_CNAG_00139	tr|J9VG04|J9VG04_CRYNH	31 kDa	0.999994	13	100%	NA	25.9845	26.134	26.6632	26.0702	26.0478	27.1114	26.865	26.2854	27.5187	26.8911	28.6868	27.6286	27.312	27.8922	29.2632	29.3684	29.4148	27.1501	28.7467	28.7328	28.4972	26.5489	26.8795	26.499	28.3126	26.3112	27.0195	27.9096	27.8969	27.5347	26.8239	26.6338	28.2322	27.0056	26.1322	26.9372	27.8013	28.4057	28.5428
293	J9VRE2	CNAG_06666	Alpha-1,4 glucan phosphorylase	J9VRE2_CNAG_06666	tr|J9VRE2|J9VRE2_CRYNH	104 kDa	0.999991	13	100%	NA	22.6719	22.1437	21.9843	21.8773	21.7412	23.8493	24.4454	23.9811	25.0848	24.0572	24.8672	24.8021	25.027	24.9657	25.7273	25.0575	25.1822	22.875	23.4744	25.2035	24.5118	23.6377	24.357	24.5607	25.2237	24.1134	25.2021	23.847	24.3944	23.5037	26.3546	26.3225	25.9498	26.5803	25.7758	25.2591	24.5117	25.0136	25.3336
294	J9VMB5	CNAG_05314	ADP-ribosylation factor GTPase-activating protein 2/3	J9VMB5_CNAG_05314	tr|J9VMB5|J9VMB5_CRYNH	50 kDa	0.99999	13	100%	NA	23.7439	22.8537	23.5374	23.3792	23.2517	22.5561	23.9584	22.9727	22.6578	22.1898	23.6514	22.7007	23.9996	21.9321	22.7022	23.8698	24.8097	22.1364	22.1552	22.6152	21.8159	22.895	22.8547	23.1422	23.1496	24.1385	24.7525	24.5335	23.5489	24.2984	21.8022	22.4336	22.6601	22.7571	22.0618	22.9007	22.7378	21.6428	23.1337
295	J9VR16	CNAG_06899	26S proteasome regulatory subunit N7	J9VR16_CNAG_06899	tr|J9VR16|J9VR16_CRYNH	44 kDa	0.999989	13	100%	NA	22.6665	22.6234	22.1918	22.3918	22.4945	22.2803	21.9841	22.5536	22.7042	25.4765	23.2433	22.8847	22.1451	22.502	23.387	20.1507	22.9112	24.505	21.4082	25.2377	22.7458	21.9492	21.4257	22.2291	22.9456	23.4379	23.3878	23.3146	23.0564	22.0307	21.8901	21.5234	20.9083	21.5446	21.3779	23.0583	24.0133	23.3431	22.5895
296	J9VIE2	CNAG_04951	Phospho-2-dehydro-3-deoxyheptonate aldolase	J9VIE2_CNAG_04951	tr|J9VIE2|J9VIE2_CRYNH	40 kDa	0.999987	13	92%	NA	23.6375	23.0744	23.2598	23.1817	23.3231	22.9375	22.9453	23.1689	22.9648	23.1333	24.0112	23.5007	22.5843	23.0457	24.7168	26.2495	25.8499	23.8816	24.7319	23.9706	25.6711	23.4054	24.5524	23.9407	25.132	24.223	24.9814	25.5725	22.8076	23.99	22.4169	22.4863	22.7741	22.5505	22.4751	21.6074	22.7583	22.4621	22.2508
297	J9VRN7	CNAG_04163	Flg_hook domain-containing protein	J9VRN7_CNAG_04163	tr|J9VRN7|J9VRN7_CRYNH	102 kDa	0.999986	13	100%	NA	21.5042	21.6374	21.2608	21.6613	21.7776	21.6614	23.3583	22.1609	22.1802	22.1421	23.6502	23.2759	22.0402	22.9393	22.9749	24.0451	22.8557	24.6177	23.8114	23.988	22.7683	22.0162	23.7328	24.4102	23.5437	22.6896	23.8031	23.8428	24.142	23.2787	25.0482	25.0696	24.9127	25.7808	24.6779	24.658	23.4451	24.9162	24.3083
298	J9VRS5	CNAG_05115	Sarcosine oxidase	J9VRS5_CNAG_05115	tr|J9VRS5|J9VRS5_CRYNH	49 kDa	0.999984	13	100%	NA	24.3291	24.4363	24.5295	24.5418	24.261	24.8145	24.6224	24.7464	24.4911	24.3445	24.3552	24.2886	24.2283	24.2589	23.7699	23.8583	23.4492	23.5895	23.5368	24.6627	24.0777	24.3841	23.9499	24.4583	23.8883	24.4442	24.3557	23.7915	23.7608	24.133	24.8536	24.8441	24.6254	24.8947	24.8657	24.8815	24.0443	24.2033	25.0735
299	J9VJ24	CNAG_04962	Kinesin motor domain-containing protein	J9VJ24_CNAG_04962	tr|J9VJ24|J9VJ24_CRYNH	117 kDa	0.999984	13	100%	NA	22.559	21.9291	22.1646	21.5358	21.3476	20.6288	20.9433	21.1786	21.7778	21.6527	21.5975	21.7328	21.6351	21.3087	21.6932	21.2691	20.6545	21.5231	22.0736	22.7559	22.1512	20.3142	20.6279	21.4851	22.0193	20.3223	21.5937	21.2871	21.1927	21.5556	21.5795	20.8591	22.1172	20.636	23.5306	21.1965	21.6806	21.2208	21.4589
300	J9VRB1	CNAG_00988	Importin subunit beta-1	J9VRB1_CNAG_00988	tr|J9VRB1|J9VRB1_CRYNH	94 kDa	0.999983	13	100%	NA	24.6141	24.5468	24.2643	24.5849	24.3518	24.2079	24.1219	24.0708	23.9235	24.1015	24.2275	24.1809	24.5187	24.0452	23.7538	22.0303	22.9295	25.0495	23.0852	22.9183	24.1717	24.2975	24.4746	25.9895	24.2897	24.0464	24.011	23.9498	24.2941	27.1971	23.7411	23.8456	23.2707	23.6705	23.674	22.8618	23.3481	21.936	22.0108
301	J9VRA9	CNAG_04990	glutamate-5-semialdehyde dehydrogenase	J9VRA9_CNAG_04990	tr|J9VRA9|J9VRA9_CRYNH	49 kDa	0.999982	13	100%	NA	24.5773	23.3399	23.1516	23.2706	23.076	23.4698	23.256	23.628	22.9871	23.164	24.6515	23.5266	22.9115	24.2889	23.814	23.5545	24.4293	23.6848	24.1793	25.4818	23.3731	23.5253	23.6757	23.3373	24.0458	23.6591	24.1282	23.4715	23.0256	24.2027	22.9945	22.759	22.5557	22.9509	22.3681	23.5047	23.2482	23.886	24.7865
302	J9VWV5	CNAG_05497	dihydroxy-acid dehydratase	J9VWV5_CNAG_05497	tr|J9VWV5|J9VWV5_CRYNH	63 kDa	0.99998	13	100%	NA	24.5833	24.483	24.4647	24.5305	24.5826	24.2637	23.9497	25.913	25.9046	23.9666	26.9675	26.8451	26.6804	27.0442	23.7913	23.0135	24.1343	23.7701	23.5525	23.4214	26.1543	25.6946	26.1943	25.8445	26.8412	27.0341	27.4196	27.8456	27.5632	27.1963	24.6747	24.548	24.3829	24.726	24.4147	26.7674	24.8155	26.8246	26.7605
303	J9VT05	CNAG_01287	NADH dehydrogenase [ubiquinone] flavoprotein 1, mitochondrial	J9VT05_CNAG_01287	tr|J9VT05|J9VT05_CRYNH	54 kDa	0.99998	13	100%	NA	25.3345	25.2113	25.4526	25.3834	25.441	25.0191	24.829	24.9919	25.1293	24.8808	25.0521	24.7234	24.4481	24.8721	25.2969	25.063	25.5723	25.1601	25.0677	25.446	24.3893	24.3784	24.2305	24.6208	24.2535	24.8121	25.0768	24.882	25.1151	24.8773	25.7433	25.6766	25.6284	25.7778	25.4025	25.9684	25.5962	25.5869	25.6491
304	J9VWQ7	CNAG_01641	DNA polymerase phi subunit	J9VWQ7_CNAG_01641	tr|J9VWQ7|J9VWQ7_CRYNH	130 kDa	0.999977	13	100%	NA	23.308	23.3702	23.1507	23.3854	23.0927	22.8281	22.5574	22.7141	22.4446	22.511	22.481	22.307	22.9364	22.2316	21.6259	20.3844	20.1762	20.4106	19.8815	20.946	22.519	22.3988	22.3268	22.2384	21.7541	22.5045	21.2573	21.2892	21.7677	21.2643	19.8018	20.7651	20.1576	20.4137	20.7297	22.9803	22.1941	21.3255	21.6224
305	Q6SSJ3	CNAG_00268	Acetolactate synthase, mitochondrial [ILV2]	Q6SSJ3_ILV2	sp|Q6SSJ3|ILVB_CRYNH	78 kDa	0.999974	13	100%	NA	24.5541	24.6221	24.4748	24.7205	24.5314	24.5583	24.2334	24.4691	24.4223	24.5298	24.3473	24.2428	24.6355	24.1306	23.5316	22.3123	21.838	22.7691	22.2475	22.5031	23.6755	23.5051	23.298	23.3369	22.9295	22.7916	22.723	22.7712	23.4105	22.7082	22.1227	21.4998	22.8309	21.6587	21.205	22.4865	21.9896	21.8566	21.14
306	J9VKR5	CNAG_03699	Pre-mRNA-processing ATP-dependent RNA helicase PRP5	J9VKR5_CNAG_03699	tr|J9VKR5|J9VKR5_CRYNH	120 kDa	0.999968	13	100%	NA	22.3602	23.716	22.7502	23.3903	22.8187	22.3046	21.6776	22.0785	22.2377	21.8679	22.8261	22.775	22.8597	22.5131	23.0508	20.7636	21.2844	21.8963	22.4343	21.0472	22.5554	22.6627	21.9115	22.3105	21.6895	22.3706	21.7696	21.9526	21.9768	22.1001	20.8239	20.8005	20.6493	20.5449	20.9238	23.0697	22.3063	21.779	22.0608
307	J9VFA7	CNAG_00649	Tryptophan synthase	J9VFA7_CNAG_00649	tr|J9VFA7|J9VFA7_CRYNH	77 kDa	0.999956	13	100%	NA	24.3643	24.3534	24.1465	24.379	24.3187	24.1801	24.054	23.9564	23.9854	24.0582	23.6206	23.8032	24.0498	23.6266	23.35	22.3203	22.8178	22.5209	22.8682	22.6416	23.8911	24.3861	23.9268	24.2386	23.6624	23.6747	23.575	23.3103	23.5154	23.2685	22.6784	22.7783	22.5241	22.8523	22.958	22.8015	22.1211	23.7506	22.2335
308	J9VF99	CNAG_00640	40S ribosomal protein S4	J9VF99_CNAG_00640	tr|J9VF99|J9VF99_CRYNH	30 kDa	0.999946	13	100%	NA	28.6488	28.4612	28.1072	28.2965	28.2234	28.4383	28.5966	28.3491	28.3995	28.6217	28.0443	28.0228	28.5333	28.2232	28.0833	27.5304	27.9238	27.458	27.2359	27.5544	27.5686	28.5341	27.6073	28.0518	27.1547	29.035	28.7634	27.6552	27.7691	28.8612	27.4739	27.4546	26.7049	27.1869	26.9029	27.4334	27.6031	27.138	27.4102
309	J9VI85	CNAG_03612	threonine synthase	J9VI85_CNAG_03612	tr|J9VI85|J9VI85_CRYNH	61 kDa	0.999938	13	92%	NA	23.8348	23.5542	23.5904	23.6152	23.7427	22.9701	23.088	23.0463	22.9472	22.7122	21.5767	21.4798	21.9512	22.1118	20.6749	20.6685	21.3499	22.3445	21.9874	22.3554	21.4374	20.9147	21.7125	21.193	21.9774	21.6871	22.8178	21.6595	22.3477	21.0921	23.1295	22.9894	22.4337	23.1443	22.7378	21.9104	21.7162	21.7429	21.6747
310	J9VHH2	CNAG_07502	CTP synthase	J9VHH2_CNAG_07502	tr|J9VHH2|J9VHH2_CRYNH	70 kDa	0.999879	13	100%	NA	25.0452	29.1678	29.118	29.0777	29.1321	30.3645	30.6388	30.3807	25.3878	30.7403	30.6492	31.2492	31.1708	31.4875	31.3763	32.6761	26.3102	25.2003	25.8405	25.6626	30.5318	30.9684	25.2694	24.6636	25.3804	31.6054	25.3431	24.8906	30.828	25.4437	30.1885	30.5357	25.6579	24.7081	31.5138	31.551	31.6341	26.2877	32.1068
311	J9VGV9	CNAG_00464	Pre-mRNA-splicing factor RSE1	J9VGV9_CNAG_00464	tr|J9VGV9|J9VGV9_CRYNH	134 kDa	0.999849	13	100%	NA	26.7097	22.3251	22.2849	22.3911	22.179	22.6632	22.0964	22.151	21.9105	21.7823	22.219	21.9558	21.8213	22.2765	21.6261	22.0937	23.7902	21.2203	21.475	22.1383	21.9574	23.7755	21.2544	21.374	21.6802	24.705	22.2815	22.6253	21.8286	23.6131	21.5961	21.5451	21.0719	21.3738	21.8067	23.0269	23.3195	22.4041	22.2552
312	J9VYU9	CNAG_01634	Large subunit GTPase 1	J9VYU9_CNAG_01634	tr|J9VYU9|J9VYU9_CRYNH	82 kDa	0.99984	13	100%	NA	22.9601	22.4219	21.7942	22.0855	22.1665	21.257	22.118	22.4609	22.399	21.9656	22.0805	21.7452	22.863	22.479	21.9365	21.9617	22.5856	22.5644	22.738	22.4894	21.1375	22.0066	21.7337	22.1711	21.9888	22.7213	23.9809	22.2743	21.3936	22.9271	22.0048	21.3038	21.2837	22.1333	22.1588	21.1075	21.9353	21.6032	21.9293
313	J9VS37	CNAG_04347	aspartate kinase	J9VS37_CNAG_04347	tr|J9VS37|J9VS37_CRYNH	66 kDa	0.99981	13	100%	NA	22.9454	22.1657	22.3046	22.1206	22.4462	21.5975	22.1055	22.337	22.1017	21.9676	22.5757	22.0993	21.4081	22.0219	22.6418	22.3144	21.5067	22.4205	21.5601	21.5895	21.3381	21.5035	22.3283	21.7275	22.4931	21.9384	21.8251	22.8067	23.0458	22.9198	21.2667	21.5014	21.3663	21.5844	21.7302	21.9224	22.5646	21.4813	22.2613
314	J9VVY9	CNAG_04639	Sec2p domain-containing protein	J9VVY9_CNAG_04639	tr|J9VVY9|J9VVY9_CRYNH	108 kDa	0.999807	13	100%	NA	21.3651	20.9764	21.4427	20.4873	20.9997	20.7908	20.8077	21.0177	21.602	20.2831	21.4361	23.4625	20.5356	21.9858	24.2105	25.8544	25.6756	22.105	22.1137	22.1941	21.8528	24.2479	21.81	24.4064	21.4176	24.2894	24.307	22.4891	21.3956	24.3767	20.896	20.7547	21.1637	21.0451	20.4352	20.7274	21.5823	20.8274	21.0794
315	J9VUQ8	CNAG_07769	HECT-type E3 ubiquitin transferase	J9VUQ8_CNAG_07769	tr|J9VUQ8|J9VUQ8_CRYNH	370 kDa	0.999716	13	100%	NA	19.7615	20.5328	20.2964	20.4337	20.1733	20.0674	19.829	19.8038	20.1128	19.8722	20.474	20.4222	20.8938	19.9406	19.4512	20.7422	20.3929	21.2896	21.5563	20.5289	20.4455	20.6665	21.3473	20.85	21.1351	21.0079	20.4834	20.935	20.7484	21.4498	19.9161	19.8971	20.2452	20.3618	19.9649	19.7458	21.3116	20.8397	19.9285
316	J9W0H1	CNAG_07914	Protein phosphatase 2 (Formerly 2A), regulatory subunit A	J9W0H1_CNAG_07914	tr|J9W0H1|J9W0H1_CRYNH	67 kDa	0.99966	13	100%	NA	21.6543	21.8279	21.5561	22.0782	21.9368	21.2109	21.69	21.5594	20.9514	21.333	22.352	22.949	21.0951	22.1603	21.9006	22.6816	22.0542	21.0953	20.9438	21.0082	22.5609	22.3619	22.1362	22.4565	21.7503	22.1607	22.7721	21.9404	22.5666	22.6817	21.932	22.1037	21.9462	21.5886	21.6903	21.9886	22.1369	21.9409	21.7835
317	J9VT64	CNAG_06948	Essential nuclear protein 1	J9VT64_CNAG_06948	tr|J9VT64|J9VT64_CRYNH	52 kDa	0.999641	13	100%	NA	21.9457	21.6921	21.8081	21.4965	21.5191	21.4362	21.7385	22.0565	21.2482	22.5252	23.7988	22.28	22.3197	22.7794	22.1341	21.833	21.3617	23.4174	23.8699	23.5581	21.7465	20.3083	21.9467	22.454	21.8817	21.5095	21.8595	22.2552	21.5678	22.1118	22.4592	21.6297	22.5185	21.6537	20.7841	21.4037	21.3426	21.2311	22.0792
319	J9VDR3	CNAG_00034	Large subunit ribosomal protein L9e	J9VDR3_CNAG_00034	tr|J9VDR3|J9VDR3_CRYNH	21 kDa	1	12	100%	NA	26.043	26.8735	26.4819	26.7248	26.5652	26.9757	26.8653	26.8218	26.7635	26.7219	27.4213	27.3609	27.2129	26.987	27.0383	26.0809	26.1794	25.5513	25.5336	25.7521	26.9261	27.962	26.9095	27.46	26.8647	27.4441	27.291	26.4384	26.3645	27.4822	26.0401	25.8647	26.0589	25.4873	25.9307	26.4266	26.0445	25.8691	25.9551
320	J9VLH1	CNAG_05031	Succinyl-CoA:3-ketoacid-coenzyme A transferase	J9VLH1_CNAG_05031	tr|J9VLH1|J9VLH1_CRYNH	60 kDa	1	12	100%	NA	23.4061	23.8863	23.8807	23.7145	23.5637	23.8489	23.7523	23.706	24.312	24.4941	23.9159	24.0334	23.7771	23.4671	24.2565	22.6999	23.2196	23.3681	23.2635	23.3974	23.9714	24.4207	23.591	24.5545	23.4694	24.8921	24.4306	23.7729	23.7564	24.318	25.6498	25.4992	25.4427	25.5588	25.3485	26.2876	25.5803	25.8835	25.7837
321	J9VH85	CNAG_04028	RNA binding protein	J9VH85_CNAG_04028	tr|J9VH85|J9VH85_CRYNH (+1)	39 kDa	1	12	100%	NA	25.0093	24.2127	24.4709	24.2707	24.0678	23.8118	24.4749	24.5375	23.9899	24.4381	24.1852	24.3016	24.4229	24.9823	23.4058	25.5436	23.4935	25.0911	23.8954	25.2025	24.4626	24.2881	24.5196	23.3134	23.632	24.0545	23.7471	24.8265	24.4807	24.4632	23.7738	25.2888	23.9516	25.1005	25.5963	25.7807	23.2765	23.7237	23.816
321.2	T2BPD2	CNAG_04028	RNA binding protein, variant	T2BPD2_CNAG_04028	tr|T2BPD2|T2BPD2_CRYNH	39 kDa	1	12	100%	NA	25.0093	24.2127	24.4709	24.2707	24.0678	23.8118	24.4749	24.5375	23.9899	24.4381	24.1852	24.3016	24.4229	24.9823	23.4058	25.5436	23.4935	25.0911	23.8954	25.2025	24.4626	24.2881	24.5196	23.3134	23.632	24.0545	23.7471	24.8265	24.4807	24.4632	23.7738	25.2888	23.9516	25.1005	25.5963	25.7807	23.2765	23.7237	23.816
322	J9VPV1	CNAG_03266	malate dehydrogenase	J9VPV1_CNAG_03266	tr|J9VPV1|J9VPV1_CRYNH	35 kDa	1	12	92%	NA	23.6262	23.2788	22.3173	22.9725	22.1366	23.1713	23.2527	22.9045	22.3633	23.6718	23.9891	23.8636	23.7667	23.4561	23.6854	24.7964	24.1387	23.0484	25.1805	24.2285	24.0088	23.2459	23.8738	23.4588	24.3348	23.8341	24.6351	23.982	23.5646	23.7197	24.3622	24.6795	24.1645	25.0702	24.7505	24.084	23.9867	24.4131	24.2151
323	J9VWT4	CNAG_05462	Cytochrome b5 reductase	J9VWT4_CNAG_05462	tr|J9VWT4|J9VWT4_CRYNH	38 kDa	1	12	100%	NA	24.7384	23.7032	23.9209	23.6773	24.2727	23.4529	23.302	23.354	23.482	23.9593	22.1172	22.5902	22.4193	22.9427	22.2677	23.0629	25.0635	23.0606	23.1186	21.1631	23.3587	23.7094	22.1616	23.3037	21.4718	24.0815	22.6352	22.7005	25.1265	23.4641	23.7748	23.6482	23.0963	23.5943	24.1023	24.843	25.218	24.2455	24.3253
324	J9VTL4	CNAG_07745	Alcohol dehydrogenase, propanol-preferring	J9VTL4_CNAG_07745	tr|J9VTL4|J9VTL4_CRYNH	44 kDa	1	12	75%	NA	23.4169	21.7997	22.0461	21.88	22.1407	22.7595	23.2266	22.1993	24.5716	23.2481	22.8694	23.2918	23.8786	24.4141	24.5856	24.759	24.0589	22.7569	21.7868	23.5713	22.7766	23.3108	25.7743	23.1064	22.5983	24.6673	24.8835	26.035	27.0041	23.2955	27.2136	27.0333	26.6312	26.8669	26.8665	25.5864	25.5468	25.0382	24.8586
325	J9VT31	CNAG_02035	Triosephosphate isomerase	J9VT31_CNAG_02035	tr|J9VT31|J9VT31_CRYNH	27 kDa	1	12	100%	NA	22.1399	23.6314	23.3925	23.363	23.3684	23.6825	23.7301	23.2902	23.5397	23.5343	22.6455	24.4468	23.5855	23.3889	23.6351	23.7553	23.696	23.7001	23.7668	23.891	22.8871	23.3733	23.3133	23.6441	23.2367	25.4447	23.7981	24.0791	24.8683	25.4001	25.3477	25.3115	25.3301	25.365	25.1547	24.1627	24.1388	24.2664	24.4424
326	J9VP81	CNAG_05976	Nucleolar protein 58	J9VP81_CNAG_05976	tr|J9VP81|J9VP81_CRYNH	62 kDa	1	12	100%	NA	25.7446	25.728	25.527	25.754	25.5135	25.3699	25.3615	25.3116	25.3634	25.3731	25.3173	25.0577	25.8352	25.4861	25.2212	24.4406	24.8821	24.3765	24.4152	24.3626	25.2102	25.5439	25.1174	24.8911	25.1592	25.3714	24.9276	24.5246	24.4811	24.9608	25.3739	25.6101	25.6558	25.0928	25.4537	26.7324	26.1609	25.8067	25.8173
327	J9VHS0	CNAG_02722	Aldose reductase	J9VHS0_CNAG_02722	tr|J9VHS0|J9VHS0_CRYNH	35 kDa	0.999999	12	100%	NA	22.5126	22.5822	22.5391	22.615	22.7179	22.325	21.6911	22.4343	22.016	22.5085	22.3918	22.4204	22.1036	22.283	22.4992	23.1944	22.4639	24.7139	23.9363	24.5119	22.4572	21.0832	22.5692	22.3561	23.39	21.7144	22.8032	23.3865	23.5983	22.7222	24.1407	24.0695	24.4991	24.5471	24.4122	23.4253	23.1449	22.9622	22.9164
328	J9VI18	CNAG_06770	Fructose-bisphosphate aldolase	J9VI18_CNAG_06770	tr|J9VI18|J9VI18_CRYNH	39 kDa	0.999999	12	100%	NA	24.6275	24.0649	23.9734	24.1223	24.3201	23.7914	23.7193	23.786	23.8627	24.0709	23.082	23.129	22.8255	22.9699	23.6575	23.9307	23.9929	23.6472	23.6956	23.6038	22.9262	23.6196	23.8577	24.3149	23.4991	24.0025	23.5122	23.2734	23.3875	23.5018	25.7712	25.3626	25.1491	25.6655	25.2237	23.9222	24.1405	23.9459	24.4736
329	J9VZE5	CNAG_05398	phosphoserine transaminase	J9VZE5_CNAG_05398	tr|J9VZE5|J9VZE5_CRYNH	45 kDa	0.999999	12	100%	NA	24.8478	24.2326	24.1828	24.1443	24.3142	24.3319	24.5206	24.3481	24.4197	24.3767	24.3058	24.4343	24.0934	24.2373	24.2698	24.7362	23.8474	23.1454	23.4389	23.4994	23.3934	23.8372	24.1325	23.6752	23.6862	23.7967	24.2224	24.2415	23.7367	23.3014	23.8807	22.4754	23.7592	22.6918	23.3356	23.3841	23.4652	23.189	23.7005
330	J9VER4	CNAG_00410	RRM domain-containing protein	J9VER4_CNAG_00410	tr|J9VER4|J9VER4_CRYNH	81 kDa	0.999999	12	100%	NA	22.7269	22.1229	22.2057	22.2791	22.2714	21.6905	22.0353	22.2062	21.9633	22.6822	22.3611	22.0514	20.9777	22.4797	22.3936	22.9526	21.8754	21.2946	21.2509	21.6969	21.6111	23.2207	21.8217	21.7081	21.8433	21.2805	21.4512	21.665	22.3735	21.3228	23.3697	22.9159	22.1367	22.5757	22.6305	22.5288	21.8134	21.7296	21.6641
331	J9VRH1	CNAG_06699	Glyceraldehyde-3-phosphate dehydrogenase	J9VRH1_CNAG_06699	tr|J9VRH1|J9VRH1_CRYNH	36 kDa	0.999999	12	100%	NA	27.7251	27.9549	27.8834	27.9025	27.7456	28.442	28.518	28.3659	28.4443	28.2715	29.0048	28.8352	28.4929	28.4236	28.7712	27.5574	27.656	27.876	28.1046	27.7783	28.574	28.0288	28.7466	28.3498	29.0876	28.0204	28.2384	28.6712	28.5686	28.0849	29.1057	29.185	29.1081	29.263	29.065	28.3682	28.1196	28.4781	28.5372
332	J9VH48	CNAG_03983	Oxidoreductase	J9VH48_CNAG_03983	tr|J9VH48|J9VH48_CRYNH	36 kDa	0.999999	12	100%	NA	24.9683	24.1025	24.3677	24.1162	24.3077	24.6832	24.7349	24.7355	25.0478	25.0961	25.1035	25.1045	25.1118	25.6721	25.1288	26.1076	25.445	25.7436	25.9249	25.8529	24.0301	24.6342	24.5231	24.4889	25.5168	24.3825	25.216	24.6326	25.6255	24.8889	26.8659	26.8135	26.7612	26.7683	26.7278	26.3759	25.9841	26.2288	26.216
333	J9VII7	CNAG_03725	Methionine adenosyltransferase 2 subunit beta	J9VII7_CNAG_03725	tr|J9VII7|J9VII7_CRYNH	34 kDa	0.999998	12	100%	NA	24.8637	25.0743	24.6806	24.4752	24.4694	24.4683	24.3174	24.3977	24.397	24.3353	24.1771	24.3548	23.7898	24.0693	24.1419	25.0291	24.789	25.5406	25.2996	25.1344	24.3257	23.5452	23.9754	25.8689	24.3006	23.9059	24.0523	24.3055	24.0234	23.7298	25.2654	25.2432	25.1479	25.2505	25.2841	24.9164	24.4912	24.6004	24.262
334	J9VLA1	CNAG_00311	3-hydroxyisobutyryl-CoA hydrolase	J9VLA1_CNAG_00311	tr|J9VLA1|J9VLA1_CRYNH	57 kDa	0.999998	12	100%	NA	21.0543	21.8957	21.6392	22.1489	21.9328	21.9405	22.6178	21.0607	22.2547	22.0001	21.4583	22.5123	22.3442	21.6082	21.3625	21.0649	20.9711	22.4481	21.5489	23.0498	22.7148	21.7776	22.3484	22.7363	22.7101	21.1434	21.7702	23.0977	21.4649	22.7286	22.2369	22.1073	21.9812	21.9557	22.4118	22.554	22.5737	21.4594	22.1772
335	J9VYC1	CNAG_03507	Mitochondrial-processing peptidase subunit beta	J9VYC1_CNAG_03507	tr|J9VYC1|J9VYC1_CRYNH	49 kDa	0.999998	12	100%	NA	26.4277	26.0187	26.2653	26.0758	26.2519	26.0012	25.8892	26.227	26.0476	25.8833	25.2168	25.6575	25.2085	25.6717	25.0631	26.5994	26.7533	27.0137	26.8466	26.7768	25.3562	25.5482	24.8785	25.7117	24.23	25.7642	25.6487	25.7798	25.691	25.8934	26.5978	26.7571	26.5296	26.6822	26.5842	27.7999	27.65	27.2161	27.3367
336	J9VRC3	CNAG_00978	NADH dehydrogenase (Ubiquinone) 1 alpha subcomplex 9	J9VRC3_CNAG_00978	tr|J9VRC3|J9VRC3_CRYNH	45 kDa	0.999998	12	100%	NA	24.261	24.1716	24.4567	24.4089	24.4569	23.6887	23.4554	23.7591	23.6059	23.1529	22.3147	22.9544	23.0226	22.4285	22.5864	22.5412	22.7435	23.539	23.4337	22.8597	22.6497	22.9337	22.3531	23.3296	21.94	22.7073	22.9969	23.2757	22.7043	22.4447	23.6067	23.6434	23.4718	23.8993	23.4212	24.0301	24.1402	23.2379	22.9662
337	J9VQB5	CNAG_02209	Nucleolar protein 56	J9VQB5_CNAG_02209	tr|J9VQB5|J9VQB5_CRYNH	63 kDa	0.999997	12	100%	NA	24.7193	24.8741	24.4477	24.7754	24.4714	24.0313	24.2836	23.6934	23.3747	23.7856	23.1954	23.1271	23.7741	22.8983	22.1751	23.3647	22.9199	23.4565	22.8628	23.1536	22.9477	23.5782	23.2511	23.2	23.1805	22.6902	22.549	22.4621	22.8387	22.5047	23.7932	24.1925	24.5692	23.689	24.0891	24.8992	24.2177	24.0326	24.5193
338	J9W2N9	CNAG_06153	26S protease regulatory subunit 6A-B	J9W2N9_CNAG_06153	tr|J9W2N9|J9W2N9_CRYNH	52 kDa	0.999997	12	100%	NA	23.8274	24.0836	24.127	23.8955	24.1754	24.1154	23.8405	23.8491	23.9971	24.2017	24.1162	24.615	24.1398	23.7153	23.2886	22.6979	24.6773	24.433	23.1002	22.4236	24.572	25.1658	24.6264	24.6105	24.9388	24.6238	24.2641	24.0478	24.3485	24.3357	23.4356	23.0239	22.8979	23.1125	23.6291	23.7093	23.6118	23.2435	23.8705
339	J9VXB8	CNAG_01846	Flavoprotein	J9VXB8_CNAG_01846	tr|J9VXB8|J9VXB8_CRYNH	63 kDa	0.999996	12	100%	NA	20.8927	21.3514	21.5459	20.8775	21.2164	21.8134	21.8689	21.1645	22.6965	21.1681	21.7938	21.9	22.0685	22.6626	22.8028	23.5774	22.3057	23.853	24.1138	22.665	23.2703	22.4662	21.918	23.7278	22.3533	22.7794	22.3776	22.6954	22.6014	21.8346	24.421	24.3846	24.5571	24.9364	24.1428	23.0947	22.8998	23.1113	23.1619
340	J9VTP7	CNAG_06679	anthranilate synthase	J9VTP7_CNAG_06679	tr|J9VTP7|J9VTP7_CRYNH	59 kDa	0.999995	12	100%	NA	23.3533	23.2277	23.4172	23.4293	24.351	25.0661	24.9886	23.257	24.4765	24.2207	24.9675	25.1917	25.1191	23.1984	26.5147	27.6581	27.3034	29.2541	29.2501	29.7113	28.2518	24.2553	24.9215	28.6076	22.6067	23.2119	25.5702	28.63	25.8311	22.662	25.3169	24.8957	25.7647	23.0611	23.3579	24.1314	25.6834	25.4889	26.0926
341	J9VH50	CNAG_00570	cAMP-dependent protein kinase regulatory subunit	J9VH50_CNAG_00570	tr|J9VH50|J9VH50_CRYNH	53 kDa	0.999994	12	100%	NA	22.3947	23.9209	22.5486	23.4845	21.6632	24.4499	24.4081	21.8724	21.9278	21.9356	22.3517	22.1613	21.8868	22.0649	23.4218	25.11	25.1892	25.3245	23.0274	22.583	22.4976	24.4769	24.8581	24.7064	22.0301	24.6541	22.3919	24.8049	22.6384	24.6421	24.5558	23.0774	24.9879	22.7264	24.9321	24.6955	23.2776	22.4712	22.2536
342	J9VZP8	CNAG_05471	Alpha-glucosidase	J9VZP8_CNAG_05471	tr|J9VZP8|J9VZP8_CRYNH	108 kDa	0.999994	12	100%	NA	21.2089	21.817	21.3259	21.1909	21.644	22.8199	22.1029	21.2165	22.5433	22.1533	22.9695	21.9175	22.9904	22.7152	23.3527	22.6446	23.1975	23.3952	23.7246	23.178	23.3673	22.1069	24.273	23.2749	23.2475	23.4988	21.866	22.759	22.9384	21.6122	26.8704	27.0772	26.1231	26.7586	26.5165	25.6561	25.3326	25.9384	25.9073
343	J9VWH6	CNAG_06370	Branched-chain-amino-acid aminotransferase	J9VWH6_CNAG_06370	tr|J9VWH6|J9VWH6_CRYNH	47 kDa	0.999994	12	100%	NA	24.2288	24.3057	24.3386	24.1238	24.094	24.4823	24.6234	24.459	24.8645	23.9462	24.7329	24.9924	24.86	24.7768	25.1748	25.3441	25.229	24.1143	24.26	24.5832	24.3546	23.4208	24.5142	24.0714	24.2477	24.199	23.9849	24.2685	24.2752	23.7206	24.2848	24.6019	24.6814	24.5224	24.3066	24.9424	24.8972	24.6965	25.1178
344	J9VMJ0	CNAG_02117	NAD-binding Rossmann fold oxidoreductase	J9VMJ0_CNAG_02117	tr|J9VMJ0|J9VMJ0_CRYNH	44 kDa	0.999993	12	100%	NA	22.0881	22.9639	22.4903	23.7886	25.0576	26.4728	23.7742	24.9266	25.6649	25.7953	25.5079	26.6451	27.0588	26.0904	25.4716	25.4171	24.9967	25.6796	25.5868	26.658	26.9648	22.8949	27.0599	25.5695	26.9692	23.3377	27.3333	26.3725	25.5281	27.1614	23.8797	25.8483	24.8693	25.6624	26.0742	24.6816	25.4801	26.4026	23.4894
345	J9VRX9	CNAG_05847	Thioredoxin reductase	J9VRX9_CNAG_05847	tr|J9VRX9|J9VRX9_CRYNH	40 kDa	0.999993	12	100%	NA	24.3782	23.7535	24.2171	24.0379	23.9038	23.2111	23.8392	23.5579	23.7367	23.8476	23.8768	22.9984	23.784	24.4935	24.4362	23.0561	25.6974	24.5908	24.9027	24.8156	22.8505	22.8094	23.6998	23.5962	24.0509	22.8266	23.1318	23.0686	24.3506	22.4686	23.1019	23.9054	22.9066	23.239	22.4261	22.7559	24.7227	24.5561	23.5531
346	J9W2B5	CNAG_06026	Aspartate aminotransferase	J9W2B5_CNAG_06026	tr|J9W2B5|J9W2B5_CRYNH	46 kDa	0.999992	12	92%	NA	22.0308	23.5653	24.3228	23.9627	23.9802	23.5069	21.8645	25.2269	23.1157	24.9557	25.4661	25.678	22.184	25.5967	22.5256	26.6018	23.9601	25.766	24.9979	26.1235	25.1615	25.3293	20.786	25.077	21.2018	26.4353	22.1647	23.3679	22.3828	25.9622	25.4777	25.5994	26.1031	25.4717	25.9045	25.7449	25.3322	24.2863	26.3869
347	J9VVN9	CNAG_06103	RNA-binding protein VTS1	J9VVN9_VTS1	sp|J9VVN9|VTS1_CRYNH	73 kDa	0.999992	12	100%	NA	20.0966	20.0256	21.614	20.6033	20.5542	22.1172	19.5809	21.4256	22.4173	19.8478	21.476	19.8103	21.8283	21.6114	21.3327	22.3574	22.2372	20.3643	19.9224	19.6743	18.6654	20.9709	21.2502	19.2363	22.6366	21.6692	20.4438	21.1566	20.9293	22.7632	20.6743	20.4248	20.3821	20.2791	22.0964	20.826	20.543	23.4171	21.461
348	J9VLN0	CNAG_00984	Glucose and ribitol dehydrogenase	J9VLN0_CNAG_00984	tr|J9VLN0|J9VLN0_CRYNH	33 kDa	0.999992	12	100%	NA	22.4546	22.2782	22.4002	21.726	22.1083	23.2075	23.5722	23.5613	23.2564	23.0412	24.2397	24.862	23.7378	24.9348	24.6063	24.5177	24.5031	24.4768	24.4018	24.6968	25.0576	24.4492	24.9919	24.7727	24.6595	24.7515	24.7812	25.323	25.328	25.4879	27.8612	27.8269	27.7221	28.004	27.6657	26.9965	26.5162	26.9332	26.9799
349	J9VLB4	CNAG_04976	Zuotin	J9VLB4_CNAG_04976	tr|J9VLB4|J9VLB4_CRYNH	51 kDa	0.999991	12	100%	NA	25.4315	25.2563	25.5437	25.4269	25.5417	24.8671	24.7708	24.7614	24.8047	24.9575	25.1944	24.9642	25.2142	24.9758	24.9114	25.9011	26.0341	24.7111	25.0282	24.0155	24.9307	24.9738	24.5989	25.3227	25.1523	24.677	25.6191	25.2382	25.7533	25.15	24.5519	24.6386	24.517	24.649	24.3792	24.7309	24.2736	24.6592	24.4055
350	J9VD92	CNAG_00121	Glycerol-3-phosphate dehydrogenase [NAD(+)]	J9VD92_CNAG_00121	tr|J9VD92|J9VD92_CRYNH	38 kDa	0.999987	12	100%	NA	24.31	24.2375	24.2511	24.4386	24.2339	24.6535	24.5312	24.5293	24.5225	24.6308	25.1398	25.3243	25.2932	24.8779	24.7101	23.5852	23.6683	24.2246	23.9249	24.3644	25.4706	25.7879	25.3049	25.309	24.9592	25.5815	25.3395	25.0818	25.1489	25.2034	25.0134	25.0488	25.0916	24.8366	25.1035	24.0874	24.4459	24.3477	24.5036
351	J9VQC9	CNAG_03463	SH3 domain-containing protein	J9VQC9_CNAG_03463	tr|J9VQC9|J9VQC9_CRYNH	74 kDa	0.999985	12	100%	NA	22.0014	22.1373	22.3152	22.3468	21.6385	22.6582	22.4548	22.7058	22.8543	21.8894	23.0767	22.9456	22.1034	22.7425	23.6496	22.9063	23.2698	23.4844	23.3121	22.9424	23.143	23.194	23.0374	23.331	24.2843	22.6713	22.8473	23.1348	23.2391	22.9401	23.6321	22.8411	22.6333	23.3195	22.7256	22.9558	22.9698	23.3884	22.9918
352	J9VIA1	CNAG_02799	Dihydroxyacetone kinase	J9VIA1_CNAG_02799	tr|J9VIA1|J9VIA1_CRYNH	62 kDa	0.999978	12	100%	NA	21.8967	20.6766	22.2577	22.2588	21.3033	22.3886	23.24	21.6703	21.6265	22.7911	23.3202	20.7436	22.0819	21.3844	21.2887	24.4506	24.2925	23.9532	22.5675	24.1817	23.3432	22.039	24.1767	21.26	22.0498	23.3598	22.7001	23.0108	22.9462	22.9321	21.75	21.6893	21.3506	21.0825	23.7045	20.4336	23.4572	22.7618	21.4077
353	J9VH84	CNAG_02925	D-arabinitol 2-dehydrogenase	J9VH84_CNAG_02925	tr|J9VH84|J9VH84_CRYNH	39 kDa	0.999977	12	100%	NA	24.16	23.114	23.903	23.5684	23.7432	23.7592	23.6739	23.0577	23.7847	23.7247	23.0798	23.2301	22.7625	23.5789	23.2718	24.6958	24.5613	24.9517	24.8866	25.2951	24.5266	22.9686	23.9975	23.7404	25.867	24.7779	25.3834	26.192	25.9135	26.3826	25.2027	25.4911	25.3002	25.4568	24.9215	25.2086	24.8783	25.3316	24.8635
354	J9VUK5	CNAG_04365	Ribosome biogenesis protein MAK21	J9VUK5_CNAG_04365	tr|J9VUK5|J9VUK5_CRYNH	125 kDa	0.999976	12	100%	NA	21.4423	21.9329	21.5147	21.9181	21.9581	21.59	22.717	21.1557	21.2722	21.4802	21.6568	21.5366	21.5117	21.3041	20.478	21.0409	21.4635	21.3047	21.1943	21.1954	21.1525	20.3863	21.9464	20.8909	20.8985	23.4525	20.5904	20.256	20.0722	20.658	21.0693	20.6804	20.9879	20.8553	20.4345	21.5845	21.6439	21.2402	21.3259
355	J9VHG6	CNAG_00697	UDP-glucose 4-epimerase	J9VHG6_CNAG_00697	tr|J9VHG6|J9VHG6_CRYNH	41 kDa	0.999972	12	100%	NA	22.5316	23.2877	22.9751	23.2488	23.264	23.2878	23.2234	23.1902	23.1604	22.9681	21.675	22.8555	22.6443	22.9089	23.2216	26.4492	26.2003	25.9218	22.5299	26.7403	23.1719	22.6312	23.0717	23.1428	23.2133	23.5775	22.5851	22.7122	22.436	23.3711	22.0777	21.8184	22.7669	22.5315	22.5785	21.8718	23.084	24.0709	22.777
356	J9VUV8	CNAG_01843	Elongation factor Ts, mitochondrial [TSF1]	J9VUV8_TSF1	tr|J9VUV8|J9VUV8_CRYNH	39 kDa	0.999966	12	92%	NA	22.8013	22.427	22.9848	22.798	22.9643	22.8822	23.2526	23.3704	23.7126	22.9454	21.8874	23.2025	23.3935	23.8945	22.7532	23.6793	23.9276	22.768	24.4037	24.37	22.5517	22.6193	22.4746	22.5874	22.6936	23.0516	23.2638	22.922	23.4277	23.3951	23.2481	23.5977	22.423	23.0567	23.3283	23.2431	25.1622	23.5846	23.6883
357	J9VYS1	CNAG_06353	tRNA pseudouridine(38-40) synthase	J9VYS1_CNAG_06353	tr|J9VYS1|J9VYS1_CRYNH	63 kDa	0.999964	12	100%	NA	22.6472	22.7189	21.9388	22.4049	22.4117	22.4832	22.8401	23.3802	23.075	22.9301	22.8398	23.7842	23.2728	23.2785	23.2059	23.5375	23.6416	23.0401	22.8354	23.4729	22.1492	22.7429	22.5059	23.1442	22.8165	23.1898	22.6231	22.9769	23.0389	23.5699	22.2126	22.4018	21.6426	22.364	22.458	22.5838	24.6617	23.3123	23.3041
358	J9VI76	CNAG_02815	Glycerol-3-phosphate dehydrogenase	J9VI76_CNAG_02815	tr|J9VI76|J9VI76_CRYNH	75 kDa	0.999959	12	83%	NA	23.8404	24.2818	23.846	23.6808	23.6074	23.6413	23.5197	24.7735	22.4227	26.2077	21.8689	23.1065	23.1376	22.3846	24.1823	22.4116	23.5882	23.097	23.8199	24.3702	22.0058	23.7901	21.8484	22.3309	23.0498	24.772	21.5818	24.4739	23.3119	23.545	23.0806	21.9268	22.7566	23.3742	22.0661	23.0455	23.4821	24.7286	23.1021
359	J9W420	CNAG_05534	Pyridoxal reductase	J9W420_CNAG_05534	tr|J9W420|J9W420_CRYNH	37 kDa	0.999958	12	100%	NA	19.9036	20.423	19.8174	21.6161	19.8566	20.6077	20.36	20.8934	20.5818	20.9051	20.8389	22.3393	21.7027	21.1624	20.9541	20.8557	24.1313	21.0467	21.3165	21.3587	22.3541	20.1256	19.6482	19.9631	20.1728	21.3047	22.6658	19.916	20.1388	20.7504	21.438	21.309	20.3415	21.1986	20.6138	20.0014	20.6847	21.2759	21.0349
360	J9VNX0	CNAG_06638	Malic enzyme	J9VNX0_CNAG_06638	tr|J9VNX0|J9VNX0_CRYNH	69 kDa	0.999957	12	100%	NA	24.0797	23.4211	23.2531	23.6897	23.6459	22.688	24.9785	24.0272	24.8752	25.0907	22.276	25.0976	23.8207	23.1482	26.6356	24.4522	24.7376	24.3713	23.1191	24.8216	21.9988	24.1444	24.1268	23.5911	24.4763	23.7011	24.9595	22.0676	22.2633	21.8124	23.5438	22.3358	22.0753	23.0616	22.7669	23.6383	24.3399	23.8688	24.0652
361	J9VSN6	CNAG_01402	Actin binding protein	J9VSN6_CNAG_01402	tr|J9VSN6|J9VSN6_CRYNH	49 kDa	0.999954	12	100%	NA	21.8549	21.8982	21.7895	22.2799	21.9513	22.2603	21.6845	21.8127	21.3263	21.6991	21.6045	21.631	21.287	21.6168	21.5955	23.0859	23.2395	22.5866	22.4099	22.2941	23.0059	23.1769	23.0386	22.9453	22.8907	22.6725	22.3641	22.9083	22.5366	22.3757	22.4143	22.7206	22.4914	22.5141	22.6898	22.9747	21.9622	22.649	22.4739
362	J9VX77	CNAG_05631	NADH-ubiquinone oxidoreductase 49 kDa subunit, mitochondrial	J9VX77_CNAG_05631	tr|J9VX77|J9VX77_CRYNH	51 kDa	0.999953	12	100%	NA	24.7502	24.7544	24.6722	24.6905	24.8106	24.1528	23.9408	24.1695	24.0992	24.1355	22.9963	23.354	23.3113	23.1554	23.7167	23.8649	23.8879	24.4436	24.228	23.8944	23.3084	23.8136	23.2502	23.5402	23.3168	23.8979	23.7865	23.5752	23.7719	23.9102	25.2169	25.3639	24.9548	25.0826	24.8071	25.0459	24.7199	24.6582	24.76
363	J9VYC0	CNAG_07862	Fumarate reductase	J9VYC0_CNAG_07862	tr|J9VYC0|J9VYC0_CRYNH	69 kDa	0.999949	12	100%	NA	21.9668	23.0827	23.3048	22.3517	22.7435	24.2554	24.2617	23.6997	23.4242	23.2825	24.4676	25.019	24.3637	24.1975	25.5234	23.5824	23.5607	24.4582	25.318	23.5242	23.7317	23.302	23.8702	24.2986	24.0821	23.8909	23.7834	23.5483	23.6893	23.734	25.6957	25.7738	25.7954	26.5972	25.2132	25.8045	25.2114	25.9339	25.499
364	J9VH39	CNAG_00560	V-type H-transporting ATPase subunit E	J9VH39_CNAG_00560	tr|J9VH39|J9VH39_CRYNH	26 kDa	0.999946	12	100%	NA	21.9507	21.7575	21.5356	21.5636	22.1315	23.8783	21.4254	21.4043	21.7219	21.1212	25.7202	21.9732	24.0594	25.7269	21.4712	22.7392	22.0913	22.798	22.8799	22.5109	21.5345	21.6692	21.7998	22.1566	24.8452	21.7551	22.3235	24.5427	22.0805	22.1657	21.581	21.6072	22.2776	22.2517	21.3995	22.156	21.706	22.9247	22.9384
365	J9VPV9	CNAG_05977	Proteasome activator subunit 4	J9VPV9_CNAG_05977	tr|J9VPV9|J9VPV9_CRYNH	237 kDa	0.999938	12	100%	NA	20.1326	20.8171	20.4782	20.6707	20.6631	21.2435	21.1868	21.0397	21.2004	20.3093	20.5951	22.5701	21.0027	21.2231	23.7088	24.0328	24.6482	23.4009	24.3926	24.2612	21.0698	21.3941	23.6624	21.2097	21.1518	21.4346	20.2357	22.7185	20.9083	20.9329	21.1043	20.8417	21.3272	20.9646	21.4241	21.2623	19.5385	20.9616	23.685
366	J9VPI4	CNAG_07676	ATP-dependent RNA helicase DBP2-A	J9VPI4_CNAG_07676	tr|J9VPI4|J9VPI4_CRYNH	58 kDa	0.999938	12	92%	NA	26.6444	26.3975	26.1005	26.4144	26.1032	25.5045	25.7354	25.5082	25.2908	25.7701	26.8882	26.6428	27.0319	26.413	26.4222	24.6517	25.0399	25.5635	25.5114	25.0659	26.0911	26.5158	25.8018	26.068	26.3865	26.276	25.7696	25.7505	26.3885	26.0719	24.2544	24.135	23.8277	23.5438	24.3755	26.6033	26.1305	25.4736	25.6719
367	J9VIJ6	CNAG_00256	aspartate-semialdehyde dehydrogenase	J9VIJ6_CNAG_00256	tr|J9VIJ6|J9VIJ6_CRYNH	39 kDa	0.999926	12	100%	NA	25.5868	25.1555	25.3538	25.0444	25.1053	25.143	25.42	25.2934	25.2447	25.2509	25.308	25.0949	25.2163	25.2994	25.3881	24.4766	24.46	24.9522	24.9272	24.917	24.68	24.6627	25.0724	24.7202	25.4976	24.3361	24.5479	24.9471	25.095	24.4091	24.6572	24.5586	24.5419	24.1516	25.1278	23.9771	23.7091	24.4967	24.3043
368	J9VXA5	CNAG_03120	alpha-1,3-glucan synthase	J9VXA5_CNAG_03120	tr|J9VXA5|J9VXA5_CRYNH (+1)	273 kDa	0.999925	12	100%	NA	20.3593	21.9615	21.8934	21.8168	21.7758	21.7109	21.6051	22.2417	21.5724	21.2944	21.252	23.6956	21.1177	21.3595	21.1607	21.5528	20.6949	20.8035	20.5797	21.5733	20.9457	20.3662	22.3879	22.0898	22.0274	20.7244	20.8214	24.745	21.4117	20.7914	21.1323	21.1018	20.4383	20.5379	22.1225	20.6608	22.1468	21.0168	19.7989
368.2	T2BMZ0	CNAG_03120	alpha-1,3-glucan synthase	T2BMZ0_CNAG_03120	tr|T2BMZ0|T2BMZ0_CRYNH	272 kDa	0.999925	12	100%	NA	20.3593	21.9615	21.8934	21.8168	21.7758	21.7109	21.6051	22.2417	21.5724	21.2944	21.252	23.6956	21.1177	21.3595	21.1607	21.5528	20.6949	20.8035	20.5797	21.5733	20.9457	20.3662	22.3879	22.0898	22.0274	20.7244	20.8214	24.745	21.4117	20.7914	21.1323	21.1018	20.4383	20.5379	22.1225	20.6608	22.1468	21.0168	19.7989
369	J9VU20	CNAG_04151	Oxysterol-binding protein	J9VU20_CNAG_04151	tr|J9VU20|J9VU20_CRYNH	136 kDa	0.999921	12	100%	NA	23.8424	20.9438	22.1627	21.0141	22.7002	20.7937	20.8881	20.7805	23.8212	22.4109	21.6514	24.4042	22.5691	23.0524	24.5852	20.282	21.319	20.7754	21.0055	23.6656	22.1701	21.4033	21.2721	20.1284	22.3603	25.0096	20.64	24.6518	22.9758	21.0447	22.8087	21.5691	21.9487	22.3244	22.4785	21.762	22.1704	22.609	22.088
370	J9VJ27	CNAG_05172	Myosin-1	J9VJ27_CNAG_05172	tr|J9VJ27|J9VJ27_CRYNH	140 kDa	0.999898	12	100%	NA	20.7521	22.025	20.5125	21.4514	20.2852	21.608	20.4346	22.0384	22.1612	22.2655	21.5456	22.863	22.662	20.3305	21.1567	19.8761	20.9242	22.5683	22.7226	21.5772	21.8227	22.2797	22.9255	22.1722	20.9538	22.2399	22.4874	21.0785	21.3762	21.3224	20.2083	22.1212	22.4124	20.3823	20.8412	22.1772	21.8292	21.32	21.1265
371	J9VKS6	CNAG_00148	Protein transport protein sec16	J9VKS6_CNAG_00148	tr|J9VKS6|J9VKS6_CRYNH	210 kDa	0.999885	12	100%	NA	20.047	20.0276	19.8452	20.1742	19.7409	19.1246	19.1855	20.4469	19.7592	19.0388	19.7889	20.2263	19.9331	19.71	20.1937	21.8037	21.2211	19.896	20.2183	19.5608	19.5174	19.5654	21.1001	18.0102	20.769	20.4756	20.7636	20.9874	20.4915	20.3883	20.1724	20.084	20.9909	20.1142	19.2339	20.9957	20.0426	20.2458	19.3376
372	J9VYN9	CNAG_01564	Nucleolar protein 12	J9VYN9_CNAG_01564	tr|J9VYN9|J9VYN9_CRYNH	65 kDa	0.999847	12	100%	NA	23.7067	23.4579	23.4332	23.4913	23.5559	22.1976	22.5652	22.5639	22.2423	21.8309	21.8441	21.8909	22.0886	22.5428	22.1246	22.4695	22.0904	22.2272	22.7233	22.4057	22.5484	22.0973	22.0075	23.0932	22.258	22.5747	21.957	22.5974	23.1348	22.3823	22.639	21.8559	21.8681	21.2285	22.3748	22.814	22.839	22.3404	22.7042
373	J9VIL5	CNAG_07529	Threonine dehydratase	J9VIL5_CNAG_07529	tr|J9VIL5|J9VIL5_CRYNH	57 kDa	0.999812	12	100%	NA	22.23	21.5383	21.8078	21.6361	22.1402	21.7137	21.3583	21.1502	20.9296	21.474	21.3884	20.7325	20.5762	21.2115	20.7176	20.5339	19.9016	20.2623	20.0278	20.1441	20.9407	21.432	20.4953	21.1101	21.3622	21.4547	21.6836	21.7098	21.5321	21.6945	20.9338	20.9404	20.3621	21.387	20.4217	21.7703	21.0355	21.1786	20.7768
374	J9VTW7	CNAG_00977	VHS domain-containing protein	J9VTW7_CNAG_00977	tr|J9VTW7|J9VTW7_CRYNH	55 kDa	0.99981	12	100%	NA	22.0626	21.4704	21.7008	21.2991	21.7728	21.2846	21.679	21.4115	21.7095	22.2167	21.9893	21.8526	22.6081	22.0218	22.5082	24.5456	21.2254	21.5689	22.3533	21.7567	22.0318	22.0009	21.8155	22.4662	21.4066	22.865	23.6696	22.8174	22.963	22.4395	22.2974	22.3294	22.0804	22.2925	22.3438	21.4953	22.0245	22.0319	22.0443
375	J9VQ47	CNAG_03372	Vacuolar protein-sorting protein BRO1	J9VQ47_CNAG_03372	tr|J9VQ47|J9VQ47_CRYNH	106 kDa	0.999794	12	100%	NA	21.3307	21.3489	21.4645	21.1407	21.3781	22.3157	22.3466	22.475	22.6296	22.1432	23.1208	22.387	22.8706	22.7357	22.9817	23.7427	23.4317	23.2822	23.6162	23.2877	22.6868	22.3626	23.0016	22.6831	22.8969	22.8427	23.1001	22.7638	22.9405	22.7132	22.6361	22.9474	22.9687	22.3966	22.6677	23.3368	22.5673	22.957	23.1165
376	O93927	CNAG_06508	1,3-beta-glucan synthase component FKS1	O93927_FKS1	sp|O93927|FKS1_CRYNH	204 kDa	0.999707	12	100%	NA	20.9864	20.654	20.9501	20.9695	20.3836	20.3011	20.7384	20.7835	20.7452	19.7057	21.1916	21.7166	21.3161	20.3366	20.0439	20.1611	20.0062	20.0883	20.8447	19.8743	20.3392	20.5563	20.1938	20.4028	21.722	20.0441	20.8209	20.3325	20.4497	20.7219	21.6361	21.4833	21.3019	21.9552	23.2728	20.4879	19.9325	20.8357	18.3618
377	J9VFR5	CNAG_00058	T-complex protein 1 subunit epsilon	J9VFR5_CNAG_00058	tr|J9VFR5|J9VFR5_CRYNH	60 kDa	0.999685	12	100%	NA	24.8287	24.2123	24.1268	24.5639	24.2577	24.0916	24.108	24.0463	23.9953	24.229	23.9637	24.2751	24.3814	23.9683	24.9826	22.0716	22.7787	23.5176	23.0073	24.0255	24.2127	26.3101	24.2844	24.8598	24.8465	24.0719	25.4267	23.9948	25.9486	24.0259	22.7395	24.3486	22.7569	22.4352	22.7414	24.3621	24.8659	22.8328	24.8827
378	J9VPC9	CNAG_02547	Nuclear pore complex protein Nup205	J9VPC9_CNAG_02547	tr|J9VPC9|J9VPC9_CRYNH	221 kDa	0.999504	12	100%	NA	21.4718	20.5839	20.9716	21.2508	20.7067	20.5745	20.9492	20.4327	20.806	20.7503	20.4162	20.291	20.9343	21.3825	21.1856	21.1154	21.7943	21.0662	21.5313	20.9978	21.2905	22.9559	20.8249	21.5278	20.8133	21.4033	20.6036	21.5388	20.8445	20.3981	19.9092	20.5603	20.3786	19.7432	19.8632	21.7541	21.0256	21.4009	20.6521
379	J9W365	CNAG_06387	Cullin 1	J9W365_CNAG_06387	tr|J9W365|J9W365_CRYNH	89 kDa	0.999487	12	100%	NA	19.8974	19.2074	20.6842	19.138	18.9823	18.681	20.5213	19.8893	18.9668	18.2903	20.3123	20.0817	20.4984	19.4314	23.1359	19.8615	20.2059	19.8661	20.7796	19.3792	19.1913	19.3217	19.6995	20.8453	21.1125	21.4938	20.7131	20.7434	20.4888	20.5853	19.1449	19.5352	19.6785	20.1229	19.4172	20.1398	19.434	20.0486	19.9119
385	J9VIQ6	CNAG_05068	GTP-binding protein ypt1	J9VIQ6_CNAG_05068	tr|J9VIQ6|J9VIQ6_CRYNH	23 kDa	1	11	82%	NA	23.2185	23.5786	23.7731	23.7987	23.497	23.4591	23.4983	24.175	24.1923	23.5897	23.4447	24.6638	23.3939	23.9689	24.112	24.1053	24.7715	24.1136	25.5423	25.6823	24.5937	24.4044	24.8895	24.3566	24.6513	24.5437	24.5847	24.9382	24.8777	24.3442	24.3685	24.5249	24.7841	24.2588	24.1932	24.9179	25.2528	24.8325	25.2656
386	J9W358	CNAG_06377	Solute carrier family 25 (Mitochondrial phosphate transporter), member 3	J9W358_CNAG_06377	tr|J9W358|J9W358_CRYNH	39 kDa	1	11	100%	NA	28.2869	28.0558	27.899	28.0426	27.8561	28.3336	28.321	28.4227	28.3639	28.3337	29.0613	28.8099	28.8813	28.6184	28.5146	27.5583	27.6317	28.1158	28.0941	27.9919	28.5391	28.179	28.587	28.208	28.7532	27.9654	28.0795	28.2482	28.23	28.1319	28.1234	28.2011	28.6123	28.351	28.2503	27.9637	27.6385	28.0445	28.1113
387	Q6URB0	CNAG_01138	Cytochrome c peroxidase, mitochondrial [CCP1]	Q6URB0_CCP1	sp|Q6URB0|CCPR_CRYNH	42 kDa	1	11	100%	NA	24.1646	23.7152	23.6935	23.6936	23.7951	23.4491	23.1192	23.2568	23.1692	23.4373	23.1423	23.0059	23.4128	23.1599	22.8915	23.5646	23.0626	23.2492	23.2385	23.2231	21.7963	21.8907	21.4074	21.8776	22.3075	23.7588	23.2855	23.8696	23.7055	23.5176	25.8332	25.7134	25.8754	26.2957	25.5076	26.475	25.8032	25.8637	25.9434
388	J9VJV4	CNAG_01395	Ribose-5-phosphate isomerase	J9VJV4_CNAG_01395	tr|J9VJV4|J9VJV4_CRYNH	32 kDa	1	11	100%	NA	24.3722	24.261	24.2873	24.1535	24.3153	24.1814	24.1853	24.0621	24.0045	24.3424	23.7309	23.5675	23.2943	24.3791	24.6211	24.5682	24.6821	24.1617	24.2613	24.1333	23.9974	23.7688	23.9903	24.447	24.2013	24.7447	24.112	24.0395	24.0234	24.5716	24.9695	24.9725	24.9765	25.0378	25.2321	24.355	23.7481	23.7181	23.5527
389	J9VRF4	CNAG_00930	argininosuccinate synthase	J9VRF4_CNAG_00930	tr|J9VRF4|J9VRF4_CRYNH	47 kDa	0.999999	11	100%	NA	26.6843	25.9645	26.2254	26.0618	26.1782	25.6956	25.5988	25.7871	25.6082	25.6613	24.335	25.0509	26.174	26.4199	24.6609	24.9269	25.5475	25.6856	25.5161	25.8807	24.2364	24.6233	24.6343	24.5947	24.3523	24.9657	26.5883	25.8658	24.7341	26.4528	26.1377	25.9836	25.6643	25.7461	25.8292	24.5407	24.4739	24.8533	24.8413
390	J9VH03	CNAG_03000	Small subunit ribosomal protein S19e	J9VH03_CNAG_03000	tr|J9VH03|J9VH03_CRYNH	18 kDa	0.999999	11	100%	NA	27.7952	27.4939	27.6681	27.4369	27.6145	27.3726	27.3513	27.2102	27.2189	27.2966	26.9919	26.9409	26.8846	26.9518	27.1434	27.7359	28.956	26.9372	26.9965	26.8913	26.8208	26.4434	26.5025	26.6754	26.7048	27.2065	27.2548	27.4504	27.3879	27.0413	26.4419	26.5551	26.4512	26.1348	26.6394	27.3857	27.2934	27.0248	27.0771
391	J9VY39	CNAG_06106	Chaperone regulator	J9VY39_CNAG_06106	tr|J9VY39|J9VY39_CRYNH	39 kDa	0.999998	11	100%	NA	22.8919	22.5936	22.7698	25.0147	22.7084	23.0304	23.1032	23.1443	23.1236	22.9248	23.3926	23.7998	23.685	23.1676	23.7996	28.1276	27.8803	25.9479	24.0783	23.5475	23.0731	27.5248	23.1687	26.1409	27.1439	24.4697	26.66	25.8147	24.898	24.1114	23.5538	24.0271	23.2752	25.712	26.5394	26.2741	25.0157	26.8458	24.5019
392	J9VKH4	CNAG_01182	Cytoplasmic protein	J9VKH4_CNAG_01182	tr|J9VKH4|J9VKH4_CRYNH	38 kDa	0.999998	11	100%	NA	25.7862	24.8531	25.2185	25.0342	25.2298	24.7672	24.5622	24.7052	24.596	24.6244	24.7715	24.5014	24.7025	25.4954	25.9746	26.7935	25.456	23.4174	25.9281	26.6658	25.5461	23.2851	25.0134	24.3326	25.8309	23.9947	25.6005	24.3837	24.5046	23.9321	24.1789	24.747	26.2784	24.6473	25.6783	23.7735	23.5129	25.1806	24.6045
393	J9VZS2	CNAG_01990	Small subunit ribosomal protein S5	J9VZS2_CNAG_01990	tr|J9VZS2|J9VZS2_CRYNH	23 kDa	0.999998	11	100%	NA	27.6785	27.339	27.3509	27.3674	27.5039	27.1989	27.1066	27.1375	27.1708	27.2757	26.7178	26.7155	26.7312	26.7514	26.4872	25.64	25.9402	26.3468	26.2603	26.0042	27.0621	27.1293	27.2433	27.0549	27.2286	26.871	26.7703	27.0053	27.1475	26.6631	25.6237	25.7196	25.4347	25.6119	25.8247	26.6642	26.6379	25.9232	26.2357
394	J9VKD2	CNAG_06730	CMGC/GSK protein kinase	J9VKD2_CNAG_06730	tr|J9VKD2|J9VKD2_CRYNH	45 kDa	0.999997	11	100%	NA	24.5552	23.0732	24.6195	23.0467	23.5603	24.0279	23.5508	24.604	25.621	25.0555	24.6266	25.1074	25.6881	24.7532	23.5554	24.4361	23.8699	24.2924	24.5285	24.209	23.5984	23.6917	23.8243	24.3645	25.2217	23.8121	24.0366	23.6522	24.0386	24.9957	23.4791	24.1563	24.5085	23.2767	24.6238	22.4697	25.1615	25.2626	21.9698
395	J9VSG0	CNAG_04484	Uso1_p115_head domain-containing protein	J9VSG0_CNAG_04484	tr|J9VSG0|J9VSG0_CRYNH	123 kDa	0.999997	11	100%	NA	21.7213	21.1339	21.3154	20.8477	21.314	20.4954	20.4241	20.9743	20.9731	21.4311	20.5076	20.7999	20.5802	20.4628	22.192	19.4257	19.2583	19.4569	19.672	20.4213	21.3233	21.0534	21.1972	21.3448	20.7044	21.1256	21.2005	21.1964	21.5407	21.229	19.9931	19.9481	19.9454	19.725	19.9885	20.5653	19.7236	19.6484	19.5736
396	J9VM66	CNAG_00656	Large subunit ribosomal protein L7e	J9VM66_CNAG_00656	tr|J9VM66|J9VM66_CRYNH	28 kDa	0.999996	11	100%	NA	28.5171	28.4024	28.449	28.394	28.4226	28.248	28.3201	28.3587	28.3292	28.2761	28.2354	28.2354	28.2262	28.3069	28.0886	27.9078	27.9653	28.4018	28.3682	28.3984	28.7672	28.6759	28.5527	28.5319	28.6847	27.2501	27.3503	27.5458	27.5591	27.2953	27.7997	27.8264	27.6499	27.8649	27.5953	28.128	27.8476	27.7235	27.7929
397	J9VQF1	CNAG_03482	Peroxiredoxin (Alkyl hydroperoxide reductase subunit C)	J9VQF1_CNAG_03482	tr|J9VQF1|J9VQF1_CRYNH	25 kDa	0.999995	11	100%	NA	27.0199	26.6448	26.6632	26.6581	26.7617	26.6385	26.675	26.7953	26.6182	26.7425	26.988	27.3322	27.1814	26.8507	26.7268	26.7356	26.8996	27.0287	27.0892	26.8993	26.9422	27.2629	27.0517	27.2128	26.6442	26.8967	27.9091	27.351	26.4665	28.564	26.7346	26.3972	26.8932	26.6156	26.8454	25.6767	25.7654	25.7156	25.9134
398	J9VL07	CNAG_01238	Arginine biosynthesis bifunctional protein ArgJ, mitochondrial	J9VL07_CNAG_01238	tr|J9VL07|J9VL07_CRYNH	50 kDa	0.999994	11	100%	NA	21.7591	21.3905	21.6856	21.5801	21.4823	21.254	20.0739	20.855	20.7193	20.6576	20.9177	20.8823	21.5243	21.337	20.9072	20.0975	23.7118	20.8428	23.5405	21.084	20.7057	20.3166	20.9112	21.2281	21.0979	20.1168	20.7204	20.8567	21.2967	23.88	22.1572	21.8512	22.0212	22.0213	22.2362	22.5546	22.0361	21.7676	21.5518
399	J9VLR5	CNAG_00509	Eukaryotic translation initiation factor 3 subunit M	J9VLR5_CNAG_00509	tr|J9VLR5|J9VLR5_CRYNH	49 kDa	0.999994	11	100%	NA	24.6881	23.6978	23.8833	23.4932	24.0515	22.7985	22.5837	22.8667	23.0006	23.2201	22.3981	22.154	22.2642	22.329	21.9906	21.0926	21.4174	22.2275	22.961	22.7882	22.13	21.7365	21.825	22.1483	21.9866	21.2764	21.3732	21.9437	22.0487	21.3027	22.32	22.0622	21.3319	21.6414	24.0491	22.3914	22.0712	21.7313	22.0508
400	J9VRN5	CNAG_04401	Alpha-soluble NSF attachment protein	J9VRN5_CNAG_04401	tr|J9VRN5|J9VRN5_CRYNH	32 kDa	0.999994	11	100%	NA	23.5838	22.4754	22.6152	22.4063	22.5236	22.1442	22.0794	22.3219	22.2926	22.1207	21.8519	23.6733	21.9105	21.5506	21.6882	21.9087	21.1862	21.7249	21.6863	21.9527	22.2523	22.3311	22.1945	22.2353	21.9037	22.0748	22.4126	22.2313	22.7671	23.8766	23.717	23.648	23.585	24.0876	23.3704	23.6429	22.1961	22.6266	22.5586
401	J9VNN2	CNAG_04948	Tubulin beta chain	J9VNN2_CNAG_04948	tr|J9VNN2|J9VNN2_CRYNH	51 kDa	0.999993	11	91%	NA	22.7539	22.8674	22.9867	23.0875	23.22	22.611	22.7474	22.8111	22.9776	22.8133	22.342	22.804	22.7849	22.7039	22.3884	21.304	21.2772	22.5366	22.7271	22.3366	23.2567	23.5288	22.9603	23.1823	22.5397	22.7893	22.7552	22.9427	22.3952	22.634	23.0547	23.192	22.8186	23.3878	23.0732	22.6766	22.1877	22.7073	22.7917
402	J9W1J2	CNAG_01733	Pre-mRNA-processing factor 19	J9W1J2_CNAG_01733	tr|J9W1J2|J9W1J2_CRYNH	54 kDa	0.999992	11	100%	NA	23.3225	23.1607	23.1767	23.1402	23.3586	22.7715	22.6061	22.7234	22.5747	22.6842	22.9965	22.4141	22.6218	22.2592	22.2084	22.6548	22.8328	23.5956	22.9237	22.532	23.0104	22.8771	23.0317	22.9019	22.4797	22.4021	22.8619	22.8646	22.6167	22.6464	22.4805	22.4868	22.7535	22.8069	23.9681	25.1464	24.6918	24.6632	24.1213
403	J9VRB4	CNAG_07801	Aldo-keto reductase	J9VRB4_CNAG_07801	tr|J9VRB4|J9VRB4_CRYNH	34 kDa	0.999991	11	100%	NA	22.1586	22.1949	22.0798	21.8504	22.6436	21.9623	22.6171	22.06	22.2484	22.0695	22.6531	22.0365	22.9036	23.4062	22.8592	23.6742	24.0311	22.5916	23.326	23.3437	22.3083	22.1429	23.0367	22.2943	22.6341	22.614	23.1007	22.5643	21.8478	23.4182	23.4952	23.436	23.6342	23.4062	23.6647	22.589	23.3032	22.1198	22.7997
404	J9VX52	CNAG_04485	Long-chain acyl-CoA synthetase	J9VX52_CNAG_04485	tr|J9VX52|J9VX52_CRYNH	76 kDa	0.999989	11	100%	NA	23.0657	22.5197	22.785	22.7305	23.0214	23.0161	23.2831	22.7266	22.9935	23.2055	23.4137	24.354	23.3839	24.4011	23.8394	22.9021	23.2534	22.8721	23.2907	23.6513	23.1618	23.1612	22.6948	23.1048	24.455	23.5806	23.3665	23.5438	23.7165	22.6092	23.554	24.2157	23.5883	23.2125	23.2641	23.0087	24.0731	23.6739	23.7598
405	J9VPG5	CNAG_03146	Alpha-amylase	J9VPG5_CNAG_03146	tr|J9VPG5|J9VPG5_CRYNH	64 kDa	0.999989	11	100%	NA	23.0709	22.1188	21.5157	21.7357	21.6987	22.364	21.9774	22.5293	23.0035	23.383	22.5523	22.8584	20.8401	22.3028	22.161	21.4685	22.582	21.9424	22.8994	22.3003	21.8293	22.1162	22.313	22.1299	22.1378	22.2392	22.83	22.6839	22.8472	21.3436	23.2608	23.3631	23.0615	23.8265	23.3899	22.6096	22.6403	22.4609	22.6675
406	J9VNW2	CNAG_06628	Aldehyde dehydrogenase (NAD )	J9VNW2_CNAG_06628	tr|J9VNW2|J9VNW2_CRYNH	55 kDa	0.999988	11	100%	NA	23.5333	23.4065	23.4171	23.3947	23.2176	22.8029	23.0104	23.4184	23.3288	26.07	23.4723	23.851	23.0512	23.7227	23.0318	24.8235	24.078	24.0301	24.4607	24.4265	23.6457	24.0176	23.3456	24.4784	23.1669	24.0572	24.2465	23.1825	23.9073	24.5337	26.9791	26.8933	27.153	27.547	26.6668	26.0454	25.3312	26.0423	26.0978
407	J9VWB9	CNAG_05351	Phosphomannomutase	J9VWB9_CNAG_05351	tr|J9VWB9|J9VWB9_CRYNH	30 kDa	0.999988	11	100%	NA	24.1114	24.3157	24.3296	24.2695	24.4521	24.0791	23.8837	24.1181	24.0668	24.2602	24.1897	23.7781	23.8481	23.6247	24.473	25.291	25.2501	24.7642	24.4367	24.0743	24.7173	24.7615	24.0544	24.2112	23.9815	25.431	24.79	24.7446	25.032	24.9631	26.0778	26.0269	25.4786	26.0121	25.7913	24.5923	25.0269	24.9981	25.3853
408	J9VVM7	CNAG_04776	Homoserine dehydrogenase	J9VVM7_CNAG_04776	tr|J9VVM7|J9VVM7_CRYNH	40 kDa	0.999987	11	100%	NA	24.6279	23.7978	24.1994	23.9087	24.5319	24.3967	24.1741	24.1654	24.1558	24.2486	24.1734	23.6482	22.9233	24.3613	24.3112	25.0331	24.9456	24.1432	24.3172	24.7388	24.3784	23.6041	23.7131	24.0063	24.6528	23.9907	23.9248	24.327	23.5787	24.8717	23.8238	23.9747	24.1851	23.5543	23.4572	23.2071	22.9185	24.3715	24.6988
409	J9VKZ1	CNAG_06946	Metal-dependent protein hydrolase	J9VKZ1_CNAG_06946	tr|J9VKZ1|J9VKZ1_CRYNH	39 kDa	0.999985	11	100%	NA	22.4958	21.962	22.105	21.9266	22.2692	21.271	21.3243	21.3595	21.484	21.0953	20.974	20.613	20.5737	20.2412	26.6615	21.5451	20.5176	21.7863	20.8934	22.3592	21.1337	21.0093	20.6558	21.7329	22.1396	20.9512	21.3111	21.3237	21.3088	20.7918	21.1698	21.0447	20.7521	21.2827	21.1619	20.6027	23.5747	21.8509	21.5224
410	J9VVQ6	CNAG_04743	Dolichyl-diphosphooligosaccharide--protein glycosyltransferase subunit WBP1	J9VVQ6_CNAG_04743	tr|J9VVQ6|J9VVQ6_CRYNH	52 kDa	0.999982	11	100%	NA	22.9739	21.8772	22.3403	22.3847	22.4114	21.7029	21.3084	21.7232	21.2968	21.7255	22.4017	22.1858	22.1077	22.4198	19.6175	22.1656	21.9036	22.2559	22.4875	22.5214	21.9392	21.1242	21.3527	21.3197	21.6927	22.6101	23.1173	22.8423	23.1439	22.8013	21.958	21.9337	22.2085	22.1138	22.8769	23.6768	22.6788	22.5335	22.4025
411	J9VI90	CNAG_03618	NADPH2:quinone reductase	J9VI90_CNAG_03618	tr|J9VI90|J9VI90_CRYNH	39 kDa	0.999981	11	100%	NA	21.4529	21.3376	21.2711	21.2263	21.0074	22.0725	21.2614	21.1162	20.4653	20.9161	20.765	21.1484	21.6	21.5784	20.9846	19.461	20.6136	21.5404	20.6815	21.2	22.2379	22.1452	21.2621	21.9284	21.409	21.6428	22.0214	22.0885	20.9009	21.6656	22.7427	22.8673	22.7388	22.7146	22.891	21.7649	21.2485	21.0222	21.1631
412	J9VX68	CNAG_05425	Asparagine synthase (Glutamine-hydrolyzing)	J9VX68_CNAG_05425	tr|J9VX68|J9VX68_CRYNH	67 kDa	0.99998	11	100%	NA	23.8119	24.8464	24.3027	24.4062	24.6212	24.5593	24.3292	24.3043	24.2751	24.7721	23.8022	23.8496	24.0748	24.2967	24.4146	24.4121	24.3108	23.3546	23.8361	24.1613	23.8084	24.37	24.0849	23.6706	24.0899	24.2907	23.4971	23.4882	23.8917	23.394	23.5973	23.8043	23.3817	22.8191	23.7143	22.1102	23.569	24.4286	23.7054
413	J9VWU2	CNAG_07878	Nucleolar complex protein 2	J9VWU2_CNAG_07878	tr|J9VWU2|J9VWU2_CRYNH	84 kDa	0.99998	11	100%	NA	22.1151	21.8846	22.1197	22.215	22.0274	21.3122	21.2398	21.5561	21.0954	20.8117	20.3818	20.4237	20.7556	20.4579	19.5118	20.1932	19.4381	20.109	19.1148	19.1634	19.9275	19.3228	21.4296	20.6279	20.132	19.554	19.9719	20.3905	20.1859	19.5122	21.1118	20.7333	20.4916	20.7542	20.424	21.8737	21.5168	21.294	21.3106
414	J9VNK3	CNAG_03769	Phosphotransferase	J9VNK3_CNAG_03769	tr|J9VNK3|J9VNK3_CRYNH	53 kDa	0.999978	11	100%	NA	23.2723	23.1545	23.1289	23.0821	23.4588	22.9592	23.8426	23.4661	23.1338	24.1864	24.4728	23.4694	23.2358	23.6124	25.5935	24.5633	24.9187	25.0941	24.4844	24.9087	23.5037	23.9663	23.7532	23.5114	24.7916	23.8696	24.5379	24.8243	24.5769	23.8931	24.8216	24.8043	25.272	24.8098	24.695	24.7525	24.8238	24.4977	25.1542
415	J9VS68	CNAG_02399	Glutathione reductase	J9VS68_CNAG_02399	tr|J9VS68|J9VS68_CRYNH	52 kDa	0.999977	11	100%	NA	23.9405	23.5613	23.5949	23.4582	23.6215	23.3837	23.3788	23.3726	23.5778	23.1001	23.5132	23.7897	23.496	23.6475	23.1882	23.219	23.3596	23.6531	23.1065	22.972	22.9407	22.8041	23.7533	22.9064	24.2802	22.89	22.6405	24.2131	22.3313	24.0742	23.0526	23.3977	23.2763	24.2207	22.6013	22.9042	22.7737	23.4245	23.9451
416	J9VHL2	CNAG_02816	Nuclear pore protein	J9VHL2_CNAG_02816	tr|J9VHL2|J9VHL2_CRYNH	106 kDa	0.999974	11	100%	NA	22.3917	22.4273	22.0681	22.6297	21.7094	21.9976	22.29	22.3979	22.684	22.1547	22.6513	22.5229	22.619	22.2847	22.4019	22.1862	22.0849	22.3452	22.9982	23.0164	22.3826	21.7599	22.4487	21.9756	22.5934	21.8783	22.3716	21.0026	22.7469	22.1661	22.3423	22.2066	22.498	22.1484	22.3297	23.9944	23.4064	23.5299	23.2462
417	J9VW74	CNAG_06645	Methylenetetrahydrofolate dehydrogenase (NAD )	J9VW74_CNAG_06645	tr|J9VW74|J9VW74_CRYNH	40 kDa	0.999972	11	100%	NA	23.5452	22.9196	23.0632	22.9537	23.3269	23.0406	23.3337	22.9801	23.2572	22.64	22.093	22.9581	23.5985	23.1055	22.8408	24.2725	23.9983	21.5045	23.9927	25.1873	21.4972	22.4552	22.3686	22.2556	22.2609	22.7894	21.9718	22.1271	21.9878	22.5817	22.9464	23.4274	21.6091	22.135	22.7266	21.7387	22.9979	23.1969	22.4312
418	J9VSQ4	CNAG_02166	DNA-directed RNA polymerase subunit	J9VSQ4_CNAG_02166	tr|J9VSQ4|J9VSQ4_CRYNH	196 kDa	0.999971	11	91%	NA	20.8749	21.2085	21.2647	21.7609	21.3702	21.6501	21.3133	21.0876	21.449	21.3359	21.7356	21.5031	21.5685	21.4215	21.0873	19.0137	20.856	20.2438	20.2124	19.9613	20.8181	20.6043	20.8399	20.9291	20.6817	21.1611	20.8698	21.4364	21.107	20.9808	20.34	20.6503	20.3384	20.7829	20.756	22.4083	21.6287	21.6792	21.2736
419	J9VMN2	CNAG_02331	Small subunit ribosomal protein S9	J9VMN2_CNAG_02331	tr|J9VMN2|J9VMN2_CRYNH	22 kDa	0.99997	11	100%	NA	28.9001	28.6732	28.4792	28.3811	28.422	28.6165	28.825	28.723	28.6267	28.6105	28.5171	28.2457	28.6545	28.6339	28.3619	27.26	27.5687	27.9599	27.8721	27.8051	28.4596	28.5539	28.5708	28.2292	28.8994	28.0988	28.3714	28.124	28.17	28.2708	28.1823	28.2688	27.7552	28.0264	27.9031	27.8077	27.814	27.8052	27.7742
420	J9VS24	CNAG_05896	Ubiquitin-activating enzyme E1-like	J9VS24_CNAG_05896	tr|J9VS24|J9VS24_CRYNH	73 kDa	0.99997	11	100%	NA	21.6272	21.2845	21.3956	21.0824	21.6117	21.3912	20.3657	22.7947	21.2771	20.7673	21.4446	22.3006	21.2269	20.8668	23.8061	21.5444	22.9684	20.9358	21.3514	22.1716	21.1217	20.9527	21.3178	24.9895	21.7574	20.8085	20.8942	22.1626	21.1183	21.3681	21.2232	21.1393	21.4412	21.5324	20.8666	20.1969	20.303	21.1411	21.051
421	J9VVK6	CNAG_04800	phenylalanine--tRNA ligase	J9VVK6_CNAG_04800	tr|J9VVK6|J9VVK6_CRYNH	58 kDa	0.999967	11	100%	NA	24.228	23.4826	23.3665	24.4281	23.5842	23.2885	23.2422	23.2961	23.0914	23.294	23.0669	22.4675	22.5384	23.136	22.653	23.4821	25.6303	23.2915	26.5039	26.2177	23.7288	23.4748	23.6143	23.2481	25.7863	23.2427	23.2151	23.4521	23.0323	23.0435	22.4894	22.6562	23.1864	22.3504	23.2799	22.3458	22.1078	23.2879	25.915
422	J9VGT9	CNAG_03863	Protein arginine N-methyltransferase 1	J9VGT9_CNAG_03863	tr|J9VGT9|J9VGT9_CRYNH (+1)	39 kDa	0.999965	11	100%	NA	24.8244	23.8871	24.1939	24.0528	24.4451	22.7722	22.8098	22.956	22.8509	22.9904	21.3108	21.9838	21.8867	21.9697	21.5904	21.5377	21.7471	21.8254	21.4683	21.9193	22.4947	22.69	23.0217	22.5105	21.9487	22.6514	22.1082	21.8389	21.6852	20.8353	22.6386	23.2178	21.8822	22.6673	22.0843	20.8366	21.6029	21.1871	19.8189
422.2	T2BQU2	CNAG_03863	Protein arginine N-methyltransferase 1, variant	T2BQU2_CNAG_03863	tr|T2BQU2|T2BQU2_CRYNH	39 kDa	0.999965	11	100%	NA	24.8244	23.8871	24.1939	24.0528	24.4451	22.7722	22.8098	22.956	22.8509	22.9904	21.3108	21.9838	21.8867	21.9697	21.5904	21.5377	21.7471	21.8254	21.4683	21.9193	22.4947	22.69	23.0217	22.5105	21.9487	22.6514	22.1082	21.8389	21.6852	20.8353	22.6386	23.2178	21.8822	22.6673	22.0843	20.8366	21.6029	21.1871	19.8189
423	J9VSL8	CNAG_06997	tRNA-dihydrouridine(47) synthase [NAD(P)(+)]	J9VSL8_CNAG_06997	tr|J9VSL8|J9VSL8_CRYNH	81 kDa	0.999963	11	100%	NA	21.152	23.7898	21.7992	22.2511	22.0078	21.9448	22.5953	23.1747	22.8127	20.7598	22.2889	21.2572	21.5893	23.3233	20.284	21.821	22.7594	20.6928	24.0761	25.8709	22.7193	21.2009	22.8592	21.5777	20.4943	22.6743	22.9005	21.631	22.3424	22.2844	21.9446	22.2969	20.7588	19.5725	18.5328	20.1724	24.5764	20.0095	22.0274
424	J9VTF3	CNAG_01155	glycerol kinase	J9VTF3_CNAG_01155	tr|J9VTF3|J9VTF3_CRYNH	82 kDa	0.999961	11	100%	NA	21.8103	21.921	22.2422	22.3755	21.9351	22.2119	22.0878	21.8751	21.9671	21.9792	21.8098	21.2428	22.0217	22.1631	22.0346	21.5714	21.3214	23.924	21.8482	23.6162	22.4866	21.8794	22.7025	21.9118	21.2361	21.8039	22.1267	22.2871	22.0806	22.3665	23.426	21.5969	22.4077	21.6957	21.0181	22.0177	20.5466	24.5127	21.103
425	J9VUY6	CNAG_01877	GMP synthase [glutamine-hydrolyzing]	J9VUY6_CNAG_01877	tr|J9VUY6|J9VUY6_CRYNH	60 kDa	0.99996	11	100%	NA	24.9593	24.765	24.8093	24.8661	24.8866	24.2766	24.1002	24.1778	24.5339	24.1979	23.2879	23.5677	23.5137	23.3671	23.7252	22.2203	21.8301	23.1323	22.6483	21.8776	24.3026	24.7522	24.2412	24.2922	23.7128	23.5071	24.6933	23.0349	23.3411	25.9531	23.0573	22.8859	22.4607	22.6144	22.7528	22.1473	22.0247	23.1176	23.0119
426	J9VRH3	CNAG_05050	ADP-ribosylation factor GTPase-activating protein 1	J9VRH3_CNAG_05050	tr|J9VRH3|J9VRH3_CRYNH	45 kDa	0.99996	11	100%	NA	23.6865	23.5194	23.39	23.5508	23.1534	23.1349	23.5753	23.1802	23.1193	24.5041	22.9102	23.289	23.1488	22.774	22.3988	22.9457	23.9811	22.3993	22.4654	24.066	23.29	21.9075	22.0807	23.2154	23.5245	21.8308	22.4272	22.6024	23.3522	21.9723	23.8697	22.3838	22.3833	23.2782	22.533	23.0693	21.8842	23.0614	23.7601
427	J9W2D7	CNAG_06061	Eukaryotic translation initiation factor 3 subunit E [INT6]	J9W2D7_INT6	tr|J9W2D7|J9W2D7_CRYNH	52 kDa	0.999955	11	100%	NA	24.8539	24.5424	24.4255	24.4051	24.7646	23.9389	23.7692	23.8655	23.6128	23.6087	23.1964	23.1978	23.1613	23.1831	23.2802	21.5763	21.3432	23.1683	22.7205	23.2378	22.6435	22.8829	23.1971	22.7853	22.4154	22.5215	22.7386	22.7583	22.8211	22.2161	23.5548	23.5936	23.0159	23.866	23.2446	23.924	23.5866	23.0474	22.395
428	J9VT12	CNAG_03320	Mannose-1-phosphate guanylyltransferase	J9VT12_CNAG_03320	tr|J9VT12|J9VT12_CRYNH	44 kDa	0.999953	11	100%	NA	23.2066	22.5798	22.6543	22.753	22.2816	22.7383	22.3928	22.7396	22.7305	22.9138	22.4015	21.9136	23.1151	22.2309	22.3055	22.6588	22.0399	22.5765	22.9142	22.5624	25.673	24.8208	23.8336	25.8278	23.5894	24.7817	25.6661	24.1415	24.2708	26.0691	23.326	23.0718	23.1576	23.1001	22.8966	22.2086	22.434	22.5788	21.4744
429	J9VLG3	CNAG_03904	26S protease regulatory subunit 6B	J9VLG3_CNAG_03904	tr|J9VLG3|J9VLG3_CRYNH	47 kDa	0.99995	11	91%	NA	23.827	23.7183	23.6923	23.3092	23.5574	23.0601	23.5437	22.6999	23.2084	23.4796	22.934	23.9075	23.7221	24.0006	24.0894	21.8504	22.9852	21.1056	23.8489	21.1917	24.2706	24.6021	24.1132	23.9183	23.3221	23.913	24.1234	23.8112	23.3743	23.4176	22.1945	22.7423	22.4654	22.3733	21.6816	23.7329	23.1161	23.9669	22.7121
430	J9VTL0	CNAG_01091	U5 small nuclear ribonucleoprotein component	J9VTL0_CNAG_01091	tr|J9VTL0|J9VTL0_CRYNH	110 kDa	0.999944	11	91%	NA	23.0894	22.008	22.2199	22.6874	22.6275	22.6395	22.4056	22.3501	21.8819	22.2729	22.3101	21.6513	22.3513	21.8288	21.215	21.0661	21.4526	21.0664	21.2514	20.6478	22.6207	22.8198	22.1733	22.3191	21.6827	22.1409	22.1652	21.9575	21.8302	21.918	21.2792	21.2789	21.0287	20.9862	21.2427	23.8369	22.7118	22.1515	22.3373
431	J9VPS2	CNAG_02982	U3 small nucleolar RNA-associated protein 13	J9VPS2_CNAG_02982	tr|J9VPS2|J9VPS2_CRYNH	104 kDa	0.999943	11	100%	NA	21.9137	21.6427	22.3294	21.3709	21.2712	21.9833	22.3159	22.1654	23.2304	22.383	22.284	22.3715	22.7026	22.7634	23.3803	23.4673	22.9634	22.3602	22.3526	21.9992	22.6141	21.6475	22.0031	21.4902	21.9177	22.1613	21.6607	22.0949	21.7025	21.5352	20.3383	21.0952	22.1444	21.939	22.1086	21.7457	21.8268	21.5263	21.501
432	J9VEY5	CNAG_00512	Mitochondrial carrier protein	J9VEY5_CNAG_00512	tr|J9VEY5|J9VEY5_CRYNH	50 kDa	0.999928	11	100%	NA	23.4924	22.7515	22.7359	22.7037	22.8172	22.2883	21.9449	22.2311	22.3235	22.1062	22.087	21.4858	22.4337	22.2489	21.8651	20.6855	20.7445	20.9544	20.6888	20.6327	21.9812	22.319	21.7628	21.9316	21.8578	21.9023	22.034	22.1874	21.9954	21.997	21.2386	21.452	20.7054	20.7658	20.9769	21.9294	21.5155	21.3471	21.5908
433	J9VL90	CNAG_03864	ADF-H domain-containing protein	J9VL90_CNAG_03864	tr|J9VL90|J9VL90_CRYNH	51 kDa	0.999915	11	100%	NA	22.2415	22.2458	22.0841	21.9272	22.0125	22.3246	22.3017	22.317	22.6295	22.3207	24.8466	21.9522	22.6095	25.0961	24.134	22.1846	21.9676	21.1213	21.6344	22.5571	21.8826	21.9277	21.5616	22.4272	21.9388	25.4448	23.3434	25.5167	22.3806	22.253	21.6288	21.8713	22.1113	22.526	21.1787	22.3813	21.8925	22.1262	21.8298
434	J9VL50	CNAG_06920	Ubiquitin carboxyl-terminal hydrolase 10	J9VL50_CNAG_06920	tr|J9VL50|J9VL50_CRYNH	120 kDa	0.999905	11	100%	NA	22.3503	21.4199	21.2687	21.7947	21.2577	20.8965	21.3179	20.218	21.8289	21.7413	19.893	20.1617	20.7094	21.5292	21.7439	21.3352	21.4595	20.9922	22.4838	20.9595	20.1689	21.5185	20.6719	21.5338	20.8978	20.2157	20.6762	20.3698	20.5658	20.757	21.6081	20.3992	20.811	20.0941	20.6784	20.3107	21.5161	20.7802	20.8287
435	J9W0C1	CNAG_04744	Mannose-6-phosphate isomerase	J9W0C1_CNAG_04744	tr|J9W0C1|J9W0C1_CRYNH	50 kDa	0.9999	11	100%	NA	20.0761	21.8224	20.0188	19.7259	20.0899	22.232	21.9271	20.6675	20.4552	20.9959	22.7053	23.0058	20.9002	21.1269	21.7504	22.4769	20.8311	19.9616	22.8813	25.0678	21.7659	21.0659	21.4736	22.2765	22.7847	20.0372	22.1222	20.7668	21.4925	21.8612	22.2318	22.4475	22.5285	21.891	22.2744	22.1962	22.3597	22.4563	20.4744
436	J9VI77	CNAG_03602	U3 small nucleolar RNA-associated protein 5	J9VI77_CNAG_03602	tr|J9VI77|J9VI77_CRYNH	75 kDa	0.999897	11	100%	NA	22.1835	24.7325	25.2663	24.9847	25.4305	25.8521	26.0604	25.4957	26.1469	26.7585	26.0489	26.6426	26.5424	26.7469	26.8934	27.75	26.6521	26.2257	26.4644	26.5521	25.5172	26.9374	26.1744	26.3056	26.3741	27.0997	25.746	24.3083	26.0697	27.0162	25.9882	25.9737	26.647	25.8023	25.4357	26.3618	26.7332	26.0892	26.9261
437	J9VW58	CNAG_06625	UBX domain-containing protein 1	J9VW58_CNAG_06625	tr|J9VW58|J9VW58_CRYNH	49 kDa	0.999897	11	100%	NA	22.4719	21.9945	22.6054	22.0028	22.6249	22.2481	22.1986	21.5044	22.4271	22.0814	20.4044	21.9994	20.6159	22.4221	23.4197	21.6655	22.6203	22.9447	22.1626	22.3882	21.5653	22.4252	21.1723	21.45	21.7169	21.1578	21.0526	22.2522	21.9225	22.1044	22.28	22.4213	22.1231	22.3564	21.7703	21.8064	21.8871	21.4006	21.1536
438	J9VGL8	CNAG_04032	AFG3 family protein	J9VGL8_CNAG_04032	tr|J9VGL8|J9VGL8_CRYNH	88 kDa	0.999896	11	100%	NA	23.2804	23.4899	23.4332	23.5455	23.5279	23.1252	22.839	23.5631	23.6685	22.7349	22.4464	22.4582	21.6002	21.7104	21.6421	21.8592	22.7367	22.6661	22.275	22.2871	22.2718	22.4422	24.7642	22.8921	22.8235	21.4197	21.7954	23.2955	22.5938	22.5993	22.603	22.7858	22.6755	22.9819	22.4925	23.5583	23.001	23.044	22.879
439	J9VMB6	CNAG_02948	Peptide chain release factor 1	J9VMB6_CNAG_02948	tr|J9VMB6|J9VMB6_CRYNH	49 kDa	0.999894	11	100%	NA	24.8435	24.6864	24.6038	24.7891	24.7268	24.5811	24.4877	24.6141	24.3508	24.7432	24.5649	24.6306	24.9724	24.5333	23.966	22.7655	22.6325	23.1376	22.6767	22.7568	23.799	24.3876	23.9247	23.9923	23.352	24.0845	24.1063	23.8977	23.9453	23.8433	23.4163	23.9154	23.3638	23.7107	23.4422	24.3285	23.8974	23.5577	23.3778
440	J9VVV2	CNAG_06550	Nucleoporin family protein	J9VVV2_CNAG_06550	tr|J9VVV2|J9VVV2_CRYNH	219 kDa	0.999856	11	100%	NA	20.9172	22.328	22.4216	22.2333	21.06	22.8546	23.8249	22.4393	21.8832	22.6266	23.5581	23.7477	22.8761	22.9007	23.1074	22.3735	24.1932	24.6022	23.3002	23.9425	23.235	23.5733	23.8098	20.4583	24.1795	23.7731	23.1618	23.6284	23.9103	23.4084	23.5065	23.552	23.7998	22.3849	24.2524	23.4124	22.6404	23.2522	24.0286
441	J9VLP2	CNAG_02457	Importin beta-2 subunit	J9VLP2_CNAG_02457	tr|J9VLP2|J9VLP2_CRYNH	102 kDa	0.999853	11	100%	NA	22.9445	22.5274	22.5132	22.7077	22.6265	22.0746	22.0005	22.1902	21.955	21.8308	21.4792	22.0355	22.0455	22.0824	21.2796	22.4608	21.1272	22.1856	21.7871	22.4147	21.875	22.4793	21.8098	22.4652	22.2658	22.5696	22.3481	22.4117	22.1065	22.2949	22.4998	22.5056	22.2398	22.4404	22.3866	21.4673	22.0642	21.4716	21.2489
442	J9VGH9	CNAG_00292	Zinc finger protein	J9VGH9_CNAG_00292	tr|J9VGH9|J9VGH9_CRYNH	58 kDa	0.999845	11	100%	NA	23.8497	24.159	24.1619	23.637	24.365	23.0847	23.7029	23.0854	25.324	23.3696	26.4156	26.2411	23.701	23.0021	26.9167	27.7779	27.6503	26.5554	27.2281	27.3788	26.2458	27.1729	26.5872	24.2784	26.9944	27.4024	26.0904	25.3811	24.9106	26.6809	22.6705	24.3162	22.3049	24.457	26.4031	26.5075	27.2265	25.832	26.7438
443	J9VZ65	CNAG_01721	Porphobilinogen deaminase	J9VZ65_CNAG_01721	tr|J9VZ65|J9VZ65_CRYNH	53 kDa	0.999839	11	100%	NA	20.9549	20.9237	20.7742	21.1391	20.8578	22.2965	22.1816	22.7396	22.0821	22.0147	23.8089	23.7462	23.3329	23.2783	22.9769	19.4838	20.6419	21.3117	21.2129	23.4407	21.9862	21.8417	22.3755	21.9986	22.3628	23.1633	23.2247	23.2926	23.3248	23.3506	20.9036	20.5395	20.085	19.5301	20.0646	21.5742	21.8172	22.3891	22.3531
444	J9W1W1	CNAG_01894	Aspartate-tRNA ligase	J9W1W1_CNAG_01894	tr|J9W1W1|J9W1W1_CRYNH	77 kDa	0.999805	11	100%	NA	21.883	21.3053	21.2021	21.0994	21.0507	20.7515	20.9352	20.8992	21.3689	19.9813	20.431	20.4382	20.8959	21.1879	20.8176	20.4096	20.6851	20.474	21.4349	21.3799	20.8283	20.3835	20.5835	20.6219	21.6278	20.819	20.5656	19.7928	20.9663	21.0491	20.7205	20.0883	19.6257	20.067	22.0889	21.463	21.1156	24.7375	20.9028
445	J9VG93	CNAG_03648	UDP-glucose:glycoprotein glucosyltransferase	J9VG93_CNAG_03648	tr|J9VG93|J9VG93_CRYNH	176 kDa	0.999798	11	100%	NA	21.0471	19.22	19.9367	19.9601	20.0686	18.8316	20.4055	20.7408	19.7159	21.0938	19.4242	19.7714	19.7293	20.3703	20.272	21.8354	21.5659	20.819	20.5739	19.828	20.1564	20.228	20.9541	19.8635	21.8452	19.854	21.2665	19.3222	21.25	20.6771	23.8185	20.3809	20.3003	20.5099	21.7348	22.1245	21.685	21.0996	22.9804
446	J9VNF3	CNAG_03724	Ribosomal RNA methyltransferase Nop2	J9VNF3_CNAG_03724	tr|J9VNF3|J9VNF3_CRYNH	76 kDa	0.999798	11	100%	NA	23.6251	23.3204	23.324	23.2821	23.2642	22.4443	22.4493	22.2357	22.431	22.0352	21.3459	21.0757	21.7318	21.9311	20.3358	20.0338	21.526	20.81	20.6986	20.2134	21.004	21.251	20.9037	20.7904	20.6939	21.6098	21.136	20.7806	20.9764	21.3097	21.0755	21.3617	20.7401	21.1524	21.8645	22.564	21.9701	21.8004	21.7651
447	J9VIE9	CNAG_03681	peptidylprolyl isomerase	J9VIE9_CNAG_03681	tr|J9VIE9|J9VIE9_CRYNH	73 kDa	0.999594	11	100%	NA	20.4631	23.599	24.4302	23.7763	22.4321	24.0302	24.8341	24.2791	25.078	24.1177	24.7111	24.5518	24.6145	25.0372	24.993	26.2949	26.7722	25.5226	25.5507	26.0396	25.8795	24.9232	24.9251	24.1645	25.0334	24.6432	24.0728	25.949	24.8579	24.8643	23.5669	24.3184	25.1606	23.0044	23.8832	24.6123	24.9672	24.6717	24.1674
448	J9VZC5	CNAG_05379	Regucalcin	J9VZC5_CNAG_05379	tr|J9VZC5|J9VZC5_CRYNH	35 kDa	0.999333	11	100%	NA	22.1659	22.7885	22.5722	22.2364	23.2762	22.7606	23.7333	23.9	22.55	24.0224	24.6752	23.6372	24.2788	25.2032	25.7742	24.6837	24.4167	25.274	25.1422	25.4636	23.9111	23.31	24.9254	24.6	23.285	23.1295	24.2983	24.445	23.8743	24.2052	24.5653	23.4466	23.4307	23.9069	23.6103	23.9513	23.9046	24.7605	25.8147
449	J9VME3	CNAG_02918	Acetyl-CoA C-acetyltransferase	J9VME3_CNAG_02918	tr|J9VME3|J9VME3_CRYNH	42 kDa	1	10	100%	NA	23.8046	23.8418	23.8369	23.8408	23.982	23.2372	23.4429	23.3135	23.2617	22.8574	23.7144	23.3714	23.3654	23.5952	23.2342	23.1041	24.1713	23.5105	23.3203	22.6748	23.0005	22.5095	23.1606	23.4722	24.5636	22.732	23.376	23.4318	23.8374	23.6334	23.5195	23.0882	23.7531	22.9645	23.0065	23.6978	24.0178	23.2261	24.3241
450	J9VRM8	CNAG_05105	Eukaryotic translation initiation factor 3 subunit L	J9VRM8_CNAG_05105	tr|J9VRM8|J9VRM8_CRYNH	71 kDa	1	10	100%	NA	25.3335	24.9192	24.9828	24.8731	25.009	24.0847	24.0193	24.1248	23.989	24.0226	23.381	23.0752	23.5169	23.3461	22.9949	21.5658	22.2674	23.2917	22.89	22.7984	23.2323	22.9929	22.8271	23.109	22.7368	22.2188	22.5334	22.9738	23.5789	22.2015	22.9521	22.803	22.3576	23.198	22.9715	23.3172	22.5583	22.496	22.0526
451	J9VM14	CNAG_02315	Cytochrome b-c1 complex subunit Rieske, mitochondrial	J9VM14_CNAG_02315	tr|J9VM14|J9VM14_CRYNH	30 kDa	1	10	100%	NA	25.0156	25.2298	25.3047	25.1996	25.2399	25.3432	25.0571	25.2623	25.1381	25.3384	25.1698	25.4469	25.4587	25.0851	24.9328	24.8057	24.9462	25.743	25.3752	24.9951	25.0187	25.2952	24.6966	25.1125	24.2126	25.7497	25.3963	24.8441	25.0319	25.2377	25.1799	25.3818	25.3188	25.3619	24.9543	24.7837	24.5784	24.4953	25.1077
452	J9VQ69	CNAG_02843	RRM domain-containing protein	J9VQ69_CNAG_02843	tr|J9VQ69|J9VQ69_CRYNH	30 kDa	1	10	100%	NA	23.3809	22.2118	22.5234	22.1464	23.2721	22.8208	22.403	22.3735	22.4959	23.002	21.9642	22.698	22.7162	22.1836	22.3412	23.6235	23.6124	23.6799	23.6464	24.0778	23.4868	23.0308	23.0529	24.2977	23.0355	22.68	23.3314	22.7751	22.8932	23.3482	22.9297	22.9482	23.26	24.0868	22.7636	23.794	22.8955	22.3051	22.8874
453	J9VPZ6	CNAG_03109	Ubiquitin carboxyl-terminal hydrolase	J9VPZ6_CNAG_03109	tr|J9VPZ6|J9VPZ6_CRYNH	54 kDa	0.999999	10	100%	NA	22.2922	22.1331	21.9992	22.1838	22.31	22.4537	22.286	22.5541	22.2663	22.3487	22.2335	22.1332	22.475	22.3618	21.8969	21.0523	22.7154	22.3647	21.8785	22.4432	22.2691	21.8313	21.77	21.6897	22.7041	22.0811	22.1605	22.3917	22.2062	21.7284	20.9528	21.0328	20.9687	21.6651	21.532	21.0943	20.8176	21.4398	22.455
454	J9W3S6	CNAG_05437	Nascent polypeptide-associated complex subunit beta	J9W3S6_CNAG_05437	tr|J9W3S6|J9W3S6_CRYNH	19 kDa	0.999999	10	100%	NA	26.0921	25.3842	25.6375	25.3339	25.6183	25.124	24.8455	24.9316	24.7306	25.0344	24.5103	24.0463	24.3707	24.3898	23.9032	23.9154	23.7859	24.6876	24.0906	23.9529	24.3545	24.0579	23.9628	24.1492	23.8684	24.5057	24.4214	24.9761	25.3982	24.1372	23.8421	23.727	24.3577	24.7392	23.2548	23.1521	22.1691	22.8389	23.0896
455	J9VFY8	CNAG_03780	Small subunit ribosomal protein S16	J9VFY8_CNAG_03780	tr|J9VFY8|J9VFY8_CRYNH	15 kDa	0.999999	10	100%	NA	28.2043	28.1946	28.2468	28.3162	28.0757	28.4467	28.3656	28.2562	28.2144	28.2361	28.1144	28.241	28.6685	28.4619	28.1569	28.859	28.5741	28.3745	28.1324	28.1539	28.4572	29.1404	28.1869	28.5562	27.9706	28.3817	28.0456	27.4421	27.8324	27.9512	27.3915	27.1434	26.5898	26.9611	26.2954	27.6422	27.4823	28.9842	28.421
456	J9VL20	CNAG_00970	Phosphatidate cytidylyltransferase	J9VL20_CNAG_00970	tr|J9VL20|J9VL20_CRYNH	71 kDa	0.999998	10	100%	NA	22.3835	22.5977	22.4642	22.7942	22.5807	22.4793	22.0442	22.3819	22.1364	22.1168	22.2368	21.8263	22.3933	21.4711	21.0362	20.9252	20.3717	21.1912	20.8569	20.2914	20.8289	20.644	20.5886	21.0843	22.2664	21.066	21.7825	21.4322	21.8454	22.5487	22.9815	22.5495	22.4334	23.2691	22.8495	22.5694	22.6373	22.2381	22.0965
457	J9VLD5	CNAG_01083	26S proteasome regulatory subunit N5	J9VLD5_CNAG_01083	tr|J9VLD5|J9VLD5_CRYNH	59 kDa	0.999998	10	100%	NA	23.6552	23.4199	23.5206	23.412	23.5825	23.4966	24.2623	24.1917	24.224	24.3891	23.894	23.3208	24.2684	24.6397	23.2741	23.3788	23.0377	23.271	22.4712	22.109	24.2693	23.4366	24.3312	22.6451	23.5836	25.1855	24.6053	24.4531	24.8396	24.4881	24.1818	23.877	23.7387	23.7207	23.3593	24.4088	23.5373	24.8162	24.6067
458	J9VGF1	CNAG_03722	RAN protein binding protein	J9VGF1_CNAG_03722	tr|J9VGF1|J9VGF1_CRYNH	57 kDa	0.999997	10	100%	NA	23.5669	23.5869	23.2169	23.7019	23.52	22.9361	22.6141	22.9454	22.2161	22.3041	21.7103	21.8484	21.7166	21.316	19.9556	20.2228	23.1591	21.3841	21.9053	21.1468	21.7585	23.4628	22.5135	22.947	20.5149	21.7487	20.9648	21.7427	21.8367	21.3523	22.4597	22.5783	22.0123	22.7536	22.5333	21.5392	20.7099	21.6424	20.3653
459	J9VKE5	CNAG_01216	6-phosphogluconolactonase	J9VKE5_CNAG_01216	tr|J9VKE5|J9VKE5_CRYNH	33 kDa	0.999997	10	100%	NA	21.7718	22.112	22.5894	21.9018	22.3623	22.2839	22.1985	21.5476	22.2203	22.283	22.6168	22.6237	21.5333	22.2355	25.1287	24.0359	23.6393	22.9806	22.5089	23.3926	23.0359	22.8306	22.2123	22.958	22.4718	21.9848	24.5095	23.4948	22.4092	21.9832	23.8822	23.8079	23.7854	23.6886	23.6845	22.8458	22.9915	22.6958	22.9653
460	J9VWJ8	CNAG_01586	ATP synthase subunit 4	J9VWJ8_CNAG_01586	tr|J9VWJ8|J9VWJ8_CRYNH	26 kDa	0.999996	10	100%	NA	25.7826	25.6637	26.0314	26.1005	26.181	25.3907	25.3922	25.272	25.1557	25.9546	25.0348	25.0805	25.2105	25.28	25.0686	26.1418	26.2061	25.9303	26.2988	25.8061	24.2594	24.4629	25.3738	24.5968	24.6528	25.4175	24.9386	24.9172	26.8257	24.8087	25.1622	25.0643	25.3151	25.5658	25.4463	25.3107	25.7965	26.6544	25.5551
461	J9VYP1	CNAG_04114	40S ribosomal protein S0 [RPS0]	J9VYP1_RPS0	tr|J9VYP1|J9VYP1_CRYNH	31 kDa	0.999996	10	100%	NA	28.9147	28.6115	28.6071	28.4281	28.521	28.5727	28.5865	28.5952	28.6618	28.5721	28.5416	28.6117	28.6779	28.57	28.3369	27.338	27.5267	27.517	27.5732	27.4727	27.9028	28.1614	27.9424	27.9986	28.1504	27.8533	27.9857	27.9137	28.0822	27.8571	27.8347	27.7256	27.7224	27.9088	27.675	28.1021	27.7015	27.8058	27.76
462	J9VJ37	CNAG_00482	26S proteasome regulatory subunit N10	J9VJ37_CNAG_00482	tr|J9VJ37|J9VJ37_CRYNH	39 kDa	0.999996	10	100%	NA	22.1933	21.2812	21.3854	20.9674	21.4855	20.3922	20.9229	20.9433	22.6571	21.1097	22.6234	22.0288	22.0713	21.8573	23.0631	22.5927	22.4093	21.9294	21.9069	19.3489	22.0468	20.3002	22.7042	21.3713	21.5442	20.8053	23.0021	22.2179	22.7262	20.4554	19.8922	20.7441	20.794	21.8587	21.1241	20.659	20.3531	19.562	20.6832
463	J9VJ14	CNAG_00457	Glutamine synthetase	J9VJ14_CNAG_00457	tr|J9VJ14|J9VJ14_CRYNH	40 kDa	0.999995	10	100%	NA	24.1284	24.2446	24.3829	24.1734	24.6611	23.8212	23.5861	23.7369	23.9016	23.7331	23.7708	23.1284	23.2996	23.5875	23.8654	24.1972	23.9886	23.8507	23.8699	24.1258	24.3636	25.176	23.4746	24.4801	23.3717	25.1449	24.5287	23.6888	23.9039	24.8189	23.0468	23.1614	22.3094	23.2769	23.2551	24.2871	24.2846	23.9602	23.6036
464	J9VU11	CNAG_01709	Translation initiation factor 5	J9VU11_CNAG_01709	tr|J9VU11|J9VU11_CRYNH	44 kDa	0.999995	10	100%	NA	23.7626	23.1495	23.0968	23.2438	23.1642	22.3341	22.5845	22.4573	22.3168	21.779	22.3281	23.5477	23.2696	22.0852	23.2454	23.4675	23.3653	23.6126	23.5857	22.905	23.1003	22.392	23.6097	23.4293	24.0883	22.6157	24.1377	24.0855	23.9669	23.7878	22.8336	22.8532	23.7669	23.1885	23.1684	23.3313	22.8812	22.7357	22.5699
465	Q56R42	CNAG_01523	Mitogen-activated protein kinase HOG1	Q56R42_HOG1	sp|Q56R42|HOG1_CRYNH	41 kDa	0.999995	10	90%	NA	23.9232	23.8094	23.5352	23.6507	23.5132	23.6721	23.2616	23.3189	23.0836	23.243	22.6957	23.8562	22.9761	22.9258	22.6978	23.4541	21.8314	22.6121	23.2318	23.3982	23.1255	22.5694	22.9024	22.8886	22.9806	24.4075	23.738	23.0662	24.9846	23.2574	23.7951	23.4663	23.6043	23.6423	23.2918	23.072	22.8921	23.5265	22.7529
466	J9VW63	CNAG_06630	Mitochondrial import inner membrane translocase subunit TIM44	J9VW63_CNAG_06630	tr|J9VW63|J9VW63_CRYNH	51 kDa	0.999994	10	100%	NA	24.433	23.8681	23.9506	24.0795	23.9022	23.7131	23.4122	23.5802	23.4334	23.4286	23.3973	23.1948	23.6928	23.1275	22.4471	20.6856	20.6562	22.2905	22.0119	21.1576	23.4745	23.4895	23.4792	23.4954	22.7031	22.4951	22.4511	22.5045	22.7838	22.1561	20.8077	21.0866	21.317	21.4771	21.6129	22.8322	21.8611	21.8298	21.8209
467	J9VXT4	CNAG_07846	Ran-binding protein 3	J9VXT4_CNAG_07846	tr|J9VXT4|J9VXT4_CRYNH	57 kDa	0.999992	10	100%	NA	20.9532	20.9699	21.5095	21.1263	21.2765	20.3597	20.4569	20.6775	20.5042	21.2698	20.5896	21.0026	20.3276	19.3062	19.7369	22.6018	18.6154	19.993	20.5811	20.9026	20.5488	18.1515	21.257	20.5408	19.3692	19.2625	20.7636	20.4261	20.9202	20.1272	16.9897	19.2443	19.6847	20.9103	20.6428	18.6458	18.4278	20.008	19.0168
468	J9VVP1	CNAG_03459	T-complex protein 1 subunit delta	J9VVP1_CNAG_03459	tr|J9VVP1|J9VVP1_CRYNH	57 kDa	0.999992	10	100%	NA	25.0596	24.4434	24.3169	24.4834	24.3713	24.4457	24.6542	24.5833	24.5242	24.7511	24.4567	24.3533	25.4933	25.3902	25.0705	23.0032	26.6827	23.7052	22.4362	22.9384	24.2471	24.7162	24.4853	24.225	24.2027	25.8336	24.8847	23.3696	24.7768	25.0776	23.0533	24.1627	22.0375	22.415	22.4216	23.7605	25.6718	23.4413	23.9048
469	J9VVQ4	CNAG_02030	Glyoxal oxidase	J9VVQ4_CNAG_02030	tr|J9VVQ4|J9VVQ4_CRYNH	72 kDa	0.999991	10	100%	NA	23.4251	22.7371	21.8395	22.1471	22.0488	22.3136	22.0825	22.438	22.1267	21.9703	22.0579	22.4321	21.5754	21.9943	21.9235	22.5141	23.238	23.202	23.2087	22.7355	22.3958	22.378	21.9812	21.5156	22.2366	21.9005	23.3269	23.8469	22.5398	23.1405	27.8537	27.9169	27.1452	27.5151	27.3243	25.8982	26.1852	26.1916	26.1661
470	J9VE48	CNAG_00450	3-isopropylmalate dehydrogenase	J9VE48_CNAG_00450	tr|J9VE48|J9VE48_CRYNH	40 kDa	0.99999	10	100%	NA	23.6223	23.0339	23.087	23.1776	23.4179	22.9189	23.098	23.0595	23.0445	23.1369	23.0446	23.4627	22.9244	23.1337	23.4404	22.5816	22.0243	23.0928	23.0504	22.3239	22.8129	22.5289	22.7033	23.0117	22.5489	22.8084	22.5376	23.0598	23.0066	23.1915	22.8921	22.6215	22.3825	23.3638	22.6466	22.7273	22.7893	22.2922	23.0266
471	J9VJC0	CNAG_05059	Pyruvate dehydrogenase E1 component subunit beta	J9VJC0_CNAG_05059	tr|J9VJC0|J9VJC0_CRYNH	43 kDa	0.99999	10	100%	NA	25.5213	25.8772	25.8249	25.8275	25.7064	25.789	25.6929	25.6303	25.6442	25.6433	25.3242	25.2919	25.6049	25.2111	24.8498	22.7382	23.7917	24.2918	24.3158	23.7729	25.9095	25.8991	25.4515	25.5852	25.0518	24.9085	24.8467	24.5301	24.5592	24.7834	24.5403	24.6426	24.6216	24.6181	24.5421	25.4523	25.1554	24.9709	24.9423
472	J9VGN6	CNAG_04052	DNA replication licensing factor MCM5	J9VGN6_CNAG_04052	tr|J9VGN6|J9VGN6_CRYNH	83 kDa	0.999988	10	90%	NA	20.2952	20.4626	19.5949	20.6636	19.6968	19.9048	19.1936	20.7465	19.4185	18.013	19.7247	19.9772	19.5628	19.4875	21.3549	20.1087	18.6505	19.5903	20.0014	20.2315	23.1205	21.2568	19.628	20.2528	20.2002	19.2919	20.3591	20.697	20.7845	19.6807	18.0299	20.352	20.1035	20.4555	20.9859	19.5633	20.6626	19.7124	19.3021
473	J9VP99	CNAG_05134	Ornithine aminotransferase	J9VP99_CNAG_05134	tr|J9VP99|J9VP99_CRYNH	50 kDa	0.999988	10	100%	NA	22.9741	22.8279	23.7684	23.2206	23.4849	24.6202	23.0082	23.8523	24.3739	24.4015	25.8525	23.769	24.2076	23.8183	25.7938	26.9566	26.3488	25.0321	25.2396	25.7272	26.2797	25.3356	23.5029	23.6306	25.2876	26.2028	26.3526	26.629	26.804	26.9025	25.8583	25.7876	25.6873	25.798	26.1942	24.9204	24.4771	25.4181	25.9236
474	J9VXQ9	CNAG_05623	Chorismate synthase	J9VXQ9_CNAG_05623	tr|J9VXQ9|J9VXQ9_CRYNH	45 kDa	0.999987	10	100%	NA	24.9402	24.32	24.6084	24.4915	24.7067	23.9425	23.821	24.1047	23.9554	24.5462	23.0245	22.43	22.8392	24.5342	22.2464	25.4929	25.1523	23.062	23.2622	24.761	25.4062	23.7047	23.6599	24.3146	24.6632	23.0449	23.1744	24.7697	24.0693	23.6788	22.8884	22.74	22.099	23.809	22.73	23.4712	22.8603	22.2969	24.4197
475	J9VQJ2	CNAG_02133	6-phosphogluconolactonase	J9VQJ2_CNAG_02133	tr|J9VQJ2|J9VQJ2_CRYNH	34 kDa	0.999986	10	100%	NA	23.0438	22.7905	22.7086	22.5721	22.7672	22.5057	22.5401	22.5515	22.4252	22.9785	23.0597	22.1608	22.7606	22.2106	23.3175	23.1331	22.8233	23.6005	23.7188	22.9008	22.772	22.7504	23.0493	23.138	23.9271	22.8776	22.4923	22.8053	23.1072	22.4755	24.7984	24.8055	24.4864	24.9501	24.8043	24.0689	23.5546	23.7147	23.8156
476	J9W3B6	CNAG_06441	isoleucine--tRNA ligase	J9W3B6_CNAG_06441	tr|J9W3B6|J9W3B6_CRYNH	113 kDa	0.999985	10	100%	NA	19.809	21.4985	19.169	18.9709	19.3559	23.0015	18.408	21.9583	18.9414	18.8147	20.663	19.4377	21.4514	18.8838	21.4515	20.2923	17.3691	22.0561	18.5966	19.5533	18.5525	23.3352	19.8419	22.9843	19.1299	18.9721	19.1259	18.116	19.7048	22.5468	19.759	17.769	19.169	18.0192	18.4592	18.2465	18.3936	19.2956	18.1847
477	J9VN14	CNAG_02720	Nuclear GTP-binding protein	J9VN14_CNAG_02720	tr|J9VN14|J9VN14_CRYNH	72 kDa	0.999982	10	100%	NA	22.8987	22.7025	22.8093	22.9033	22.6566	22.103	21.8546	21.9042	22.0933	21.4857	22.2865	22.0085	22.3629	22.2028	21.5979	21.4987	21.1949	20.9434	21.267	20.7243	21.1564	21.1756	21.3768	21.861	21.584	21.5173	21.2561	21.2498	21.7053	21.0223	20.3363	20.285	20.7873	20.9075	21.1494	22.409	22.185	21.188	20.8444
478	J9VIR0	CNAG_07808	alanine--glyoxylate transaminase	J9VIR0_CNAG_07808	tr|J9VIR0|J9VIR0_CRYNH	41 kDa	0.999982	10	100%	NA	22.8149	22.4088	23.0533	22.3974	23.2617	23.7339	25.2166	22.7299	23.303	23.7686	25.1604	25.0889	25.3574	25.0894	26.4089	26.628	25.308	25.553	26.0743	26.2566	23.4632	24.2705	25.077	25.0866	25.5751	24.4613	25.0615	25.5675	25.1083	25.7518	24.2601	24.0505	25.3022	24.1942	24.2278	24.0277	23.8701	25.8535	25.9955
479	J9VJY5	CNAG_01361	Importin subunit alpha	J9VJY5_CNAG_01361	tr|J9VJY5|J9VJY5_CRYNH	59 kDa	0.999982	10	100%	NA	24.7587	24.5582	24.8406	24.7061	24.7131	23.8413	23.7152	24.6254	23.8619	24.2772	23.1717	23.3978	24.9607	23.5492	23.6325	25.1464	22.7812	26.5481	25.1529	26.8775	23.2678	25.1086	24.9665	22.6512	23.7436	23.936	25.3268	25.4965	25.8699	24.4838	24.4795	25.7518	24.7627	23.9322	23.4057	24.55	25.2347	25.6072	24.0739
480	J9VKH0	CNAG_00057	fructose-bisphosphatase	J9VKH0_CNAG_00057	tr|J9VKH0|J9VKH0_CRYNH	38 kDa	0.99998	10	100%	NA	19.2938	21.0333	22.4224	22.0692	21.8621	22.2973	22.2193	22.4642	22.1131	23.2107	22.9668	23.8728	22.2725	22.4085	22.3531	23.7606	23.6251	24.2715	24.0723	23.9995	23.6384	22.9939	23.2656	22.6688	23.4345	23.3748	23.1596	23.7822	23.4153	23.7055	24.3914	24.3778	24.3286	24.4256	24.3082	23.4813	23.2371	23.099	24.0997
481	J9W3D8	CNAG_06468	Nucleolar GTP-binding protein 1	J9W3D8_CNAG_06468	tr|J9W3D8|J9W3D8_CRYNH	76 kDa	0.99998	10	100%	NA	23.0096	22.8814	22.894	22.7599	22.898	22.285	22.4205	22.2501	22.0862	22.9112	21.6427	21.177	22.3571	21.9107	22.1401	20.3645	20.7331	21.1827	20.6925	20.4329	21.9842	22.1044	21.6698	21.1605	20.4472	21.2429	21.2825	20.7893	21.588	21.0984	20.9533	20.74	21.0968	20.407	22.5945	20.4046	19.8806	20.6004	21.2939
482	J9W0B9	CNAG_04749	NMT1 domain-containing protein	J9W0B9_CNAG_04749	tr|J9W0B9|J9W0B9_CRYNH	33 kDa	0.999978	10	100%	NA	20.9845	21.9113	21.4214	21.6915	22.6725	23.7878	23.1293	24.0894	24.2206	22.4212	22.7973	23.9858	23.9518	22.1367	24.4605	25.424	25.0928	24.8192	25.0328	24.8805	24.0747	22.1683	24.7092	22.3094	25.1919	22.3151	23.7918	24.0001	21.4236	22.1792	22.1828	21.3991	21.8533	24.077	24.329	23.8183	24.6308	24.72	22.7803
483	J9W108	CNAG_06421	Acetolactate synthase, small subunit	J9W108_CNAG_06421	tr|J9W108|J9W108_CRYNH	39 kDa	0.999978	10	100%	NA	23.9038	23.4817	22.9931	23.0285	23.3994	22.446	22.1193	22.6436	22.0535	23.5675	21.2959	20.92	21.3304	21.1944	20.9157	21.3805	20.8437	21.6364	21.3127	21.3286	21.2194	21.1787	20.9907	21.3678	21.3032	22.0866	20.6691	21.4891	21.7586	20.4064	21.0086	21.5768	20.8335	21.5696	21.1475	21.844	21.8009	21.2008	20.4723
484	J9VYS6	CNAG_01609	Cystathionine gamma-synthase	J9VYS6_CNAG_01609	tr|J9VYS6|J9VYS6_CRYNH	73 kDa	0.999975	10	100%	NA	23.7955	23.0966	23.1543	23.1897	23.0221	22.5873	22.207	22.6005	22.6825	22.305	22.0147	22.3329	21.8814	22.0745	21.4358	19.8972	20.4257	21.3223	21.6029	21.4659	22.325	21.7022	21.9265	22.1107	21.6579	22.4153	22.4286	22.8696	22.4544	22.1031	21.9723	22.1652	21.9857	22.2021	21.8918	21.2735	20.7203	20.0327	20.722
485	J9VEG9	CNAG_00602	Eukaryotic translation initiation factor 3 subunit I [TIF34]	J9VEG9_TIF34	tr|J9VEG9|J9VEG9_CRYNH	38 kDa	0.999974	10	100%	NA	24.366	23.488	23.3456	23.4321	23.5281	23.4867	23.2923	23.213	23.3099	23.4878	23.3631	23.4529	24.1525	23.4145	23.4217	26.4651	28.1671	23.5133	27.5863	25.4632	24.0065	24.1682	23.6998	23.5768	23.2257	23.5542	23.1866	22.5457	22.5028	23.7364	22.7941	22.2719	22.2554	22.3277	22.6404	22.7013	22.8135	22.5878	22.233
486	J9VTG0	CNAG_06594	Oxysterol binding protein	J9VTG0_CNAG_06594	tr|J9VTG0|J9VTG0_CRYNH	45 kDa	0.999973	10	100%	NA	22.3231	22.5538	22.5647	22.1557	22.2602	22.0238	22.093	21.9064	22.6884	22.1114	22.6502	22.3913	21.6329	21.406	24.1146	21.54	21.5971	22.3876	21.9211	22.6442	21.7123	21.154	21.3098	22.4159	22.6243	22.2202	21.787	22.0954	22.8581	21.9013	23.0071	23.0773	22.5282	22.7949	23.1293	22.8983	23.5319	22.3869	22.931
487	J9VQJ0	CNAG_03297	Histone acetyltransferase type B subunit 2	J9VQJ0_CNAG_03297	tr|J9VQJ0|J9VQJ0_CRYNH	49 kDa	0.999972	10	100%	NA	21.4064	22.2645	21.4433	21.1799	21.5138	21.9849	21.7696	22.0746	22.1946	21.82	23.2008	23.5415	22.3142	22.9168	23.248	23.9036	23.8708	24.4055	22.8274	23.5929	22.0776	21.6276	22.0086	22.1162	23.6777	22.9314	22.2089	21.7253	22.7463	23.3251	22.7725	22.0288	22.9842	21.6774	21.8848	22.423	22.7823	22.5541	22.7849
488	J9VJ90	CNAG_05028	Cysteine synthase	J9VJ90_CNAG_05028	tr|J9VJ90|J9VJ90_CRYNH	40 kDa	0.999972	10	100%	NA	23.3093	22.8225	22.7898	22.8046	23.0608	23.8366	22.9306	23.7852	23.0667	22.5759	23.6349	23.4968	23.0233	23.0567	23.0217	26.8575	26.6798	23.1235	23.7986	24.8011	24.8344	23.0846	24.0329	22.9783	24.37	22.9087	22.9068	23.1184	23.0237	23.1253	23.1748	22.7767	23.0867	22.7249	22.735	23.7731	22.9261	23.5119	24.0766
489	J9VN06	CNAG_07427	non-specific serine/threonine protein kinase	J9VN06_CNAG_07427	tr|J9VN06|J9VN06_CRYNH	38 kDa	0.999971	10	100%	NA	24.0834	24.7966	24.6232	24.6885	24.6984	25.0075	25.0721	25.0553	25.0866	25.1902	25.2517	25.5414	25.399	25.4918	25.4061	24.916	24.6759	24.5583	25.0354	24.9617	25.8714	25.8636	26.4221	25.9625	26.5027	25.759	25.578	25.6448	25.5755	25.8514	26.1675	26.0164	26.4546	25.8028	26.1917	25.6377	25.4498	25.4897	25.4485
490	J9VQ60	CNAG_02852	4-aminobutyrate transaminase	J9VQ60_CNAG_02852	tr|J9VQ60|J9VQ60_CRYNH	52 kDa	0.999971	10	100%	NA	23.9822	24.2987	24.4099	24.487	24.5313	24.1327	23.9946	24.0514	23.8988	24.0076	22.2488	22.703	22.7885	22.241	22.1943	23.6373	23.2058	23.4552	23.3639	23.4268	22.3047	22.2568	22.1149	22.4323	22.2403	22.0906	22.1684	22.619	22.4454	22.642	24.7824	24.7256	24.2124	25.0173	24.1869	23.1665	22.4579	22.7555	23.0712
491	J9VU52	CNAG_01594	Glycine cleavage system P protein	J9VU52_CNAG_01594	tr|J9VU52|J9VU52_CRYNH	113 kDa	0.999969	10	100%	NA	21.7506	21.333	21.5601	21.6763	22.1223	22.4308	22.6686	27.1448	27.6204	22.7941	22.7304	28.2861	22.3216	23.0514	28.1442	29.2981	29.1191	28.2775	28.2024	28.4386	23.3345	22.3768	28.0335	25.147	23.5049	28.5385	23.0881	27.4648	27.4649	23.31	21.8345	22.0667	28.3448	22.1825	27.9375	24.2514	27.9458	24.6413	28.5622
492	J9VVV4	CNAG_04687	Stearoyl-CoA desaturase (Delta-9 desaturase)	J9VVV4_CNAG_04687	tr|J9VVV4|J9VVV4_CRYNH	66 kDa	0.999961	10	100%	NA	24.465	23.7965	23.8291	24.0421	23.8755	23.693	23.4866	23.7419	23.5038	23.5848	23.6239	23.3512	23.8382	23.3543	22.9587	20.9487	21.4	22.2372	22.1961	22.2643	23.0776	22.9096	23.2159	23.1403	22.7394	22.3313	22.5509	22.5849	22.9285	22.5927	22.7805	22.8952	21.8911	22.0488	22.4748	24.5053	23.9702	23.7285	23.5993
493	J9VUQ3	CNAG_01770	MRS7 family protein	J9VUQ3_CNAG_01770	tr|J9VUQ3|J9VUQ3_CRYNH	74 kDa	0.99996	10	100%	NA	22.6887	22.2829	22.3395	22.527	22.5184	22.5279	22.4071	22.6044	22.3406	22.3854	21.3422	20.8828	21.7856	21.8019	20.87	21.5233	21.7946	22.03	21.8456	21.4905	21.8339	21.6075	22.1765	21.532	21.8903	21.7437	23.84	21.82	22.1367	21.7772	22.0948	22.1205	21.6458	22.1485	21.6617	22.6249	22.5293	22.1216	22.2175
494	J9VM27	CNAG_00622	acetylornithine transaminase	J9VM27_CNAG_00622	tr|J9VM27|J9VM27_CRYNH	50 kDa	0.999959	10	100%	NA	23.4658	23.6585	23.6302	23.4714	23.7293	24.6267	23.408	23.4759	23.5665	23.9813	24.4236	24.2884	22.9669	23.2825	23.219	29.1217	28.2659	26.4364	25.6711	25.7507	24.2352	25.7453	24.9664	24.569	25.0188	26.5348	24.593	24.4655	24.4159	25.3921	24.6573	23.4835	24.2347	24.4007	24.7924	24.9449	23.7399	25.1638	24.7288
495	J9VR81	CNAG_01018	Eukaryotic translation initiation factor 2 subunit gamma	J9VR81_CNAG_01018	sp|J9VR81|IF2G_CRYNH	50 kDa	0.999959	10	100%	NA	25.3527	24.9092	25.0863	24.8743	25.0269	24.7155	24.7768	24.7544	24.8446	24.8394	24.344	24.0412	24.6548	24.4194	23.6669	21.7059	21.3937	23.0135	22.5533	22.3263	23.3733	23.5394	23.0043	23.4775	22.9809	23.681	23.6175	23.6031	23.8669	23.6023	24.2024	23.8135	23.3604	23.9002	23.091	23.6638	23.3536	23.3634	23.7178
496	J9VWC2	CNAG_07590	V-type proton ATPase subunit C	J9VWC2_CNAG_07590	tr|J9VWC2|J9VWC2_CRYNH	45 kDa	0.999957	10	100%	NA	21.6235	20.6734	21.3436	21.6092	21.2162	21.9389	21.1558	20.8633	21.9826	21.2885	22.6648	21.431	20.9734	20.071	20.7941	20.6477	20.1257	22.5222	21.3228	21.0848	20.631	21.5048	22.0357	21.346	22.5	21.5033	20.769	21.1961	21.1302	21.9249	22.985	22.722	22.0125	22.3913	22.5761	22.6537	22.383	22.5394	21.8059
497	J9VI21	CNAG_07571	MHD domain-containing protein	J9VI21_CNAG_07571	tr|J9VI21|J9VI21_CRYNH	96 kDa	0.999948	10	100%	NA	19.4971	19.7906	20.6858	20.3506	19.896	20.9128	19.2505	21.4634	20.7272	20.806	23.345	19.8367	21.0178	21.1587	22.618	21.2337	20.6371	21.0888	21.823	21.0065	20.3297	20.2519	20.8409	20.0591	21.0091	20.416	20.2415	21.5913	20.373	19.9816	20.4308	20.8891	21.0263	20.3055	20.7428	20.4859	20.492	21.1131	21.4264
498	J9VQP6	CNAG_02672	60S ribosomal export protein NMD3	J9VQP6_CNAG_02672	tr|J9VQP6|J9VQP6_CRYNH	63 kDa	0.999947	10	100%	NA	22.7268	21.7078	21.7852	22.2586	21.6537	21.4965	21.3159	21.6223	21.5722	21.3491	21.1561	21.5608	21.6776	21.4839	20.5644	21.4657	19.6981	20.3113	19.4859	19.5491	21.2635	21.4885	21.134	21.7142	20.594	22.1992	21.7898	21.7011	21.6142	21.6213	19.7217	18.775	19.059	19.8886	19.3806	18.9616	20.4726	19.4686	19.8413
499	J9VM12	CNAG_00605	Cytoplasmic protein	J9VM12_CNAG_00605	tr|J9VM12|J9VM12_CRYNH	38 kDa	0.99994	10	100%	NA	21.656	21.5855	21.7531	21.8462	21.3222	22.634	22.2098	22.1425	21.1047	22.1335	23.904	21.9284	21.4865	23.4128	22.7259	23.2518	22.1914	22.8002	22.7083	22.5362	22.9372	21.7484	22.8623	22.3075	22.2756	22.2708	22.2979	24.0655	22.5383	22.2168	24.3721	24.4549	23.8181	24.2547	23.6204	23.0019	22.64	22.7605	23.0126
500	J9VVD7	CNAG_02139	Oxysterol-binding protein	J9VVD7_CNAG_02139	tr|J9VVD7|J9VVD7_CRYNH	56 kDa	0.999939	10	100%	NA	22.7104	22.4034	22.5377	22.5045	22.5858	22.6683	22.404	22.1931	22.7514	22.5211	21.7371	20.9951	22.0948	22.0911	22.4271	21.8381	21.6145	21.6537	21.5354	22.0597	22.3562	21.8451	21.986	21.7844	21.4409	21.8492	20.9537	21.5647	21.9545	21.7361	23.3227	23.1344	22.5304	23.1669	22.367	21.7529	22.2709	21.6181	21.87
501	J9VNR3	CNAG_04984	Pleiotropic drug resistance protein	J9VNR3_CNAG_04984	tr|J9VNR3|J9VNR3_CRYNH	46 kDa	0.999938	10	100%	NA	21.7892	21.7152	21.9051	22.2129	21.7547	21.9996	21.8261	22.0668	22.4809	21.6265	21.9881	22.4629	21.9887	22.4962	21.1404	23.1195	22.8124	22.0821	22.6194	22.72	22.3854	23.732	22.9531	22.9566	21.1991	21.784	22.3736	21.6141	22.4215	21.9261	21.8836	21.5353	20.1694	21.6443	20.4631	20.4445	21.0844	21.256	20.5295
502	J9VPM5	CNAG_03039	DNA damage-inducible protein 1	J9VPM5_CNAG_03039	tr|J9VPM5|J9VPM5_CRYNH	46 kDa	0.999936	10	100%	NA	21.8246	21.2065	20.9493	19.274	20.3512	21.8083	22.9522	21.6969	20.6434	20.5223	21.4854	21.6274	22.9947	21.2673	19.8889	20.826	22.3987	20.2548	23.4095	23.0836	22.7339	21.3709	21.7927	22.056	22.1845	20.3883	21.9447	20.0748	20.828	20.6207	22.7693	22.4173	22.5132	22.6829	22.9188	21.3063	21.4895	22.1885	21.62
503	J9VVM8	CNAG_06093	Protein transporter SEC24	J9VVM8_CNAG_06093	tr|J9VVM8|J9VVM8_CRYNH	111 kDa	0.999936	10	100%	NA	21.3356	20.2753	21.238	20.0804	20.8439	20.2374	20.7149	20.4855	19.979	20.2716	20.2205	21.1149	20.54	20.9287	22.215	21.7135	19.4967	20.4499	21.3143	20.8948	20.3088	20.2102	20.1322	21.1585	20.0271	20.6519	20.7619	19.5853	20.9664	20.3632	20.3211	20.432	21.279	21.1053	21.0265	20.793	20.5372	21.0649	21.5438
504	J9VW36	CNAG_04584	Poly(RC)-binding protein 2/3/4	J9VW36_CNAG_04584	tr|J9VW36|J9VW36_CRYNH	37 kDa	0.999935	10	100%	NA	24.8039	24.6581	24.5998	24.7383	24.498	24.7642	24.5357	24.7884	24.6233	24.5504	24.6591	24.5856	25.1287	24.4513	24.6619	25.9747	26.5434	23.7935	23.4695	23.4028	22.8295	24.6609	24.1952	24.0972	23.071	24.8551	23.8381	24.067	24.0362	25.0393	24.9401	24.9313	24.5344	25.2042	24.6348	23.708	23.5354	24.9641	23.9084
505	J9VP49	CNAG_03950	Transcription elongation factor SPT6	J9VP49_CNAG_03950	tr|J9VP49|J9VP49_CRYNH	172 kDa	0.999925	10	100%	NA	20.7403	20.482	20.5117	20.9285	21.0381	20.5538	20.2999	21.4395	20.639	20.8999	20.0857	20.2765	20.5531	20.5318	21.9309	21.7078	20.793	20.5414	20.423	20.4807	20.2163	20.3376	20.0854	21.1528	20.8543	19.4146	19.9036	20.7183	20.2848	19.978	20.0795	20.4413	21.3215	19.9657	20.7686	21.8222	20.842	21.0069	21.3363
506	J9VNK9	CNAG_01144	Replication protein A subunit	J9VNK9_CNAG_01144	tr|J9VNK9|J9VNK9_CRYNH	68 kDa	0.99992	10	100%	NA	22.4772	21.6126	21.6679	21.7021	21.6966	21.1114	20.8441	21.9356	21.2268	20.7832	20.1404	20.0371	20.5113	20.542	21.1052	20.8073	21.0581	21.829	22.1777	22.4814	21.9563	20.2183	21.0211	20.9065	20.964	19.7588	21.6999	21.8346	20.8744	21.0626	20.7698	21.0219	21.5511	21.71	21.3066	21.0578	20.4486	20.8589	21.4518
507	J9VQB8	CNAG_02818	Aminomethyltransferase	J9VQB8_CNAG_02818	tr|J9VQB8|J9VQB8_CRYNH (+1)	44 kDa	0.999917	10	100%	NA	22.2408	21.1818	21.4405	21.0654	21.4252	21.4777	21.502	21.5922	21.0727	20.9712	20.946	21.0003	20.699	21.0432	20.7875	22.0233	22.0092	21.6763	22.4178	23.3419	21.0191	20.5389	21.6581	21.285	21.483	20.851	20.6447	21.3105	21.5732	21.2574	23.3086	23.4457	23.0183	23.2451	23.0124	23.5977	22.8259	23.4027	23.1363
507.2	T2BLV7	CNAG_02818	Aminomethyltransferase	T2BLV7_CNAG_02818	tr|T2BLV7|T2BLV7_CRYNH	44 kDa	0.999917	10	100%	NA	22.2408	21.1818	21.4405	21.0654	21.4252	21.4777	21.502	21.5922	21.0727	20.9712	20.946	21.0003	20.699	21.0432	20.7875	22.0233	22.0092	21.6763	22.4178	23.3419	21.0191	20.5389	21.6581	21.285	21.483	20.851	20.6447	21.3105	21.5732	21.2574	23.3086	23.4457	23.0183	23.2451	23.0124	23.5977	22.8259	23.4027	23.1363
508	J9VGN1	CNAG_00361	Protein hob1	J9VGN1_CNAG_00361	tr|J9VGN1|J9VGN1_CRYNH	48 kDa	0.999916	10	100%	NA	21.8763	21.7868	22.2004	21.6332	22.1174	21.981	21.8931	22.0768	22.0079	24.9046	24.104	21.7823	22.1741	21.5433	22.7694	22.6894	20.821	21.4156	22.8024	28.8977	22.8606	21.4863	21.6069	22.0672	22.804	21.2529	21.5402	22.0417	21.3639	21.7432	22.0536	22.6285	22.0176	22.3936	22.7909	22.3537	22.4384	22.601	24.8964
509	J9W1K0	CNAG_07600	Beta-glucosidase	J9W1K0_CNAG_07600	tr|J9W1K0|J9W1K0_CRYNH	89 kDa	0.999897	10	100%	NA	20.6874	20.9146	20.938	21.1942	20.216	21.2313	21.8571	21.8691	21.5208	20.4817	21.9354	22.184	21.4669	21.9409	22.1327	22.951	22.5376	23.0926	22.5176	21.4857	21.9549	22.1593	21.6525	21.9535	22.374	20.6558	21.8939	21.2853	21.9626	20.9219	26.2064	26.329	25.5116	26.0784	25.7879	25.082	25.0451	25.7137	25.4918
510	J9VVU6	CNAG_06545	Pim1 protein RNA transporter 2	J9VVU6_CNAG_06545	tr|J9VVU6|J9VVU6_CRYNH	64 kDa	0.999897	10	100%	NA	21.5784	22.1584	21.551	21.675	22.2731	21.1857	21.3179	21.7931	22.2415	21.928	21.8174	21.8202	22.2956	22.3664	21.9911	21.1666	22.228	21.3202	22.5741	24.5369	21.1702	21.5418	21.016	21.0309	21.1854	20.683	20.0369	21.0705	21.0869	21.0935	22.0789	21.7416	21.6258	20.964	21.3392	21.4747	22.208	21.7825	21.8811
511	Q58Z64	CNAG_01537	ATP-dependent RNA helicase VAD1	Q58Z64_VAD1	sp|Q58Z64|DHH1_CRYNH	68 kDa	0.999894	10	100%	NA	23.0794	22.9786	23.0475	23.0167	23.1801	23.0257	22.9227	22.9371	22.5213	22.5732	23.0836	22.8249	23.3901	23.0103	22.7366	23.1083	22.6728	22.5489	23.0252	22.7493	23.3937	23.2259	23.3185	23.0552	23.5792	22.8311	22.7895	22.8873	23.4295	22.4796	23.3808	23.4654	22.968	23.1593	23.1177	23.2247	23.2748	22.5053	22.6007
512	J9VUC9	CNAG_01664	CMGC/CDK/CDC2 protein kinase	J9VUC9_CNAG_01664	tr|J9VUC9|J9VUC9_CRYNH	34 kDa	0.999884	10	80%	NA	23.0117	23.0869	22.7613	23.1875	22.9291	24.3763	24.2265	24.2736	22.5685	22.5052	23.2671	22.6389	25.1137	22.6252	22.2412	21.3555	21.8671	22.489	21.9902	22.6269	24.6775	24.3601	22.8597	24.2638	22.4304	23.3674	23.4862	22.7814	22.9615	22.8851	21.9852	22.0466	21.173	21.2106	21.9228	23.6522	23.8275	22.4876	21.6793
513	J9VQI2	CNAG_07740	Related to Phosphoserine phosphatase	J9VQI2_CNAG_07740	tr|J9VQI2|J9VQI2_CRYNH	29 kDa	0.99988	10	100%	NA	24.5286	23.9961	24.1723	24.0364	24.2864	24.1192	24.3456	24.5447	24.6569	24.5123	25.715	26.2873	25.852	25.5203	26.281	25.0676	24.8497	24.4464	25.2256	25.0865	24.8052	23.6962	25.2921	25.2313	23.4496	24.2079	24.22	24.6659	25.2672	25.5612	25.026	25.5548	25.2224	24.7754	24.8365	24.1361	25.7551	24.7428	25.8354
514	J9W0J6	CNAG_04647	Glutathione synthetase	J9W0J6_CNAG_04647	tr|J9W0J6|J9W0J6_CRYNH	57 kDa	0.999877	10	100%	NA	24.9525	24.665	20.7516	21.2305	21.4572	23.118	22.8536	22.8806	24.5035	24.7828	23.8252	24.4892	24.2093	23.3759	22.6501	24.9899	23.4192	22.9381	23.8848	21.7854	21.0875	23.379	23.2627	23.1243	22.9972	22.4405	24.2467	24.6017	25.3094	24.156	22.0267	22.1265	22.4202	21.8439	21.9977	21.4175	21.5931	22.8	22.6952
515	J9VY08	CNAG_06072	Chorismate mutase	J9VY08_CNAG_06072	tr|J9VY08|J9VY08_CRYNH	33 kDa	0.999865	10	100%	NA	20.4824	21.7962	20.6819	21.0112	20.7424	20.288	21.2199	23.756	21.205	20.6923	21.0553	21.7096	21.4754	21.7913	21.7673	20.0827	20.8409	20.8521	21.4506	22.4812	20.6157	20.3881	20.9093	21.1085	20.8705	21.4765	21.5618	21.7576	21.2034	21.4649	20.8174	20.6344	20.6365	20.9055	20.5056	20.5212	21.0736	21.0999	20.3438
516	J9VN76	CNAG_06611	DNA-directed RNA polymerase subunit beta	J9VN76_CNAG_06611	tr|J9VN76|J9VN76_CRYNH	133 kDa	0.999847	10	100%	NA	21.9353	20.727	21.1345	21.3603	21.0928	21.0056	20.928	20.4115	20.8774	20.3637	20.4747	20.0642	20.4527	20.7887	21.6747	21.0124	17.3932	19.0471	20.969	17.4726	21.4876	21.3449	21.1849	20.4297	19.9878	20.9628	20.9341	21.0496	21.0284	20.4115	18.564	18.5183	18.409	18.8183	18.5142	21.1563	19.692	19.8619	19.4863
517	J9VGF6	CNAG_03962	DNA replication licensing factor MCM6	J9VGF6_CNAG_03962	tr|J9VGF6|J9VGF6_CRYNH	107 kDa	0.999835	10	100%	NA	20.8116	21.2185	20.9825	21.3759	21.0109	21.2512	21.0775	21.1177	22.0458	20.847	21.5988	20.9406	21.5197	21.1104	21.7732	22.3626	21.9538	20.9893	21.9144	21.2247	21.5954	21.1864	22.0154	21.1145	21.7914	22.0858	21.4204	21.182	21.6715	21.2514	20.1825	19.7722	20.5507	20.0425	20.5108	20.864	21.1014	20.2915	20.1369
518	J9VFH4	CNAG_00713	V-type proton ATPase subunit H	J9VFH4_CNAG_00713	tr|J9VFH4|J9VFH4_CRYNH	50 kDa	0.999834	10	100%	NA	21.0784	20.4128	21.6591	19.848	20.7197	20.3728	21.9195	20.6688	20.2294	20.4856	21.2466	20.9039	20.8323	20.2886	20.0443	21.638	21.845	22.4105	21.6511	22.5161	21.963	20.6005	21.5599	21.2299	20.9122	21.564	21.2115	20.0259	20.348	20.556	21.5649	21.3628	20.727	21.5853	21.4396	20.8849	21.1334	20.4229	20.1443
519	P0C017	CNAG_02294	Phosphoribosylaminoimidazole carboxylase [ADE2]	P0C017_ADE2	sp|P0C017|PUR6_CRYNH	62 kDa	0.999834	10	100%	NA	23.5951	24.9256	23.2039	23.0356	23.2389	23.1871	23.7923	30.5035	24.1633	23.222	24.4294	24.3273	26.2188	28.0744	30.2577	30.1866	31.0286	23.08	23.2401	26.778	23.0424	29.9143	22.8766	22.9273	24.1431	28.1651	24.4404	25.3723	23.7472	27.6684	24.8109	22.439	23.1608	22.3776	22.9916	23.08	25.2426	29.1911	23.808
520	J9VI09	CNAG_02858	Adenylosuccinate synthetase	J9VI09_CNAG_02858	tr|J9VI09|J9VI09_CRYNH	47 kDa	0.999817	10	100%	NA	25.4632	24.8523	24.9737	24.7797	25.2847	24.1426	24.247	24.105	24.0272	24.3361	23.2375	23.8079	23.5286	23.7846	23.6751	24.1446	23.6915	23.8022	23.4587	23.7271	24.2069	24.5891	24.1512	28.0215	23.6112	24.5934	28.6111	23.5671	23.9394	24.2291	24.3423	24.0756	23.515	24.297	23.9892	23.2314	28.6901	23.6963	23.7948
521	J9VKR8	CNAG_02671	Pre-mRNA-splicing factor CEF1	J9VKR8_CNAG_02671	tr|J9VKR8|J9VKR8_CRYNH	93 kDa	0.999803	10	100%	NA	22.2782	21.6277	21.6915	21.8889	21.7931	21.3854	21.7816	21.4257	22.2845	21.8283	22.5345	21.9409	22.556	22.2972	21.7392	18.1287	18.4772	20.443	19.5968	18.7627	21.151	21.487	21.7174	20.619	21.573	22.2548	22.4314	23.3031	22.1707	21.788	20.315	20.4942	20.7389	21.7674	20.5015	23.0649	22.3831	21.9595	21.8842
522	J9VNI1	CNAG_06908	pyridoxal 5'-phosphate synthase (glutamine hydrolyzing)	J9VNI1_CNAG_06908	tr|J9VNI1|J9VNI1_CRYNH	35 kDa	0.99978	10	100%	NA	24.1517	23.4953	23.5208	23.5192	23.3626	22.8583	22.6995	22.965	22.9682	22.8152	22.8212	23.3669	21.8745	22.5896	23.5603	23.2446	23.6456	22.7212	21.9697	25.6332	22.0262	22.6172	22.7785	22.4447	21.383	22.4231	22.6482	23.1276	23.6506	21.9699	22.427	23.3265	22.3359	22.4209	22.3451	22.229	24.5444	22.9166	22.9099
523	J9VMB3	CNAG_00701	Ig-like domain-containing protein	J9VMB3_CNAG_00701	tr|J9VMB3|J9VMB3_CRYNH	57 kDa	0.99974	10	100%	NA	22.0406	21.3454	21.2781	21.3238	21.3708	20.6348	23.2093	20.6762	20.17	21.3154	21.4347	20.8139	21.4953	22.2305	21.9792	21.2279	22.314	21.1756	21.851	21.1797	20.0324	21.3713	24.5637	20.3939	21.9435	20.1025	21.6503	19.981	20.7219	20.545	20.3331	23.5489	20.2861	20.4451	21.4245	20.7717	19.8483	21.1513	21.8162
524	J9VX80	CNAG_04510	vesicle-fusing ATPase	J9VX80_CNAG_04510	tr|J9VX80|J9VX80_CRYNH	48 kDa	0.999696	10	90%	NA	21.5822	21.0519	21.1346	21.1498	21.1934	20.6336	20.64	20.6758	20.6371	20.0685	20.0929	20.6838	20.4622	19.8762	20.0544	21.1088	20.6894	20.7247	19.5954	19.0047	20.376	20.9187	20.0986	20.3426	21.0848	19.7682	21.0461	20.8563	20.3411	19.5696	20.9946	21.1107	20.5381	21.4186	21.5956	20.5287	21.0407	20.4688	19.8635
525	J9VE28	CNAG_00151	Transcription elongation regulator 1	J9VE28_CNAG_00151	tr|J9VE28|J9VE28_CRYNH	94 kDa	0.999635	10	100%	NA	21.1539	21.5893	21.7399	21.183	20.6155	22.591	22.2461	22.4165	22.8261	21.8965	23.4753	22.6086	22.5386	23.6393	22.4224	24.104	24.5707	23.6423	23.8697	23.7391	23.1056	23.2384	23.6974	22.7595	24.3737	22.5935	22.5349	23.5763	22.0546	23.2173	22.6139	22.0075	22.813	21.7061	22.5818	22.4786	22.8867	22.483	22.124
526	J9VTP5	CNAG_03567	AGC/NDR/NDR protein kinase	J9VTP5_CNAG_03567	tr|J9VTP5|J9VTP5_CRYNH	63 kDa	0.99961	10	100%	NA	21.9363	20.7875	20.0836	20.0854	20.2673	20.8547	21.587	21.6577	21.7789	21.7679	19.9478	21.0217	21.0589	21.9931	21.9647	20.3022	20.5586	21.1939	21.6483	21.4859	19.812	20.9837	20.9132	20.059	20.2279	20.8023	21.5199	21.8359	20.4734	21.3343	20.0314	19.064	19.2589	19.73	19.696	19.9694	21.0443	22.1479	21.2514
527	J9VP24	CNAG_00960	ATP-dependent RNA helicase DHX8/PRP22	J9VP24_CNAG_00960	tr|J9VP24|J9VP24_CRYNH	132 kDa	0.999541	10	100%	NA	19.8268	20.4391	20.2017	20.0041	20.6419	21.3953	21.6811	20.3632	22.5549	22.0776	19.5121	21.2147	20.761	21.3544	23.665	23.0341	23.1866	21.3176	22.5177	22.3099	21.4601	22.2641	20.5709	21.6576	22.13	21.4902	21.2277	20.3598	20.5872	21.9681	20.3356	20.7373	21.9214	20.1067	21.8863	20.8499	21.6588	21.4385	22.4806
528	J9VR51	CNAG_01053	Nuclear pore complex protein Nup160	J9VR51_CNAG_01053	tr|J9VR51|J9VR51_CRYNH	164 kDa	0.999452	10	100%	NA	21.2146	20.6797	20.1973	20.4994	19.5133	21.6091	22.2792	21.645	20.6041	21.0932	21.2484	22.0156	21.9116	22.3674	21.7538	24.2025	22.4833	23.2011	21.5837	23.0737	22.7586	22.3694	23.7305	21.8592	23.378	21.7059	22.2525	21.9687	22.163	20.1241	21.2918	21.9992	22.7707	21.7199	24.8387	21.9596	22.0591	21.9569	22.5102
529	J9VJ34	CNAG_04973	Importin N-terminal domain-containing protein	J9VJ34_CNAG_04973	tr|J9VJ34|J9VJ34_CRYNH	116 kDa	0.999409	10	100%	NA	21.841	21.5407	21.0604	20.9552	21.0217	27.9591	28.0809	27.566	27.7618	28.2112	28.8468	29.5082	29.3323	29.8492	29.5865	21.153	20.855	19.6084	21.2575	20.5179	27.2638	27.7397	27.8119	26.9117	27.4001	29.7718	29.3107	29.1407	29.3619	29.6394	20.1163	20.3597	20.4288	20.7072	20.3744	27.1429	27.5437	27.8056	28.0147
530	J9VRY9	CNAG_07679	Transcription elongation factor	J9VRY9_CNAG_07679	tr|J9VRY9|J9VRY9_CRYNH	37 kDa	0.999384	10	100%	NA	22.0657	20.7695	20.0099	20.1302	20.7128	20.4203	19.9092	20.3621	22.6632	23.0712	22.3951	20.4548	19.7582	24.7015	22.6849	24.2707	20.0306	23.1354	20.5847	22.4209	20.2227	19.6384	21.4115	21.699	20.7132	22.1453	22.01	22.8311	23.9408	23.9756	20.1917	19.4947	20.8703	19.9691	20.469	22.4491	22.0065	20.8218	20.7579
531	J9W049	CNAG_06109	Cell surface protein	J9W049_CNAG_06109	tr|J9W049|J9W049_CRYNH	42 kDa	1	9	100%	NA	21.4735	20.414	20.5945	20.286	20.5935	21.7546	21.1227	21.5011	20.9356	22.1042	21.8611	21.7305	22.2464	21.7564	21.8852	22.8071	21.961	22.0539	22.1096	21.5626	21.2593	21.8483	21.4949	21.8883	21.3602	23.0457	21.7456	22.2664	22.7764	23.1834	23.9618	24.021	24.4371	25.7887	23.2253	22.7025	21.6114	21.3232	21.1941
532	J9VTE3	CNAG_01170	Small subunit ribosomal protein S17	J9VTE3_CNAG_01170	tr|J9VTE3|J9VTE3_CRYNH	16 kDa	1	9	100%	NA	27.0052	27.3792	27.0822	27.2632	26.9422	27.045	27.1688	27.0582	26.8098	26.9251	26.4093	25.6845	26.7653	26.4888	26.2087	26.1184	25.7881	26.4816	26.2783	26.1013	26.8575	26.7965	26.5192	26.6561	26.1697	26.4749	26.4325	26.1563	26.3855	25.9896	26.4625	26.5864	25.9352	26.385	25.9312	26.0852	25.5575	26.001	25.4776
533	J9VSJ2	CNAG_02234	60S ribosomal protein L6	J9VSJ2_CNAG_02234	tr|J9VSJ2|J9VSJ2_CRYNH	25 kDa	1	9	100%	NA	28.8155	28.2923	28.3377	28.3958	28.2377	28.1921	28.2666	28.4026	28.2441	28.2526	28.4138	28.0911	28.5844	28.0855	28.1368	27.337	27.4828	27.7227	27.7424	27.7814	28.0477	28.2538	27.8214	27.6742	27.8155	28.4072	28.0042	27.7574	27.9081	28.1351	27.01	27.0903	26.7549	27.0651	26.8219	27.3749	27.2119	27.0119	27.0211
534	J9VU10	CNAG_01553	CORD and CS domain-containing protein	J9VU10_CNAG_01553	tr|J9VU10|J9VU10_CRYNH	40 kDa	1	9	100%	NA	21.2717	21.8629	20.9818	21.1374	20.6219	21.5461	22.6601	21.031	22.1667	22.539	21.0339	21.5049	21.9464	23.0483	23.2494	22.581	20.1991	20.802	20.4917	22.565	22.1911	22.4158	22.3988	21.2579	21.244	23.6301	20.8813	21.3924	21.5103	22.9179	20.4976	20.6651	22.0531	21.3028	20.7698	20.6254	20.914	21.6489	20.7896
535	J9VV35	CNAG_06113	HABP4_PAI-RBP1 domain-containing protein	J9VV35_CNAG_06113	tr|J9VV35|J9VV35_CRYNH	37 kDa	1	9	100%	NA	27.47	27.5878	27.6935	27.6052	27.6428	27.1791	27.2288	27.4418	27.385	27.2064	26.9029	26.7471	26.8503	26.848	26.9272	26.5348	26.4459	26.5646	26.5572	26.3455	25.7407	25.7609	25.3632	25.7667	25.6428	26.3234	25.8872	26.576	26.7868	25.782	26.6506	26.686	26.8033	27.1162	26.5233	26.017	25.3961	25.8881	26.2465
536	J9VXW3	CNAG_07851	Isocitrate dehydrogenase, NAD-dependent	J9VXW3_CNAG_07851	tr|J9VXW3|J9VXW3_CRYNH	41 kDa	1	9	100%	NA	25.4907	25.1799	25.2793	25.2293	25.3221	25.0937	24.9927	25.2278	24.772	25.1377	24.7704	24.535	24.8049	24.366	24.4791	22.8847	22.9634	23.6772	23.6353	23.2417	24.9282	24.4798	24.9937	24.6421	25.6065	23.3434	23.4646	23.9951	24.1472	23.3841	25.4798	25.5268	25.5519	25.403	25.6479	25.9158	25.7981	25.6305	25.4665
537	J9VNT0	CNAG_01060	RRM domain-containing protein	J9VNT0_CNAG_01060	tr|J9VNT0|J9VNT0_CRYNH	30 kDa	1	9	100%	NA	24.231	23.7055	23.6611	23.7028	23.6888	22.9428	22.7136	23.451	22.9244	22.9203	22.9775	22.8433	23.3336	22.4606	22.5143	26.1574	25.9627	23.7603	23.686	23.2957	22.1133	24.1898	22.0343	22.6801	21.5966	24.799	23.9725	23.8406	24.1666	24.3736	23.028	22.8797	22.7959	23.3503	22.8907	22.8616	22.5126	22.1402	23.0414
538	J9VLM0	CNAG_07487	ATP synthase subunit d, mitochondrial	J9VLM0_CNAG_07487	tr|J9VLM0|J9VLM0_CRYNH	19 kDa	1	9	100%	NA	25.8836	25.67	26.0433	25.6988	25.9551	25.3691	25.3007	25.6213	25.3405	25.2848	24.9605	25.1587	25.0622	25.1877	25.3572	25.6863	26.0342	26.5919	26.3737	26.3318	23.9582	23.5893	24.0066	24.391	23.3953	24.7131	24.5002	24.8317	25.053	24.3773	25.5916	25.4724	25.9933	25.9065	25.2385	24.8417	24.6623	24.6732	24.8388
539	J9VRV8	CNAG_05827	Methionine-tRNA ligase, beta subunit	J9VRV8_CNAG_05827	tr|J9VRV8|J9VRV8_CRYNH	45 kDa	1	9	100%	NA	24.6893	24.1152	23.8447	24.0665	24.3031	24.3235	24.2458	24.0242	23.9831	24.2011	24.7124	24.5332	24.9932	24.4136	23.9574	23.282	21.2093	22.5661	24.2458	22.5398	23.8131	24.0165	24.1411	23.6051	24.0136	24.3847	23.9998	24.3815	23.9648	24.1765	22.4653	22.3639	22.3617	22.6933	23.0039	22.6974	22.7472	21.6208	21.9982
540	J9VVL7	CNAG_06079	Proliferating cell nuclear antigen	J9VVL7_CNAG_06079	tr|J9VVL7|J9VVL7_CRYNH	38 kDa	0.999999	9	100%	NA	23.2569	22.4208	22.6618	22.5152	22.5507	21.8041	21.1643	21.6418	21.5867	21.5373	21.4475	21.2662	21.4754	21.4844	24.2082	20.6493	24.2984	22.6167	21.0906	22.4419	23.4473	22.3475	21.1574	22.0566	22.1991	21.1504	24.0531	20.7795	21.9026	24.1135	21.1981	20.539	19.8809	20.9952	20.7586	21.9902	21.0947	23.413	23.0109
541	J9VUE0	CNAG_05909	Cytochrome c1, heme protein, mitochondrial	J9VUE0_CNAG_05909	tr|J9VUE0|J9VUE0_CRYNH	35 kDa	0.999999	9	100%	NA	24.8534	24.9088	24.8536	24.8819	25.0889	24.4655	24.6266	24.7408	24.6544	24.6073	23.7159	23.7342	24.0357	23.7004	24.3016	24.0233	24.6492	24.6998	24.6616	24.8708	23.8882	23.8702	24.1212	23.8203	24.7542	23.3604	23.2903	24.3926	24.4823	23.9707	26.017	25.7548	25.4706	25.5961	25.467	25.138	25.8176	25.0771	25.209
542	J9VH59	CNAG_00581	Saccharopepsin	J9VH59_CNAG_00581	tr|J9VH59|J9VH59_CRYNH	48 kDa	0.999999	9	100%	NA	22.9047	24.4205	23.6332	22.7432	23.0712	24.2069	24.5539	23.3849	24.1152	22.9429	25.6395	25.3075	22.9542	25.1331	24.0553	26.6121	26.2308	26.1655	25.6875	25.5851	22.8628	22.8288	24.8321	24.8159	26.2985	24.933	23.8358	23.604	24.0838	26.0049	26.0537	25.8051	25.5041	26.2831	25.3932	25.4066	25.615	25.6869	25.8471
543	J9VST6	CNAG_04716	KH domain-containing protein	J9VST6_CNAG_04716	tr|J9VST6|J9VST6_CRYNH	42 kDa	0.999999	9	100%	NA	22.1448	23.1975	23.219	22.8908	23.2163	23.2982	23.0131	23.2372	22.993	23.0629	23.8652	23.4086	23.3831	22.969	22.9168	23.0446	23.9228	24.1591	24.166	24.3702	23.2339	23.9906	23.6194	23.2379	23.9085	22.4688	22.8268	23.16	23.5399	23.1351	23.1017	23.0935	23.5435	22.7527	23.2047	23.6003	23.8961	23.5998	23.6604
544	J9VU26	CNAG_04156	homoserine kinase	J9VU26_CNAG_04156	tr|J9VU26|J9VU26_CRYNH	38 kDa	0.999999	9	100%	NA	24.3219	25.0277	25.8481	25.2247	25.9706	26.3429	26.5197	26.4255	26.488	27.1677	25.8645	26.5309	27.1183	27.3106	27.3003	28.6465	28.545	26.5709	27.0846	27.1826	26.2833	27.3143	27.1442	25.7592	26.9712	27.6532	26.9745	26.0735	26.6657	27.5193	26.4121	26.2626	26.714	26.4312	26.5303	26.6012	27.1673	27.3546	27.3378
545	J9VPE8	CNAG_05809	Ferrochelatase	J9VPE8_CNAG_05809	tr|J9VPE8|J9VPE8_CRYNH	45 kDa	0.999999	9	100%	NA	21.9527	21.8455	21.9963	21.6314	21.9572	21.4623	20.5818	21.121	27.1244	24.7088	21.114	20.5713	21.6493	26.8719	20.9779	20.3978	20.9934	27.0081	21.5492	20.966	21.1565	21.2798	21.4242	20.7744	21.9359	20.3547	21.0235	21.2237	21.3193	19.6466	22.5066	22.625	22.3177	22.4395	22.3815	22.0162	21.4017	22.0547	21.6319
546	J9VKI8	CNAG_01168	H/ACA ribonucleoprotein complex subunit CBF5	J9VKI8_CNAG_01168	tr|J9VKI8|J9VKI8_CRYNH	57 kDa	0.999999	9	100%	NA	23.5542	23.2854	23.3987	23.499	23.4389	22.9181	22.5204	22.8579	22.3875	22.0918	23.4207	23.631	23.3973	22.8493	22.0139	20.6516	19.4584	21.8731	21.2592	22.1292	21.8603	22.2116	22.1469	23.2108	21.6793	19.6881	19.2401	22.1352	20.6851	19.9506	23.6827	23.2262	23.3554	23.2816	23.156	23.8806	23.26	23.1984	23.5668
547	J9VSC3	CNAG_04443	DLH domain-containing protein	J9VSC3_CNAG_04443	tr|J9VSC3|J9VSC3_CRYNH	36 kDa	0.999998	9	100%	NA	21.0025	21.8783	21.3547	20.8688	21.5503	22.0476	21.4985	22.1753	25.1958	23.0991	23.9047	23.7162	22.3535	23.7026	23.2204	23.4163	23.8668	23.0107	25.0493	24.5681	22.5505	26.9487	23.6177	22.7771	26.8967	23.2815	23.7765	22.9737	22.1607	23.6557	24.8684	24.6453	24.8623	25.671	24.444	23.8937	23.7767	23.5265	23.6399
548	J9VWP3	CNAG_06439	D-arabinono-1,4-lactone oxidase	J9VWP3_CNAG_06439	tr|J9VWP3|J9VWP3_CRYNH	53 kDa	0.999998	9	100%	NA	18.0381	19.6554	20.0217	19.8099	19.7707	19.4021	18.7937	18.9196	19.5326	19.9409	18.2771	17.7868	19.0146	18.6522	19.7728	19.3176	19.7585	17.8621	17.5829	17.2745	19.2128	19.757	18.9406	17.7294	17.6616	17.6858	16.7669	17.9516	18.8517	18.3421	21.4913	20.0631	21.184	19.6227	19.4606	19.3713	18.9669	18.5178	18.5989
549	J9VGN9	CNAG_03812	Imidazole acetol-phosphate transaminase	J9VGN9_CNAG_03812	tr|J9VGN9|J9VGN9_CRYNH	44 kDa	0.999998	9	100%	NA	23.2506	23.2373	23.2509	22.8419	23.4263	23.1898	22.8652	24.0293	24.1159	22.837	25.8644	24.6354	22.5878	24.4948	25.1994	23.5993	23.4027	24.1783	22.9396	25.6795	22.2865	24.1982	22.4931	23.3889	24.6654	25.4491	24.7795	26.1156	24.7884	24.5362	23.1335	22.757	23.3314	22.7933	23.8111	22.2856	23.9841	24.0942	25.0327
550	J9VPK0	CNAG_07625	Plasma membrane protein	J9VPK0_CNAG_07625	tr|J9VPK0|J9VPK0_CRYNH	86 kDa	0.999997	9	100%	NA	22.4838	21.7456	21.9662	21.9517	21.9329	21.9241	21.8588	22.0886	22.0125	21.5894	21.0564	21.1173	21.442	21.5678	21.3391	20.2631	22.7177	20.0836	20.8528	20.5841	20.8434	19.8392	21.3477	20.5059	19.8156	20.8559	20.2245	21.4596	20.9395	21.3264	21.2078	21.1211	21.0144	21.7844	20.1434	19.0751	19.1036	19.7162	20.2174
551	J9VI45	CNAG_06739	Dethiobiotin synthase	J9VI45_CNAG_06739	tr|J9VI45|J9VI45_CRYNH	93 kDa	0.999997	9	100%	NA	20.9258	21.7971	21.3139	21.0837	21.4189	21.606	21.5321	21.5682	21.4656	21.6506	22.4313	22.5409	22.2771	21.4454	22.047	23.9241	23.4826	22.8503	23.1598	22.6986	22.0791	23.025	22.2227	21.4016	22.6242	23.5353	21.7164	22.2766	22.1945	23.7184	21.3041	21.0205	21.9486	21.1011	21.7269	21.6641	21.98	20.6303	22.1405
552	J9VV04	CNAG_07778	Translation initiation factor 2 subunit 1	J9VV04_CNAG_07778	tr|J9VV04|J9VV04_CRYNH	34 kDa	0.999996	9	100%	NA	25.0574	24.2616	24.159	24.2719	24.1729	23.8086	23.7246	23.6883	23.4839	23.2949	23.5022	23.5536	23.967	24.437	23.6591	22.9815	23.8294	24.5942	23.0264	23.9384	24.0777	23.5652	23.5761	23.3792	23.2813	23.4865	23.3488	23.725	23.5438	23.1967	23.8358	23.8486	23.7373	23.6868	23.7085	24.1125	23.3563	23.5542	23.5036
553	J9VN36	CNAG_02692	Nitroreductase	J9VN36_CNAG_02692	tr|J9VN36|J9VN36_CRYNH	23 kDa	0.999996	9	100%	NA	22.6537	23.5981	22.6698	22.0078	22.3573	22.7309	22.6021	22.5551	22.3746	22.4613	22.2853	22.4645	22.2716	22.594	23.1592	22.8721	23.1354	23.2305	23.0432	23.1646	23.3928	23.6954	23.0253	23.1372	23.056	23.4005	23.5091	23.7486	23.9491	23.8566	23.4082	23.5738	22.1474	23.2794	23.5932	22.858	23.3945	24.6207	23.3317
554	J9VZ56	CNAG_06511	NAD(P)-binding protein	J9VZ56_CNAG_06511	tr|J9VZ56|J9VZ56_CRYNH	31 kDa	0.999995	9	100%	NA	21.2203	22.8411	22.8637	22.6479	22.637	24.2169	24.0669	23.6546	24.0887	23.971	23.4007	24.5015	24.4866	24.1618	24.2494	25.2411	24.8835	24.285	25.3844	24.9078	24.2713	24.5007	24.8746	24.5489	24.2701	24.6022	24.6015	23.8215	23.7965	24.2719	24.4572	24.0891	25.0193	24.5435	24.7115	23.8229	24.4032	25.0221	25.2132
555	J9VGM7	CNAG_00356	Survival factor 1	J9VGM7_CNAG_00356	tr|J9VGM7|J9VGM7_CRYNH	46 kDa	0.999995	9	100%	NA	24.1495	23.0052	23.1061	23.1598	23.433	22.9819	22.9782	22.8842	22.6926	22.94	22.0069	22.4867	22.0972	22.6985	21.7285	21.5436	22.1921	22.3792	22.3315	22.4548	21.9253	21.8859	21.7733	22.5055	21.4319	22.1176	22.6623	22.6742	22.3728	22.3587	22.7959	22.5169	21.9123	22.263	22.456	21.9869	22.0758	21.3769	21.6867
556	J9VT98	CNAG_01475	Sphingolipid C9-methyltransferase	J9VT98_CNAG_01475	tr|J9VT98|J9VT98_CRYNH	57 kDa	0.999995	9	100%	NA	23.0666	22.7487	22.8757	23.001	23.0889	21.6825	22.2304	21.3636	21.676	21.3164	21.3215	20.4007	21.5049	21.0362	21.8581	20.5168	20.0984	22.526	21.703	22.6211	21.9213	21.8566	21.4984	21.6362	21.4253	21.2562	20.8181	21.7579	21.764	20.5704	21.8557	21.854	21.4754	21.969	22.0453	22.8497	22.4632	22.2919	21.9792
557	J9VHZ0	CNAG_06799	Uroporphyrinogen decarboxylase	J9VHZ0_CNAG_06799	tr|J9VHZ0|J9VHZ0_CRYNH	42 kDa	0.999994	9	100%	NA	22.1083	21.7076	22.3206	21.8749	22.3653	22.2011	22.7949	21.9219	21.5544	22.1734	23.2375	23.0684	22.7151	22.023	21.9452	22.9267	21.9654	22.6237	22.7993	23.123	21.6762	21.6295	22.5291	22.4751	22.9497	22.1036	22.3684	22.042	22.3726	22.5791	22.2443	21.9796	22.1769	22.2525	21.92	22.2538	20.8184	21.1213	22.6433
558	J9VMV1	CNAG_01362	Cell cycle control protein cwf19	J9VMV1_CNAG_01362	tr|J9VMV1|J9VMV1_CRYNH	99 kDa	0.999994	9	100%	NA	19.924	21.9101	22.2338	22.3289	20.6967	22.8878	21.7948	21.9063	21.5176	23.4628	21.5275	24.2852	22.0255	22.0708	24.6803	24.2132	25.3034	21.2472	24.4793	25.5375	23.8829	23.1248	24.1051	24.0429	24.1693	23.5146	24.4236	23.8652	24.5368	24.717	21.3308	22.5682	22.1161	22.3274	22.1805	22.1655	22.2866	22.5881	22.4593
559	J9VKQ5	CNAG_02686	mevalonate kinase	J9VKQ5_CNAG_02686	tr|J9VKQ5|J9VKQ5_CRYNH	98 kDa	0.999994	9	100%	NA	22.2552	22.5365	22.3613	22.5387	22.2677	22.5135	22.1141	22.2057	22.2162	22.241	22.2751	22.2138	22.5508	22.1226	21.3318	21.7753	20.0233	20.9407	20.5124	19.539	22.494	22.7891	22.1639	22.4811	21.7957	22.2426	22.2759	22.0795	22.2468	22.1242	20.8316	21.0222	20.8523	21.2673	21.0585	20.2623	19.1622	19.2771	19.7726
560	J9VFT0	CNAG_03721	26S proteasome regulatory subunit N12	J9VFT0_CNAG_03721	tr|J9VFT0|J9VFT0_CRYNH	32 kDa	0.999994	9	100%	NA	23.3381	24.6459	23.1707	24.3553	23.1896	25.2846	25.2237	25.3211	25.3365	22.9743	25.2134	25.6907	25.7859	22.7458	25.5785	22.5817	23.3731	25.7868	26.0024	26.4512	25.2504	22.8785	26.0751	25.5583	25.7486	25.9654	25.7981	25.4391	25.5134	23.0068	23.8488	23.8885	25.7373	23.7334	25.7466	25.9824	26.2051	26.2529	26.1173
561	J9VZI7	CNAG_04445	40S ribosomal protein S7	J9VZI7_CNAG_04445	tr|J9VZI7|J9VZI7_CRYNH	22 kDa	0.999994	9	100%	NA	27.2708	27.2035	27.2766	26.9993	27.49	27.2365	27.4152	27.3711	27.2466	27.7376	26.5491	27.175	27.413	26.9939	26.8039	25.9167	25.6847	25.4746	25.3318	25.6368	26.4975	27.1204	26.7314	26.7502	26.4038	27.0052	26.7284	26.3271	26.5508	26.7614	26.2349	26.3931	25.9689	26.2782	26.1492	26.156	25.9651	25.6911	25.7006
562	J9VV01	CNAG_02292	Superoxide dismutase 1 copper chaperone	J9VV01_CNAG_02292	tr|J9VV01|J9VV01_CRYNH	32 kDa	0.999993	9	100%	NA	23.8645	23.1948	23.0834	23.5066	22.954	23.3494	23.3226	23.2938	23.0579	22.9103	23.665	23.5672	23.6965	23.3572	23.2936	21.5442	21.6131	22.6514	22.6633	21.9086	23.1167	22.4421	22.6938	22.3235	25.948	24.5021	23.3503	23.2222	23.5374	24.5725	21.8584	21.7808	21.874	21.7174	22.0513	21.4689	21.506	22.1714	21.0736
563	J9VYL3	CNAG_01539	Myo-inositol-3-phosphate synthase [INO1]	J9VYL3_INO1	sp|J9VYL3|INO1_CRYNH	61 kDa	0.999992	9	100%	NA	23.3238	22.8384	23.2295	23.2703	23.4788	22.8885	23.2876	23.4354	23.2545	23.1804	23.3542	22.7187	22.614	22.8026	23.4004	23.9437	23.7251	23.573	24.3191	22.5931	22.5012	22.4853	22.7179	22.3296	23.7536	22.5425	22.4893	22.5929	22.9606	22.6516	23.1477	22.846	22.6183	22.0991	22.6532	22.3829	22.839	23.8523	22.8413
564	J9VWA7	CNAG_06688	Mitofusin	J9VWA7_CNAG_06688	tr|J9VWA7|J9VWA7_CRYNH	98 kDa	0.999992	9	100%	NA	20.4269	20.839	20.8643	20.9912	21.2284	20.2554	20.5302	20.9981	20.9253	21.2742	21.3529	21.6881	19.647	20.8366	21.1588	21.3479	20.984	21.3432	21.8956	21.2331	21.3431	20.4837	22.2801	19.4987	22.8321	19.9974	21.3638	21.6716	21.9069	20.4395	21.2531	22.0714	21.7024	20.3937	21.1012	20.9872	21.0797	21.1097	21.9982
565	J9VFX5	CNAG_00115	Chlorophyll synthesis pathway protein BchC	J9VFX5_CNAG_00115	tr|J9VFX5|J9VFX5_CRYNH	40 kDa	0.999991	9	100%	NA	21.7537	21.4552	21.976	21.8538	21.7639	21.1645	21.1223	21.1327	21.3506	20.641	21.1958	20.6586	20.747	21.5245	23.7003	21.5919	20.5813	20.4324	20.9833	19.908	20.6915	21.4864	20.8535	21.9696	19.573	22.3957	20.3523	21.6829	21.6931	20.7431	22.7984	22.8738	22.403	23.0116	22.0895	21.4	21.6456	21.0253	19.5629
566	J9VTZ5	CNAG_01688	ATP-dependent metalloprotease	J9VTZ5_CNAG_01688	tr|J9VTZ5|J9VTZ5_CRYNH	84 kDa	0.99999	9	100%	NA	21.6265	21.3893	21.5713	21.3471	21.5285	21.3169	21.8067	21.5769	21.1785	21.1235	19.8678	20.7772	22.1961	22.3092	20.654	21.7955	21.8	21.4362	20.0497	22.1095	21.5463	21.0116	21.9089	22.7465	20.4818	21.7209	20.4371	21.9522	21.0118	21.7344	20.5603	20.7635	20.8449	21.369	22.4244	23.062	20.7458	20.5371	20.4948
567	J9VJW5	CNAG_05260	Glutamate decarboxylase	J9VJW5_CNAG_05260	tr|J9VJW5|J9VJW5_CRYNH	63 kDa	0.999989	9	100%	NA	22.7719	23.2807	22.2973	22.369	22.7775	22.8862	23.8535	23.3792	23.4051	24.4145	23.0843	23.8816	24.3374	24.5645	23.791	24.9212	24.3413	24.1953	23.1377	24.1371	23.4938	24.3728	23.4381	23.9266	23.8037	24.2712	23.7583	23.9613	23.9859	23.873	25.3575	25.1817	25.3031	25.731	25.1897	25.006	24.4936	24.9736	25.2416
568	J9VY38	CNAG_04684	Protein transport protein SEC23	J9VY38_CNAG_04684	tr|J9VY38|J9VY38_CRYNH	85 kDa	0.999988	9	100%	NA	22.6628	23.6561	25.263	23.6852	23.6964	24.2066	25.2855	23.5217	25.0887	24.3697	26.7382	26.0793	25.1868	26.7662	27.4012	28.4045	26.8468	27.346	27.5088	27.4162	26.1808	23.7055	27.0456	25.4289	27.2991	23.834	26.8414	25.6714	24.0841	25.4531	22.8796	23.5192	26.9557	24.1441	27.0212	25.3902	25.7843	25.4297	27.1442
569	J9VJA7	CNAG_05269	Proteasome subunit alpha type	J9VJA7_CNAG_05269	tr|J9VJA7|J9VJA7_CRYNH	28 kDa	0.999988	9	100%	NA	24.6379	23.0255	22.8444	22.9589	23.1199	22.8765	23.326	23.9672	23.0375	22.9007	23.1825	23.621	23.7895	23.844	23.3292	22.9933	23.2061	23.064	23.0949	22.7347	23.2563	22.8953	22.3892	22.9057	22.4187	24.6984	22.9086	23.2844	23.1479	23.8354	22.1491	22.3298	22.1561	22.1485	22.1736	23.2295	22.6361	22.2836	23.7293
570	J9VLH9	CNAG_00407	Glyoxal oxidase	J9VLH9_CNAG_00407	tr|J9VLH9|J9VLH9_CRYNH	71 kDa	0.999986	9	100%	NA	22.0664	21.2187	21.0153	21.0439	21.0754	21.1632	22.0561	20.6692	22.2348	21.6701	22.0748	22.2037	22.2794	22.396	22.605	22.726	20.7354	21.351	21.4473	21.1751	21.3657	19.2624	22.3234	21.9765	22.0231	21.7294	20.9398	21.0047	21.8467	22.114	26.8918	26.8865	26.1476	26.7712	25.9069	25.3395	25.5903	25.3776	25.4815
571	J9VX11	CNAG_04444	Splicing factor 3B subunit 1	J9VX11_CNAG_04444	tr|J9VX11|J9VX11_CRYNH	130 kDa	0.999986	9	100%	NA	21.8188	22.2239	21.3218	21.5937	21.4425	21.0294	20.6453	22.2988	20.8242	22.0931	20.4889	21.8084	22.0522	19.8032	19.5721	19.6259	20.0003	21.1969	20.1882	19.6039	20.2316	21.8601	20.4578	20.2112	19.3925	21.2865	21.1739	20.1819	20.4374	21.3305	21.0225	20.8691	22.6415	22.4633	22.2834	22.0127	23.4589	21.1043	21.0222
572	T2BPA6	CNAG_07965	NAD binding dehydrogenase	T2BPA6_CNAG_07965	tr|T2BPA6|T2BPA6_CRYNH	53 kDa	0.999983	9	100%	NA	23.0419	23.1021	22.8922	23.0532	22.9686	23.2961	23.2047	22.5975	22.5998	22.9037	22.3975	22.2889	23.3437	22.7696	21.9857	23.2062	22.7307	23.6459	23.327	23.1368	23.7585	23.9421	23.4457	23.7473	23.2789	24.0764	23.7299	23.2832	23.5348	23.924	22.8443	22.9835	22.8426	23.2118	22.9878	24.2568	23.6483	23.1616	23.3431
573	J9VUW7	CNAG_03153	Sec14 cytosolic factor	J9VUW7_CNAG_03153	tr|J9VUW7|J9VUW7_CRYNH (+1)	28 kDa	0.999981	9	100%	NA	24.2761	24.1973	24.1367	24.0033	24.3712	23.9645	23.6107	23.8263	23.4561	23.7468	22.9995	22.8228	23.1958	23.3704	22.7966	22.2671	22.9027	23.05	23.2826	22.5181	22.6525	22.9351	23.5941	23.269	23.4055	23.6569	23.6091	24.0094	24.37	23.5006	24.4234	24.5512	24.256	24.5095	24.6871	23.3563	23.0316	22.6371	22.8945
573.2	T2BPD8	CNAG_03153	Sec14 cytosolic factor, variant	T2BPD8_CNAG_03153	tr|T2BPD8|T2BPD8_CRYNH	26 kDa	0.999981	9	100%	NA	24.2761	24.1973	24.1367	24.0033	24.3712	23.9645	23.6107	23.8263	23.4561	23.7468	22.9995	22.8228	23.1958	23.3704	22.7966	22.2671	22.9027	23.05	23.2826	22.5181	22.6525	22.9351	23.5941	23.269	23.4055	23.6569	23.6091	24.0094	24.37	23.5006	24.4234	24.5512	24.256	24.5095	24.6871	23.3563	23.0316	22.6371	22.8945
574	J9VKK7	CNAG_01148	FK506-binding protein	J9VKK7_CNAG_01148	tr|J9VKK7|J9VKK7_CRYNH	45 kDa	0.999978	9	100%	NA	25.9261	25.1488	25.633	25.1396	25.4369	24.2072	24.1436	24.3402	24.2522	24.4181	24.0516	23.2967	24.2898	23.9316	22.5457	23.5124	23.604	24.1837	24.1801	23.5595	24.0738	24.5187	24.4343	23.7671	23.1287	24.2165	23.7334	23.7896	23.6876	24.1463	24.8777	24.7017	23.9321	24.9129	24.1243	25.6375	25.2472	24.6923	26.1563
575	J9VU38	CNAG_01745	Glycerol-3-phosphate dehydrogenase [NAD(+)]	J9VU38_CNAG_01745	tr|J9VU38|J9VU38_CRYNH	42 kDa	0.999978	9	100%	NA	24.2745	24.2896	24.3215	24.4061	24.2344	24.7665	24.6593	24.6448	24.7331	24.7341	24.7376	24.6273	25.0973	24.7188	24.4814	23.5687	23.8003	24.1616	24.0587	23.8821	25.522	25.5502	25.3751	25.2198	24.9397	24.7551	24.3356	24.5482	24.5206	24.407	26.3402	26.2583	26.0666	26.2246	25.9715	24.8192	24.8041	25.2563	24.9334
576	J9VNN1	CNAG_01120	Acetyltransferase component of pyruvate dehydrogenase complex	J9VNN1_CNAG_01120	tr|J9VNN1|J9VNN1_CRYNH	51 kDa	0.999978	9	100%	NA	26.8891	26.2098	26.5044	26.4506	26.2333	25.8252	25.7261	26.0863	25.9666	25.7133	25.3411	25.5561	25.5985	25.5532	26.2459	26.3838	26.2362	26.0214	26.1421	26.102	26.4881	26.8968	26.1765	26.4689	26.1054	25.505	25.4551	25.5824	25.4147	25.5661	26.5654	26.4801	26.421	26.5281	26.1115	27.1517	27.0691	26.6552	26.8003
577	J9VY09	CNAG_03375	Succinate--CoA ligase [ADP-forming] subunit alpha, mitochondrial	J9VY09_CNAG_03375	tr|J9VY09|J9VY09_CRYNH	35 kDa	0.999977	9	100%	NA	24.5647	24.3253	24.3705	24.3734	24.4745	23.9882	23.826	23.8108	23.9842	23.9988	24.216	24.1777	24.2032	23.891	23.7246	22.9303	22.8389	23.4364	23.2551	23.3447	23.9744	24.1139	23.9227	24.1675	23.5106	22.7962	23.0391	22.6553	22.7985	22.7374	24.2756	24.2186	23.8049	24.3948	24.1847	24.7265	24.6229	24.2721	24.2488
578	J9VTC1	CNAG_04726	60S ribosomal protein L20	J9VTC1_CNAG_04726	tr|J9VTC1|J9VTC1_CRYNH	20 kDa	0.999976	9	100%	NA	28.7814	28.7837	28.7352	28.687	28.6042	28.734	28.6966	28.7295	28.785	28.7325	28.7243	28.3433	28.697	28.4266	28.4706	27.9065	28.0305	28.5054	28.4962	28.3849	29.0267	28.8501	28.7838	28.5323	28.7047	28.2676	28.2799	28.3835	28.3722	28.2308	27.6208	27.734	27.6248	27.6837	27.5023	28.533	28.4276	28.1799	28.2345
579	J9VMB8	CNAG_00705	RuvB-like helicase	J9VMB8_CNAG_00705	tr|J9VMB8|J9VMB8_CRYNH	51 kDa	0.999976	9	100%	NA	22.2608	21.9921	22.0525	22.1583	22.2783	21.4493	21.4223	21.6557	21.6026	21.7019	21.7857	20.4001	22.2113	20.5475	21.0066	21.989	19.9267	20.0599	20.271	22.6374	21.5208	21.2653	20.8806	21.3861	20.0639	20.6652	20.6702	21.2111	21.2158	20.9303	21.7717	21.5825	20.9091	21.7909	20.8987	23.5941	23.0243	22.729	22.9257
580	J9VXD6	CNAG_01870	Probable electron transfer flavoprotein subunit beta	J9VXD6_CNAG_01870	tr|J9VXD6|J9VXD6_CRYNH	29 kDa	0.999976	9	100%	NA	23.2376	22.8902	22.6595	22.7026	22.9218	22.879	23.15	22.9397	22.9917	23.0947	23.7324	23.3331	23.5653	23.3754	23.4406	22.7702	23.2482	23.7168	23.7522	24.7721	23.5342	22.029	23.6632	23.339	23.7209	23.3509	23.4111	23.6266	23.6853	23.6123	23.1954	23.2987	23.7556	22.9368	23.4892	23.7635	23.6927	23.9366	23.8907
581	J9VJZ1	CNAG_05292	Alpha,alpha-trehalose-phosphate synthase (UDP-forming)	J9VJZ1_CNAG_05292	tr|J9VJZ1|J9VJZ1_CRYNH	74 kDa	0.999973	9	100%	NA	22.2948	21.9863	21.7263	21.6035	21.8624	21.3785	21.914	21.3481	21.8283	22.1575	20.7219	21.6185	21.5917	21.9697	22.3097	22.5136	21.9841	22.9049	22.7328	22.3807	23.1224	23.9635	22.8957	23.9008	22.4414	23.257	23.0979	21.9276	22.3608	22.9393	23.1819	23.4394	22.9455	23.7335	23.1199	22.6026	22.411	22.2461	22.3763
582	J9VSR2	CNAG_04906	26S protease regulatory subunit 10B	J9VSR2_CNAG_04906	tr|J9VSR2|J9VSR2_CRYNH	45 kDa	0.999965	9	89%	NA	22.7123	22.1358	21.8292	22.3801	21.9334	21.9309	21.6218	21.9623	21.7035	22.0296	21.5055	21.5192	22.033	21.307	21.6279	20.4395	21.0756	21.5461	21.3744	20.9596	23.3522	23.7194	23.1174	22.8507	22.3116	22.4074	22.2328	22.1658	22.2142	22.2492	21.0633	21.3662	21.244	21.4293	21.1595	21.6629	19.8878	20.1863	20.6112
583	J9VG20	CNAG_00154	Oxidoreductase	J9VG20_CNAG_00154	tr|J9VG20|J9VG20_CRYNH	51 kDa	0.999964	9	100%	NA	21.152	21.5209	21.5165	21.2958	21.1794	22.1438	21.7409	22.1871	21.7282	21.6766	22.2686	21.3371	21.9492	22.2063	21.8657	22.541	22.3648	22.269	22.9665	23.3954	21.6267	21.0425	22.5861	21.8895	21.8247	21.37	21.5005	21.5927	21.3143	20.9372	22.5952	22.4793	22.0217	22.3981	22.3209	21.4847	22.2397	22.4053	22.4043
584	J9VN83	CNAG_07554	Capsular associated protein	J9VN83_CNAG_07554	tr|J9VN83|J9VN83_CRYNH	73 kDa	0.999963	9	100%	NA	21.0411	21.1095	21.0871	21.4638	21.2402	21.4246	21.4232	21.4251	22.0371	21.076	20.3424	21.4409	20.0481	21.184	21.8319	22.8524	21.7267	21.6375	20.6168	21.305	19.2137	19.5006	19.9362	21.1462	21.6677	21.4416	21.7832	21.7014	21.2707	19.6972	21.9324	20.5094	20.5739	20.828	20.8953	21.3493	21.4326	20.5707	20.6175
585	J9VLB3	CNAG_00326	J domain-containing protein	J9VLB3_CNAG_00326	tr|J9VLB3|J9VLB3_CRYNH	54 kDa	0.999958	9	100%	NA	20.8295	21.8651	21.5959	21.5937	21.4455	22.0272	20.9407	22.7215	21.9302	21.1886	22.2268	22.2781	21.9968	22.6695	21.9026	25.2815	26.0496	23.1095	23.0502	21.7871	21.9804	22.0489	23.0709	24.2108	23.1027	20.9838	23.8092	22.5522	22.3201	25.2637	21.9556	21.8079	22.1793	21.4168	22.2777	22.8951	21.9304	23.1148	22.5381
586	J9VVE2	CNAG_02134	SWI/SNF and RSC complexes subunit ssr2	J9VVE2_CNAG_02134	tr|J9VVE2|J9VVE2_CRYNH	74 kDa	0.999954	9	100%	NA	21.7553	21.4037	21.5645	21.681	21.4657	21.1658	20.8881	21.0179	21.203	20.9756	21.1597	21.5469	21.5216	20.2788	21.6805	20.0164	19.7888	20.1518	20.3967	20.8204	20.292	20.1873	19.9928	19.6048	19.706	20.7978	21.2115	21.7224	20.9442	20.448	21.1907	21.677	21.0286	21.3737	21.3233	23.4164	22.7676	22.4362	22.2979
587	J9VH01	CNAG_00520	Translation initiation factor IF-2	J9VH01_CNAG_00520	tr|J9VH01|J9VH01_CRYNH	167 kDa	0.999952	9	100%	NA	19.6719	20.22	20.7304	19.8717	20.7505	21.2738	20.9486	20.9279	20.9155	21.7042	21.1439	21.5508	21.1677	21.8376	22.5158	22.1626	22.0077	21.6199	21.4531	22.7928	20.8262	21.3552	20.8286	21.2605	21.146	20.9864	20.9864	21.0407	20.683	21.4017	21.0272	21.0666	21.8388	21.1194	21.5261	21.0369	20.9597	21.4076	21.2629
588	J9VR53	CNAG_04180	Large subunit ribosomal protein L15	J9VR53_CNAG_04180	tr|J9VR53|J9VR53_CRYNH	28 kDa	0.999943	9	100%	NA	23.2989	22.7623	22.8379	23.0496	22.8744	22.4449	21.8648	22.0624	22.1338	21.9956	21.5126	21.2468	21.8182	21.5185	20.813	22.9973	21.3248	20.9372	22.2794	23.4389	21.9712	21.8217	21.2076	21.6947	21.0268	21.026	22.0197	20.9317	20.485	21.3352	21.6888	21.3683	21.2373	21.5251	20.8887	21.3598	21.1653	21.7487	22.144
589	J9W0P8	CNAG_06294	DUF1338 domain-containing protein	J9W0P8_CNAG_06294	tr|J9W0P8|J9W0P8_CRYNH	51 kDa	0.999943	9	100%	NA	22.2419	21.5599	21.5027	21.4409	21.4697	21.8113	21.6452	21.8355	21.6753	21.1265	21.0711	21.794	20.8211	20.4325	22.6546	21.1189	21.1997	21.4863	21.4827	22.179	21.5619	21.5693	21.6457	21.4836	22.4027	20.784	21.3748	21.8601	21.5074	21.6045	22.9698	22.8207	22.6663	22.7843	22.913	21.8979	22.2335	21.57	22.8763
590	J9VPZ2	CNAG_03311	Hydroxymethylglutaryl-CoA synthase	J9VPZ2_CNAG_03311	tr|J9VPZ2|J9VPZ2_CRYNH	53 kDa	0.999938	9	78%	NA	25.2195	24.9917	24.9085	24.9059	24.9946	24.7293	24.4469	24.659	24.6505	24.833	24.4158	24.2953	24.2817	24.3498	24.3415	24.2682	24.1343	22.9989	23.4711	22.2796	23.684	23.8361	23.6379	23.7692	23.8416	23.4914	23.3293	23.4496	23.8466	23.574	23.381	24.3997	22.9088	22.3022	22.7276	22.5858	21.8027	21.3108	23.1043
591	J9VHN0	CNAG_02785	Abhydrolase_3 domain-containing protein	J9VHN0_CNAG_02785	tr|J9VHN0|J9VHN0_CRYNH	83 kDa	0.99993	9	100%	NA	18.9561	20.068	20.0922	20.2412	20.0092	20.5551	20.186	20.7552	20.2921	20.6423	20.6379	21.7097	20.9986	19.7337	22.26	21.1752	22.7918	21.684	21.3931	21.8193	20.586	20.6591	21.469	22.2171	21.885	21.0904	20.1932	21.4096	19.6375	20.1481	21.1547	20.5509	21.1473	19.7236	21.3705	19.8428	21.1948	21.6308	21.2233
592	J9VST7	CNAG_03226	Succinate dehydrogenase [ubiquinone] iron-sulfur subunit, mitochondrial	J9VST7_CNAG_03226	tr|J9VST7|J9VST7_CRYNH	32 kDa	0.99993	9	100%	NA	23.6002	23.8619	23.9491	23.8015	24.0162	23.8534	23.5614	23.6569	23.4264	23.1925	23.6374	23.4674	23.4736	23.8016	23.2643	22.2486	22.0462	22.5625	23.3688	23.7001	23.9936	23.6507	23.8421	23.2793	24.4222	24.1067	23.6985	24.1297	24.8263	24.471	26.4738	26.3621	27.0196	26.1658	26.7339	25.657	25.7297	25.5023	25.8959
593	J9VWN5	CNAG_04279	RanBP2-type domain-containing protein	J9VWN5_CNAG_04279	tr|J9VWN5|J9VWN5_CRYNH	92 kDa	0.999929	9	100%	NA	19.6106	23.1939	22.4288	22.8178	22.3911	18.6775	23.7206	23.4758	23.7399	17.6848	23.5555	23.8031	23.7173	22.0497	23.7099	24.714	12.2517	24.5536	25.1549	24.6939	24.1381	23.6954	24.8394	23.8512	24.6771	23.9213	24.3401	24.1811	24.0231	23.7047	23.1129	23.2071	23.8373	21.5885	24.5558	23.7718	24.0457	24.4705	23.8589
594	J9W0J1	CNAG_04652	Enoyl reductase	J9W0J1_CNAG_04652	tr|J9W0J1|J9W0J1_CRYNH	39 kDa	0.999925	9	89%	NA	20.5227	21.4653	21.0875	20.5492	21.7819	22.6193	20.7798	21.5341	23.3105	22.1054	21.5571	23.5077	22.6356	22.5861	21.9913	24.1053	25.7106	21.1365	24.267	22.423	23.4065	21.212	21.0095	21.883	23.222	24.068	21.4635	21.0609	24.1349	23.5866	21.9211	21.5568	22.8644	22.2118	22.9935	21.3867	22.0905	24.0366	23.0302
595	J9VWS9	CNAG_05457	Pentatricopeptide repeat protein	J9VWS9_CNAG_05457	tr|J9VWS9|J9VWS9_CRYNH	161 kDa	0.999923	9	100%	NA	21.5218	21.956	22.2994	21.2579	22.2272	22.1115	23.0091	22.0988	23.8888	23.048	21.8611	21.5212	22.2235	26.5946	22.8457	22.8133	20.9385	21.7477	22.0305	21.3498	22.2065	22.5073	21.7653	21.6189	21.6636	25.5939	21.8843	21.0757	21.3101	21.5793	21.0479	25.1048	21.355	20.596	20.9401	21.256	22.0622	21.8415	22.5376
596	J9VRB5	CNAG_03591	Rab GDP dissociation inhibitor	J9VRB5_CNAG_03591	tr|J9VRB5|J9VRB5_CRYNH	50 kDa	0.999923	9	100%	NA	22.0344	22.0201	21.888	21.9935	21.9979	22.1126	22.0296	21.9394	21.9405	21.8908	21.709	21.5884	21.2897	21.7179	21.4301	22.3783	20.9065	22.3638	21.7387	21.8888	22.9965	23.5567	23.0384	23.0206	22.9783	23.7615	23.3154	22.8761	22.9122	23.6665	23.0482	23.1503	22.7143	22.9465	23.2417	22.472	21.3327	22.3074	22.5867
597	J9VY17	CNAG_04709	54S ribosomal protein L23	J9VY17_CNAG_04709	tr|J9VY17|J9VY17_CRYNH	40 kDa	0.999923	9	100%	NA	23.7079	23.469	23.3431	23.3676	23.4409	23.1305	22.7898	23.1018	23.0636	23.1712	22.3618	22.2644	22.7526	22.2251	21.8648	20.7867	20.311	21.4839	21.1072	21.3567	21.879	22.123	21.6574	21.7601	21.4419	21.1905	20.8594	20.6587	21.764	20.8106	21.6614	21.8959	21.0416	21.625	21.5569	21.9767	21.616	21.2394	21.3241
598	J9VSZ8	CNAG_07857	WW domain-containing protein	J9VSZ8_CNAG_07857	tr|J9VSZ8|J9VSZ8_CRYNH	91 kDa	0.999923	9	100%	NA	21.6299	22.8753	22.5569	23.2502	21.2418	23.9773	23.9175	23.9584	23.4657	21.7661	23.6375	23.0644	21.5301	22.08	23.8723	25.2692	25.2039	24.8127	23.259	21.8257	19.046	19.9665	24.6613	24.0033	24.5768	23.573	21.195	24.3705	20.8243	24.5704	24.5916	24.492	24.7884	23.687	24.1758	23.5412	23.9793	22.9337	20.6839
599	J9VTH7	CNAG_01126	Guanine nucleotide exchange protein for ADP-robosylation factor	J9VTH7_CNAG_01126	tr|J9VTH7|J9VTH7_CRYNH	217 kDa	0.999917	9	100%	NA	20.2546	23.826	22.4727	24.22	20.9268	24.6922	24.5562	22.7694	24.8816	23.1492	23.0256	24.875	23.9271	23.2189	25.2415	27.0191	26.5869	27.3918	27.5907	25.4396	22.4566	24.1824	27.063	26.2882	26.5713	26.4557	26.0591	26.3156	25.2971	24.2491	19.9098	22.2843	24.7137	22.1207	25.8985	20.8876	24.8939	26.4625	24.6927
600	J9VIY0	CNAG_06917	Thiol-specific antioxidant protein 3	J9VIY0_CNAG_06917	tr|J9VIY0|J9VIY0_CRYNH	26 kDa	0.999915	9	100%	NA	19.3277	20.56	20.2143	20.1936	20.5117	20.7189	21.1256	20.5453	20.8521	21.37	21.381	21.5747	21.5703	21.8478	20.5894	21.6268	21.9993	21.4402	21.1463	23.173	21.1619	22.0065	21.169	20.7424	21.2248	21.4164	21.5333	21.3025	20.9903	21.3991	21.4259	21.5204	21.1348	22.3612	21.5915	21.2927	20.8387	21.6943	21.7584
601	J9VQ15	CNAG_02896	Hydroxymethylglutaryl-CoA synthase	J9VQ15_CNAG_02896	tr|J9VQ15|J9VQ15_CRYNH	54 kDa	0.999909	9	78%	NA	24.341	23.5319	23.6679	23.2864	24.0039	23.4851	23.1128	23.2371	23.1878	23.7026	22.7796	22.7596	23.1984	22.2937	22.4232	20.9527	24.312	22.1801	24.8898	22.0228	22.6678	22.5172	24.0146	22.59	22.1138	21.6854	21.8632	21.9648	21.9637	21.9602	22.6178	21.9405	21.3414	21.7433	23.8757	21.2839	20.8331	20.9892	21.287
602	J9VPP9	CNAG_02458	GTPase activating protein	J9VPP9_CNAG_02458	tr|J9VPP9|J9VPP9_CRYNH	124 kDa	0.999905	9	100%	NA	18.8969	20.6958	18.969	18.9304	19.1768	17.9443	19.081	19.7532	19.0381	18.6023	18.1986	16.2789	16.4652	17.5615	18.3052	17.9291	16.9546	15.9908	17.9681	21.5234	17.2171	18.0318	18.3863	18.8815	16.467	17.9053	18.1682	22.5114	17.4804	17.7836	19.034	18.1609	17.9831	18.947	18.1538	18.4962	18.3732	18.3539	18.1468
603	J9W0V8	CNAG_06361	26S proteasome regulatory subunit N6	J9W0V8_CNAG_06361	tr|J9W0V8|J9W0V8_CRYNH	48 kDa	0.999896	9	100%	NA	24.1232	23.6351	23.6082	23.4213	23.6194	23.5527	23.5736	23.6233	23.7089	23.4533	23.8464	23.4482	23.4577	23.6659	23.2979	23.0786	22.2396	23.2638	23.3354	23.1957	22.996	22.5205	22.737	22.9701	23.6254	22.5231	22.9907	22.8069	23.283	22.4222	23.7093	23.7233	23.2429	23.4721	23.5276	23.9957	23.9252	23.9961	24.0183
604	J9VSI8	CNAG_02239	26S protease regulatory subunit 4	J9VSI8_CNAG_02239	tr|J9VSI8|J9VSI8_CRYNH	48 kDa	0.999895	9	100%	NA	24.6108	24.5255	24.3484	24.4712	24.3242	24.3886	24.3629	24.4009	24.3707	24.3805	23.8652	23.8456	24.5023	23.9059	23.5644	21.9203	22.497	23.0238	23.3337	22.7724	24.8072	24.97	24.571	24.6557	24.1937	24.1621	23.9364	23.8227	23.9949	23.8511	24.6266	24.548	23.9898	24.2796	24.0626	24.4406	24.2786	23.7879	23.978
605	J9W146	CNAG_06472	Nucleolar protein 4	J9W146_CNAG_06472	tr|J9W146|J9W146_CRYNH	109 kDa	0.999892	9	100%	NA	21.0647	21.2358	21.188	20.9431	21.3593	20.9542	21.1452	21.2466	20.6397	21.2154	20.8074	20.6986	20.7953	20.534	18.7177	21.294	20.1277	21.3391	20.2095	21.24	20.7864	20.8936	20.3158	20.0138	20.3227	21.1736	22.2165	22.2727	19.6054	20.5955	19.3136	19.2095	19.3148	20.8539	21.3712	20.7055	20.22	20.8327	20.9436
606	J9VQ98	CNAG_03176	Endoplasmic oxidoreductin 1	J9VQ98_CNAG_03176	tr|J9VQ98|J9VQ98_CRYNH	64 kDa	0.999892	9	100%	NA	20.3577	20.2277	20.0719	20.2342	21.2322	20.7013	20.3478	20.9661	19.6333	21.2191	21.0353	21.0651	20.0296	22.445	22.4196	24.574	19.6186	22.1134	20.5041	20.9649	22.0577	21.1926	21.1363	21.2233	22.2314	21.5412	19.5572	22.1258	21.1082	20.6312	21.0516	20.5259	21.6938	20.0614	21.6963	20.6342	22.0196	20.5048	24.8309
607	J9VJJ3	CNAG_05113	Aldehyde dehydrogenase (NAD )	J9VJJ3_CNAG_05113	tr|J9VJJ3|J9VJJ3_CRYNH	57 kDa	0.999862	9	100%	NA	23.0109	22.3486	22.2465	22.2538	22.501	22.1827	22.2249	23.2754	23.398	22.5002	24.059	23.3965	22.9234	23.6558	23.8881	24.2258	23.7195	24.0173	23.9434	24.5582	24.0462	22.176	23.2562	22.8198	23.7543	23.0733	23.5534	23.4096	23.4392	23.6222	25.7768	25.5687	25.7194	25.9896	25.1972	25.0051	24.7289	25.1063	25.2356
608	J9VU46	CNAG_01755	Pumilio domain-containing protein NOP9	J9VU46_CNAG_01755	tr|J9VU46|J9VU46_CRYNH	87 kDa	0.999862	9	100%	NA	21.2412	20.9808	20.9287	21.2123	20.5624	20.256	20.3515	20.0719	20.9937	20.6446	20.6157	19.9315	20.1622	20.308	20.4874	20.5328	19.7653	19.7894	18.6678	19.7865	20.0017	19.936	19.5895	19.7819	19.7976	19.067	19.3866	19.5976	19.3108	19.172	18.2548	18.5175	19.5038	19.0093	18.7784	18.9078	19.8822	19.49	18.6239
609	J9VMH6	CNAG_00745	HAL protein kinase	J9VMH6_CNAG_00745	tr|J9VMH6|J9VMH6_CRYNH	103 kDa	0.99986	9	100%	NA	17.1399	19.3859	19.2636	19.1531	18.5026	20.4299	20.3022	20.4766	19.9631	18.5997	20.667	20.1346	19.7674	19.9023	19.5673	20.193	20.0593	21.6411	21.3382	22.1054	20.4492	21.6413	18.3541	21.7929	22.0922	26.4179	22.3789	20.9161	19.2312	22.878	21.0766	21.4323	21.2164	21.4741	20.9826	20.2936	18.2583	19.7314	20.9321
610	J9VUD1	CNAG_05899	Pyrroline-5-carboxylate reductase	J9VUD1_CNAG_05899	tr|J9VUD1|J9VUD1_CRYNH	33 kDa	0.999859	9	100%	NA	19.5288	20.7629	20.7938	20.5156	19.9917	19.4939	19.4748	18.7636	20.2131	19.0124	20.1723	20.0047	18.9074	19.0737	21.4991	21.8744	22.9808	16.9002	19.8591	20.0979	19.0973	19.8832	21.4138	19.9991	20.9662	20.5584	20.892	19.8655	20.187	19.839	19.249	20.4301	19.5706	19.142	19.0591	20.014	19.9782	19.4865	20.5106
611	J9VQ13	CNAG_01439	U4/U6 small nuclear ribonucleoprotein PRP4	J9VQ13_CNAG_01439	tr|J9VQ13|J9VQ13_CRYNH	56 kDa	0.999854	9	100%	NA	20.0792	20.7189	20.3938	20.9096	20.8511	21.177	21.3132	21.9817	21.1389	24.1759	21.8147	22.7069	22.2281	24.4109	23.9079	22.7166	21.7441	23.8271	21.9178	22.4053	22.0906	21.7424	22.2437	21.5802	22.4201	21.3197	21.9467	23.0964	23.9126	22.5425	21.238	20.9584	23.3336	21.8804	21.8742	22.4632	21.6744	22.5593	22.9297
612	J9VRV0	CNAG_05140	Methylenetetrahydrofolate reductase	J9VRV0_CNAG_05140	tr|J9VRV0|J9VRV0_CRYNH	69 kDa	0.999849	9	100%	NA	20.5543	21.0124	21.1078	21.0452	21.3541	21.1143	21.6161	20.1876	21.6118	21.3373	21.2066	21.1481	21.2514	22.0877	21.8061	20.9481	22.0645	21.2376	21.1657	20.7995	21.7025	21.1083	21.2003	20.1325	21.7468	20.0849	20.5721	20.6953	19.9452	20.4242	20.9064	20.6594	21.6162	20.9777	23.2197	20.0135	20.9783	20.4568	21.8524
613	J9VFP1	CNAG_03677	Lipid storage droplets surface-binding protein 2	J9VFP1_CNAG_03677	tr|J9VFP1|J9VFP1_CRYNH	27 kDa	0.99983	9	100%	NA	21.5806	21.0575	21.6651	22.1353	22.0047	22.1755	21.4176	21.027	22.0286	22.5424	22.2235	21.4325	22.0093	22.3061	21.5233	22.2285	22.5101	22.7611	21.9179	21.756	22.3791	21.5523	21.9797	21.7028	21.178	21.8379	23.0835	22.3288	22.9812	22.0644	20.7212	20.6443	20.8986	20.7033	21.6015	20.7836	21.3075	21.8238	21.2101
614	J9VV24	CNAG_01912	Glutamine-dependent NAD(+) synthetase	J9VV24_CNAG_01912	tr|J9VV24|J9VV24_CRYNH	80 kDa	0.999824	9	100%	NA	22.6682	22.3842	21.8984	22.3125	22.3189	21.881	21.8551	21.6981	21.7462	21.5131	22.7543	21.9258	21.7172	22.4516	21.2953	20.2571	21.3189	21.3508	20.5808	21.5972	21.8519	21.5241	21.8632	22.0632	21.6585	21.686	22.4925	20.9943	21.8372	21.7022	22.2757	22.7232	21.8889	22.7129	21.8319	21.5074	22.4658	21.2047	20.8172
615	J9VVZ8	CNAG_07908	Aconitate hydratase, mitochondrial	J9VVZ8_CNAG_07908	tr|J9VVZ8|J9VVZ8_CRYNH	84 kDa	0.999812	9	100%	NA	22.283	21.8737	22.4562	21.7328	22.3077	21.0545	21.6699	20.6229	21.8868	22.4826	20.8565	25.263	21.2895	22.038	19.6249	27.4332	27.5516	21.8758	25.5892	25.394	21.7559	21.5136	24.6835	25.1544	25.0989	21.4071	19.7948	20.6712	21.607	21.7679	24.7933	24.7943	25.3103	24.803	24.3481	24.9352	24.8741	25.2859	25.7465
616	J9VT60	CNAG_04570	La RNA-binding domain-containing protein LHP1	J9VT60_LHP1	sp|J9VT60|LARP1_CRYNH	94 kDa	0.999796	9	100%	NA	21.3176	20.8116	20.508	20.6637	20.6806	20.0452	20.4217	20.4212	20.2829	19.7087	19.6734	20.3749	19.6434	19.4902	19.6768	18.4599	18.3756	19.9862	18.7551	19.6165	22.931	21.4493	19.4449	20.2662	19.6709	20.1118	23.7352	24.4647	22.0418	24.7746	19.6563	19.7787	18.8137	20.3252	19.8167	19.088	20.5815	19.8035	21.7772
617	J9VWD3	CNAG_01526	Cleavage and polyadenylation specificity factor subunit 4	J9VWD3_CNAG_01526	tr|J9VWD3|J9VWD3_CRYNH	70 kDa	0.99979	9	100%	NA	20.7146	19.5175	20.0859	19.6309	19.5977	18.7302	19.1203	19.1871	19.1211	19.0212	18.9497	18.8826	18.0758	19.402	19.3486	19.3794	18.5414	19.5214	17.8645	18.4241	17.9602	18.4435	16.2043	18.7581	18.4127	18.4288	19.4538	19.5316	19.4699	19.6925	16.8712	15.9001	17.9464	17.5539	18.2216	17.9337	16.8144	16.8755	18.0257
618	J9VGG0	CNAG_03967	F-actin capping protein	J9VGG0_CNAG_03967	tr|J9VGG0|J9VGG0_CRYNH	50 kDa	0.99979	9	100%	NA	20.61	19.7532	19.732	19.5612	17.8939	20.1508	20.3891	19.1761	19.065	20.2998	19.3586	20.8413	20.684	20.6071	21.3702	21.8649	21.4931	18.6745	18.6237	21.643	19.0947	20.125	20.1086	19.4852	20.454	19.2063	19.275	20.5917	20.3598	20.1323	20.4797	19.7968	19.3584	20.5643	20.9646	19.8535	20.2011	19.668	20.3081
619	J9W1G2	CNAG_05416	Pre-mRNA-processing protein 45	J9W1G2_CNAG_05416	tr|J9W1G2|J9W1G2_CRYNH	63 kDa	0.999757	9	100%	NA	25.707	24.5386	24.4762	23.6329	25.1215	24.1743	25.6848	25.0636	25.8962	25.6122	24.827	26.6915	25.5583	25.6012	28.3082	25.9018	25.1026	25.7078	25.9465	25.8217	25.0626	25.3024	24.2451	24.2934	26.5751	24.0861	25.8934	25.851	24.3344	25.4056	24.8345	24.3446	24.901	24.3439	26.4727	25.6844	26.3603	25.6919	26.3985
620	J9VZX6	CNAG_04896	Tyrosine--tRNA ligase	J9VZX6_CNAG_04896	tr|J9VZX6|J9VZX6_CRYNH	53 kDa	0.999754	9	89%	NA	19.7765	18.7739	19.1427	18.6793	19.5268	17.989	19.3387	19.6189	17.961	19.3132	18.4051	19.2476	18.3038	18.541	20.0861	17.806	16.9737	18.4514	17.409	17.6269	17.5854	18.426	16.4872	18.7993	16.807	18.431	18.1146	17.2608	18.2153	19.0296	18.8906	18.5866	18.3576	17.6478	19.6509	17.7301	17.3043	18.2822	17.5367
621	J9VNK4	CNAG_01149	Cell polarity protein	J9VNK4_CNAG_01149	tr|J9VNK4|J9VNK4_CRYNH	170 kDa	0.999745	9	100%	NA	18.786	18.2868	17.977	18.3424	18.4652	18.4637	18.3856	19.0329	19.3182	18.7831	19.8179	20.5365	20.1601	19.1946	20.7726	19.0414	20.0292	19.6386	19.5108	18.3494	18.3186	19.5251	18.5647	20.6712	19.9765	19.2632	19.3097	19.187	20.0436	17.825	19.4285	19.1157	20.1881	18.524	18.1346	18.1593	18.5247	19.1209	19.6646
622	J9VL44	CNAG_01185	Hsp70-like protein	J9VL44_CNAG_01185	tr|J9VL44|J9VL44_CRYNH	42 kDa	0.999743	9	100%	NA	22.3646	22.351	21.8857	21.9568	21.8994	21.6672	21.2571	21.3125	21.2986	21.4428	21.2426	20.3942	21.6632	21.2736	21.369	18.7989	18.0669	19.3149	19.6128	19.5602	22.1137	21.9927	21.1532	21.3703	21.4059	21.4676	20.3333	21.5905	21.6972	20.9563	20.1912	20.6202	19.4453	19.8483	20.1788	19.6678	20.0287	20.2032	19.1058
623	J9VXL6	CNAG_05571	U3 small nucleolar RNA-associated protein 20	J9VXL6_CNAG_05571	tr|J9VXL6|J9VXL6_CRYNH	297 kDa	0.999727	9	100%	NA	21.53	18.5954	20.6626	18.8416	20.3625	20.618	19.197	19.7048	19.102	20.8032	19.5117	20.0855	20.1113	19.242	19.6633	21.3555	22.0006	20.0948	21.3076	21.6888	20.7629	19.7505	20.4215	19.3575	20.22	19.8948	20.1569	21.0067	20.6336	19.9837	21.1441	21.0792	19.528	18.6952	20.0211	19.92	20.0183	20.4098	19.3998
624	J9VRK4	CNAG_04361	PH domain-containing protein	J9VRK4_CNAG_04361	tr|J9VRK4|J9VRK4_CRYNH	108 kDa	0.999714	9	100%	NA	20.3621	20.4406	19.6535	20.2137	20.5531	19.9065	19.7086	19.4011	20.2904	19.6943	20.1989	19.5643	18.8943	19.7	19.0367	18.8676	20.0374	20.4298	20.1782	20.1756	21.776	20.1359	19.9901	21.9861	19.9674	19.936	20.075	20.8515	19.9739	19.7276	21.762	21.7049	21.1937	22.0837	21.2016	20.3419	19.7087	20.2921	20.1356
625	J9VWF3	CNAG_05713	Elongator complex protein 1	J9VWF3_CNAG_05713	tr|J9VWF3|J9VWF3_CRYNH	132 kDa	0.999697	9	100%	NA	20.3604	19.3214	19.2109	19.3498	19.2081	20.4701	20.5325	20.9972	20.5497	21.3261	20.9649	21.155	19.2765	21.1724	20.7619	21.2305	22.4223	21.2096	20.9514	21.6629	20.1574	21.3384	20.2635	21.3083	21.0139	21.7019	20.3184	21.9301	20.2094	21.8284	21.2114	20.9318	20.2849	19.9695	20.9813	19.2635	20.9835	20.4866	20.957
626	J9W123	CNAG_01565	Biotin-[acetyl-CoA-carboxylase] ligase	J9W123_CNAG_01565	tr|J9W123|J9W123_CRYNH	85 kDa	0.999656	9	100%	NA	20.3236	20.6171	21.1556	20.282	20.4932	20.9895	21.159	19.7826	20.7797	20.3341	21.9668	22	21.6989	20.3572	20.3177	20.4549	20.9331	20.9568	20.7424	20.7883	21.1533	20.4833	20.5915	20.7102	20.8174	20.8815	20.5396	20.2574	21.4715	20.5447	20.5171	20.8486	20.5713	20.7585	21.2269	20.065	22.2165	20.3956	21.0445
627	J9VLU7	CNAG_04069	U4/U6 small nuclear ribonucleoprotein PRP31	J9VLU7_CNAG_04069	tr|J9VLU7|J9VLU7_CRYNH	59 kDa	0.999655	9	100%	NA	18.7994	18.6942	19.3125	17.8723	17.6312	19.4527	18.494	18.3267	19.5037	19.3088	20.0029	20.0427	19.0394	18.8137	18.2617	19.6283	19.0516	19.6428	17.9462	19.0563	20.9088	17.949	19.2245	20.038	18.6254	21.6925	19.1634	21.166	18.5478	19.0872	20.1227	18.2826	21.0893	18.3694	19.3491	18.1841	19.8105	19.8806	19.5828
628	J9VP43	CNAG_03940	Elongator complex protein 2	J9VP43_CNAG_03940	tr|J9VP43|J9VP43_CRYNH	86 kDa	0.999641	9	100%	NA	20.9457	19.75	19.7484	19.6904	19.8669	19.4767	19.2724	19.0674	19.8285	20.2683	21.2067	20.9982	19.3934	21.1178	20.4413	19.1419	20.1676	19.7028	19.5259	20.1774	19.5394	18.8496	20.3688	19.2142	21.8981	20.8992	21.5308	21.9468	20.2185	21.1061	20.3878	19.5228	20.2714	19.5638	19.9577	19.9175	20.6103	19.9259	20.1234
629	J9W340	CNAG_06352	CAP-Gly domain-containing protein	J9W340_CNAG_06352	tr|J9W340|J9W340_CRYNH	114 kDa	0.999625	9	100%	NA	19.7273	18.8893	18.4261	18.3451	19.9076	19.7743	19.8509	19.8433	20.1536	20.3243	19.7849	18.3715	17.2296	18.6075	19.2967	18.0163	17.8957	18.5971	17.5285	17.9634	19.5776	19.6652	20.0143	20.0423	22.7332	16.5919	18.8632	18.1354	18.1928	19.7218	18.5182	17.9551	17.9791	17.5243	18.2533	21.561	19.6207	22.1397	21.472
630	Q059G5	CNAG_03785	Alpha,alpha trehalase [NTH1]	Q059G5_NTH1	tr|Q059G5|Q059G5_CRYNH	99 kDa	0.999614	9	100%	NA	21.8936	22.1096	22.3756	23.1852	21.886	22.0599	25.9742	22.9546	23.4839	22.6752	25.9658	22.8794	24.4304	23.7038	22.8852	23.808	23.0019	27.3494	27.3698	26.5692	25.2212	22.5838	25.4247	23.01	23.0289	23.9322	22.5897	22.9881	24.7486	22.5414	22.4005	22.7999	25.4674	23.7679	22.2713	21.8842	22.0719	25.3936	23.1642
631	J9VW09	CNAG_04613	ATP-binding cassette, subfamily F, member 3	J9VW09_CNAG_04613	tr|J9VW09|J9VW09_CRYNH	82 kDa	0.999602	9	100%	NA	22.076	21.9141	21.6101	21.8913	21.4807	21.9161	21.8782	21.761	21.8116	21.5462	21.6062	21.5842	21.9378	21.9556	22.4406	22.8195	21.4043	21.2136	20.1524	21.6492	21.3469	22.5944	21.9254	21.9643	20.3295	21.9114	22.2412	21.4449	21.9486	22.0306	21.2751	21.2338	20.2327	20.8542	19.583	21.0175	19.9248	21.0813	20.4371
632	J9VVQ0	CNAG_07735	U3 small nucleolar RNA-associated protein 25	J9VVQ0_CNAG_07735	tr|J9VVQ0|J9VVQ0_CRYNH	80 kDa	0.999578	9	100%	NA	21.3614	21.0989	21.0509	20.6808	21.4616	20.1919	20.631	20.5603	21.3292	22.4755	19.8141	19.6949	21.9545	21.2298	21.428	23.662	23.0202	21.5228	22.3422	21.3313	20.2651	23.1362	22.1486	20.5405	21.2744	21.9908	20.2922	22.549	21.2298	22.5887	21.5022	20.5837	20.0336	20.4968	20.8231	21.1119	21.3821	22.1959	21.249
633	J9VMF9	CNAG_02153	Glucose repression regulatory protein TUP1	J9VMF9_CNAG_02153	tr|J9VMF9|J9VMF9_CRYNH	62 kDa	0.999225	9	100%	NA	20.9299	20.6717	20.8471	20.6306	20.9902	20.5025	21.49	21.2438	21.0966	20.8952	22.0725	22.3692	21.623	22.0582	21.7782	21.8214	21.8323	19.6644	20.2407	20.3475	20.2292	20.5708	21.1611	21.9531	20.1431	21.4931	20.7479	20.8141	20.5865	21.6636	20.2587	20.2517	20.4216	20.2189	20.3508	22.097	22.1344	21.3057	21.6946
634	J9VZJ2	CNAG_04450	Chromodomain-helicase-DNA-binding protein 1	J9VZJ2_CNAG_04450	tr|J9VZJ2|J9VZJ2_CRYNH	171 kDa	0.998897	9	100%	NA	18.4747	21.2078	19.6987	19.7661	18.9739	22.5605	21.2013	21.9309	21.4802	21.8128	22.8984	21.0566	19.7812	21.7293	20.4936	21.1027	23.8438	19.9032	22.9869	20.9408	21.1353	19.7728	20.9077	20.429	22.8274	20.2471	20.6435	21.4623	22.0427	22.4737	18.8218	22.507	19.2841	20.5167	21.5348	20.4706	21.4802	21.9265	21.675
636	J9VK98	CNAG_06811	Large subunit ribosomal protein L22e	J9VK98_CNAG_06811	tr|J9VK98|J9VK98_CRYNH	14 kDa	1	8	100%	NA	26.0104	25.6246	25.8647	25.7707	25.7363	25.3197	25.199	25.758	25.4669	25.6327	24.6362	24.5624	24.8576	24.8217	24.1271	26.5132	21.8367	23.2257	22.4507	22.6181	24.318	24.3049	24.6014	24.4703	24.4079	23.8842	23.9526	24.2055	24.5519	23.7886	24.5339	24.418	23.9706	24.3289	24.1524	23.89	23.5957	23.4298	23.5215
637	J9VIF7	CNAG_02726	Cytoplasmic protein	J9VIF7_CNAG_02726	tr|J9VIF7|J9VIF7_CRYNH	33 kDa	1	8	100%	NA	23.9995	23.9445	23.9306	23.7797	24.028	23.6908	23.5799	23.9235	23.5704	23.5979	23.0636	23.5669	23.6923	23.4593	22.774	24.3739	24.0469	24.3671	24.8073	23.8443	23.0523	22.9448	24.3225	23.2181	23.5064	23.2304	23.2604	23.2629	23.8938	22.7171	23.3447	23.46	23.3522	23.9031	23.262	23.5643	24.3237	23.1224	23.0144
638	J9VQK8	CNAG_02714	Elongation factor 1-beta	J9VQK8_CNAG_02714	tr|J9VQK8|J9VQK8_CRYNH	24 kDa	1	8	100%	NA	25.727	25.5389	25.6562	25.4839	25.6448	24.7445	24.7694	24.583	24.5381	24.642	23.4357	22.7656	23.5454	23.656	23.4491	25.0703	25.0135	25.2802	25.2469	24.6995	24.0114	23.6719	23.3032	23.7186	22.1516	23.9851	23.8041	24.0969	24.5725	23.7681	24.0308	23.2067	23.9239	24.1632	24.3111	22.2589	22.9216	21.042	21.8329
639	J9VQ24	CNAG_01428	Eukaryotic translation initiation factor 5A	J9VQ24_CNAG_01428	tr|J9VQ24|J9VQ24_CRYNH	17 kDa	1	8	100%	NA	22.6587	25.8491	25.4673	25.3722	25.2718	25.7299	25.6524	25.2708	25.3695	25.4588	25.8622	25.9749	25.938	25.6155	25.7474	26.0167	25.4609	25.5369	25.084	25.062	24.8454	24.9203	25.2261	25.3984	24.8758	25.443	25.2617	24.632	24.8373	25.0711	24.4494	24.2445	24.1248	25.2889	24.7143	23.7014	24.2715	24.0712	23.574
640	J9VJ71	CNAG_05232	Large subunit ribosomal protein L8	J9VJ71_CNAG_05232	tr|J9VJ71|J9VJ71_CRYNH	27 kDa	1	8	100%	NA	28.1487	27.7398	27.642	27.6822	27.6193	27.5815	27.7667	27.6485	27.5612	27.6587	26.6439	26.7592	27.0878	27.2627	26.8116	25.8285	26.5678	26.051	26.1928	26.7235	26.5677	27.4928	26.4676	26.9432	26.3413	27.9526	27.7347	26.7682	26.9151	27.5339	27.2218	27.0697	26.5829	26.8727	26.6025	27.064	26.9598	26.9356	26.8816
641	J9VRV1	CNAG_02485	ATP synthase subunit gamma	J9VRV1_CNAG_02485	tr|J9VRV1|J9VRV1_CRYNH	31 kDa	1	8	100%	NA	24.7391	24.2578	24.542	24.6114	24.4857	23.8895	23.6616	24.2185	23.8949	23.5102	23.4754	23.5162	23.2922	23.8089	23.1297	24.5589	24.4637	24.7494	24.1646	24.3476	24.1242	24.8257	24.3147	24.641	23.7611	24.5401	23.8637	24.0082	23.8404	23.7472	23.7741	23.9036	24.0412	24.2931	23.6754	24.5564	24.314	24.7191	23.9034
642	J9VKF8	CNAG_03596	dihydrolipoyllysine-residue succinyltransferase	J9VKF8_CNAG_03596	tr|J9VKF8|J9VKF8_CRYNH	49 kDa	1	8	100%	NA	25.2035	25.0024	24.654	24.759	24.5109	24.2798	23.7042	24.6546	24.1707	24.0381	23.484	23.0733	23.3817	23.5129	23.3442	23.9682	24.3364	24.7076	24.2364	24.2843	25.3311	24.0244	23.8009	23.8846	23.6205	22.7197	22.8764	23.6652	23.2965	23.2745	24.226	25.2096	24.0027	24.2211	25.0426	25.0057	25.2495	24.4363	24.5097
643	J9VL99	CNAG_01128	hydroxyacylglutathione hydrolase	J9VL99_CNAG_01128	tr|J9VL99|J9VL99_CRYNH	30 kDa	1	8	100%	NA	21.0997	21.6433	21.6086	21.4675	21.3772	22.2053	22.1284	22.2667	21.8797	22.1031	22.5181	22.0912	21.8347	22.3436	21.9435	21.8367	22.9474	21.7637	22.1501	22.6458	22.2544	21.7374	22.7539	22.1473	22.6924	21.9172	22.203	22.7333	22.2186	22.0081	23.2278	23.0465	23.3778	23.5315	23.2477	22.7539	22.4559	23.7994	22.767
644	J9VUG0	CNAG_05935	Uridylate kinase	J9VUG0_CNAG_05935	tr|J9VUG0|J9VUG0_CRYNH	31 kDa	1	8	100%	NA	24.6594	24.8638	24.8312	24.7623	24.7305	24.9387	24.9613	24.9041	25.1189	24.982	25.371	25.4175	25.4201	25.2612	24.9281	23.4241	23.628	24.3167	24.5513	24.3384	24.0466	23.5224	23.9857	23.8514	24.4895	24.3977	24.5658	25.3519	24.8451	25.0839	24.2027	24.1449	24.2198	24.3035	24.3341	24.319	23.8907	24.6839	24.6193
645	J9VGH4	CNAG_00287	Cytoplasmic protein	J9VGH4_CNAG_00287	tr|J9VGH4|J9VGH4_CRYNH	36 kDa	1	8	100%	NA	23.3908	23.1984	23.1313	23.5594	23.5779	22.9955	22.4804	22.7382	22.5085	23.3556	22.1919	22.6728	21.4326	21.1386	21.5176	22.41	24.4876	23.8331	23.6682	23.9072	22.9595	23.3688	23.1335	22.7645	22.1958	24.0409	22.6329	24.4846	23.8489	22.7664	20.6007	21.1519	22.9711	22.0521	23.8873	21.1308	22.4514	21.1014	21.6476
646	J9VKC4	CNAG_02817	GTP-binding protein ypt2	J9VKC4_CNAG_02817	tr|J9VKC4|J9VKC4_CRYNH	23 kDa	1	8	75%	NA	23.8915	23.8311	23.5009	23.904	23.7644	23.8693	23.7723	24.0113	23.9367	24.0638	23.9966	24.1072	24.4179	23.8993	23.4333	22.8443	22.2355	22.8702	22.6071	22.8424	23.2731	23.6224	23.7065	23.8109	23.3776	24.2763	24.2948	24.249	24.41	24.2645	23.9989	24.0879	23.8048	24.029	23.9151	24.923	24.6763	23.8957	24.3041
647	J9VL75	CNAG_01152	40S ribosomal protein S6	J9VL75_CNAG_01152	tr|J9VL75|J9VL75_CRYNH (+1)	27 kDa	0.999999	8	100%	NA	27.8787	27.8036	27.2416	27.7574	27.3384	27.8875	27.9837	27.8628	27.6068	27.7903	27.9265	27.4496	28.5744	27.5791	27.2495	25.8772	26.2131	26.9863	26.6455	26.8926	27.4299	27.6685	27.3311	27.3432	27.0488	28.6972	28.3714	27.3843	27.6692	28.2973	26.0326	26.0886	25.4231	26.0591	25.9706	26.635	26.3463	25.8749	26.0031
647.2	T2BNZ0	CNAG_01152	40S ribosomal protein S6	T2BNZ0_CNAG_01152	tr|T2BNZ0|T2BNZ0_CRYNH	26 kDa	0.999999	8	100%	NA	27.8787	27.8036	27.2416	27.7574	27.3384	27.8875	27.9837	27.8628	27.6068	27.7903	27.9265	27.4496	28.5744	27.5791	27.2495	25.8772	26.2131	26.9863	26.6455	26.8926	27.4299	27.6685	27.3311	27.3432	27.0488	28.6972	28.3714	27.3843	27.6692	28.2973	26.0326	26.0886	25.4231	26.0591	25.9706	26.635	26.3463	25.8749	26.0031
648	J9W2G5	CNAG_06095	Large subunit ribosomal protein L13e	J9W2G5_CNAG_06095	tr|J9W2G5|J9W2G5_CRYNH	23 kDa	0.999999	8	100%	NA	28.7856	28.6537	28.48	28.6201	28.444	28.7547	28.926	28.7656	28.6959	28.8783	28.672	28.2169	29.0356	28.6539	28.3967	27.1182	27.4001	27.7575	27.7887	27.7159	27.8282	28.0336	27.6979	27.5669	27.5635	29.8891	29.3577	28.3868	28.7166	29.7227	27.4774	27.3543	27.1968	27.5049	27.0944	27.3106	27.1012	27.0369	27.2666
649	J9VXQ3	CNAG_03249	THO complex subunit 4	J9VXQ3_CNAG_03249	tr|J9VXQ3|J9VXQ3_CRYNH	22 kDa	0.999999	8	100%	NA	25.0653	25.2153	25.2814	25.1976	25.1546	24.7167	24.545	25.1783	24.5651	24.4967	24.8096	24.4718	25.4598	24.9644	24.6374	24.7255	24.6164	24.7966	24.6453	24.6415	24.5962	25.0899	24.5267	24.7626	24.0175	25.1393	25.0233	24.9246	25.5193	24.761	24.7433	25.0508	24.9112	25.0754	24.6795	25.1823	25.0181	24.729	25.5187
650	J9VP64	CNAG_05720	GTPase inhibitor	J9VP64_CNAG_05720	tr|J9VP64|J9VP64_CRYNH	31 kDa	0.999999	8	100%	NA	19.4012	20.139	19.9509	19.8019	19.4345	19.6937	21.3328	19.9529	19.6455	21.0833	21.6498	21.757	21.7348	21.5183	21.3323	21.5569	21.6827	22.3884	22.2385	22.1425	21.3374	20.8891	20.9931	21.2971	20.7574	20.0958	21.509	21.6878	20.7326	21.1749	22.0191	22.2498	23.8651	22.7346	21.6936	21.3922	23.2582	20.8033	20.7945
651	J9VMX0	CNAG_02222	Phosphopantothenate-cysteine ligase	J9VMX0_CNAG_02222	tr|J9VMX0|J9VMX0_CRYNH	41 kDa	0.999999	8	100%	NA	21.4578	19.7479	20.0825	19.9936	20.1126	19.3961	19.5766	19.8346	20.2492	19.634	19.7032	20.0672	20.8245	19.2791	19.0968	18.0179	19.7175	19.6513	19.6336	19.487	19.4268	18.3399	19.3078	19.8394	19.1022	21.0927	18.7011	20.2607	20.7724	19.4702	20.677	20.822	20.0561	20.9188	20.6423	19.5604	19.5931	18.919	19.2316
652	J9VFT5	CNAG_03726	WAPL domain-containing protein	J9VFT5_CNAG_03726	tr|J9VFT5|J9VFT5_CRYNH	100 kDa	0.999998	8	100%	NA	21.7516	20.9797	20.5856	21.0277	21.2836	23.1245	21.1503	20.6014	21.3281	21.6122	21.8733	21.5976	22.0415	21.1745	21.5589	24.9747	25.6255	24.2052	24.7955	24.5858	23.1325	24.3088	22.7529	22.1642	23.1819	23.6629	21.6721	22.5674	21.3022	22.7347	23.2457	23.2518	23.5473	21.6609	23.9469	23.3973	23.2078	23.6624	23.2924
653	J9VK28	CNAG_00808	Myosin regulatory light chain cdc4	J9VK28_CNAG_00808	tr|J9VK28|J9VK28_CRYNH	16 kDa	0.999998	8	100%	NA	22.0325	22.8198	22.7214	22.0788	22.7211	23.3978	23.7705	23.0298	22.8594	23.6595	24.2476	23.5807	23.5625	23.6117	23.8587	25.2135	24.7745	24.104	24.157	24.9228	22.617	22.1848	22.6558	22.6452	24.0742	22.6917	23.137	23.4145	24.0673	23.1664	22.3053	23.2215	23.205	22.3699	22.529	22.59	22.8508	22.3704	22.1359
654	J9VT09	CNAG_04628	Eukaryotic translation initiation factor 6 [TIF6]	J9VT09_TIF6	tr|J9VT09|J9VT09_CRYNH	26 kDa	0.999998	8	100%	NA	21.5832	22.3444	21.992	22.3525	22.2541	22.5313	22.2146	22.504	22.2886	22.1498	22.3196	21.6414	22.6932	22.4829	22.0447	22.0959	21.2574	25.4558	21.6409	22.2204	23.3329	22.8833	22.6343	22.8047	21.7507	22.4633	22.109	21.8063	22.2078	21.7839	21.1267	22.124	21.2644	21.4608	21.2475	20.9028	20.3438	20.8547	20.2304
655	O94746	CNAG_03682	FK506-binding protein 1 [FRR1]	O94746_FRR1	sp|O94746|FKBP_CRYNH	12 kDa	0.999998	8	100%	NA	23.8004	25.6467	25.618	24.9376	24.9726	27.0745	26.9097	26.9294	26.5568	27.0777	27.4523	27.3403	27.5843	27.1425	27.3642	28.0626	27.9037	27.6886	27.7932	27.3917	27.4709	27.1595	28.2229	27.5385	28.3212	27.35	28.0674	27.4028	27.04	27.8694	27.1257	27.5425	28.6287	27.7429	28.0344	28.3296	28.2464	28.6665	28.4603
656	J9VPZ5	CNAG_02917	Mitochondrial carrier	J9VPZ5_CNAG_02917	tr|J9VPZ5|J9VPZ5_CRYNH	32 kDa	0.999998	8	100%	NA	25.251	24.4984	24.5587	24.6392	24.7232	24.091	23.6488	23.7516	24.0757	24.2098	23.399	22.8815	24.1886	23.6557	22.8742	22.3735	21.913	22.1222	21.6474	22.3334	21.2893	21.6932	22.2903	21.113	21.4815	21.8625	21.5508	21.7329	21.7329	19.9113	21.6471	21.4038	22.0438	21.4957	21.4937	22.3431	21.2925	22.016	22.2272
657	J9W219	CNAG_05638	DLH domain-containing protein	J9W219_CNAG_05638	tr|J9W219|J9W219_CRYNH	26 kDa	0.999997	8	100%	NA	23.4075	24.1029	24.3793	24.2661	24.5276	25.1773	25.374	25.3025	24.9995	25.4068	26.0912	26.0989	26.0599	25.7478	26.1058	26.5299	26.1827	26.658	26.538	26.5498	25.3292	25.0523	25.8856	25.1998	25.9384	24.9284	25.3281	25.2832	25.2946	25.5889	24.3122	24.0622	24.2672	24.3077	24.2782	24.7472	24.6081	23.9986	24.8344
658	J9VJU9	CNAG_01400	Phospho-2-dehydro-3-deoxyheptonate aldolase	J9VJU9_CNAG_01400	tr|J9VJU9|J9VJU9_CRYNH	42 kDa	0.999997	8	88%	NA	24.7922	24.4143	24.934	24.6397	24.9535	24.4493	24.2713	24.259	24.222	24.3023	23.223	22.7609	23.0711	23.5188	22.9238	23.36	23.0066	23.9653	23.6472	23.9006	23.6422	22.9806	23.6068	24.3586	23.3914	22.8732	22.6885	23.4964	23.3079	23.1875	23.019	22.0167	22.4704	23.4221	21.8235	20.8297	22.0769	23.1553	21.1095
659	J9VVQ1	CNAG_06114	Rab family protein	J9VVQ1_CNAG_06114	tr|J9VVQ1|J9VVQ1_CRYNH	27 kDa	0.999996	8	88%	NA	21.8393	20.704	20.5219	20.6987	21.2779	20.2169	19.6824	20.1066	19.6386	20.1549	19.9296	19.0758	19.8219	24.0692	18.6341	25.2712	22.0594	19.6745	19.5097	18.9927	20.6944	20.7048	19.2665	20.6404	19.4649	24.9123	20.0729	20.1238	19.8743	19.9997	19.8869	20.5768	20.4094	20.706	19.8414	21.4661	20.1183	19.9799	20.2712
660	J9W0I8	CNAG_04657	Short-chain dehydrogenase	J9W0I8_CNAG_04657	tr|J9W0I8|J9W0I8_CRYNH	28 kDa	0.999996	8	100%	NA	20.4595	21.481	22.7292	21.4731	21.4798	21.825	22.1684	21.5717	22.9809	21.4029	22.0681	22.2745	22.6961	22.139	22.6185	25.511	27.0167	22.6905	22.3276	23.2956	23.4205	23.0576	22.7419	22.7249	22.4038	22.6046	22.6462	22.7657	22.1911	22.9814	23.3073	23.6106	23.1481	23.2667	23.2385	22.5071	23.2865	22.9258	22.6324
661	J9VZ55	CNAG_04284	PWWP domain-containing protein	J9VZ55_CNAG_04284	tr|J9VZ55|J9VZ55_CRYNH	48 kDa	0.999995	8	100%	NA	24.2831	23.9935	24.2015	24.0494	24.1334	23.2397	23.0724	23.3102	23.1955	23.1255	23.2184	22.9901	23.0938	22.7461	22.5416	22.7586	22.6108	23.0489	22.4814	22.2445	23.1052	22.9186	22.6183	22.6012	22.2968	22.377	22.5597	22.7352	22.9294	21.8714	25.0359	25.0735	24.4782	25.0104	24.7153	23.8807	23.3966	23.7825	23.7458
662	J9VR32	CNAG_06919	rRNA 2'-O-methyltransferase fibrillarin	J9VR32_CNAG_06919	tr|J9VR32|J9VR32_CRYNH	33 kDa	0.999994	8	100%	NA	26.3355	26.4681	26.1261	26.4352	25.9472	25.8784	25.8609	26.0939	25.807	25.7717	26.6291	26.3013	26.7391	26.2643	26.0211	24.7496	24.7592	25.4155	25.3213	25.3322	26.3182	26.5402	26.0252	26.2294	25.8891	25.8009	25.5574	25.6328	25.6523	25.6592	27.2236	27.1435	26.9078	26.4868	27.0539	28.6233	28.2516	28.0101	27.9724
663	J9VFR3	CNAG_03702	Tubulin-folding cofactor B	J9VFR3_CNAG_03702	tr|J9VFR3|J9VFR3_CRYNH	26 kDa	0.999994	8	100%	NA	21.4365	21.6392	22.0354	21.7127	21.7867	21.4246	21.942	21.3226	21.5399	21.1833	21.9748	21.5735	22.0215	22.3337	21.7602	21.703	21.3833	22.693	21.5955	21.5801	21.6698	21.1419	21.2899	20.9623	21.2097	21.4509	21.6525	22.1748	21.3549	22.0165	20.9757	21.447	21.898	22.093	22.4215	20.9552	20.7783	21.8093	21.9889
664	J9VTA9	CNAG_01486	Ribosomal protein L15	J9VTA9_CNAG_01486	tr|J9VTA9|J9VTA9_CRYNH	24 kDa	0.999994	8	100%	NA	27.7158	27.7206	27.434	27.7015	27.5784	27.7025	27.8372	27.4884	27.3559	27.5659	26.4176	26.3991	26.7834	26.5082	26.3262	24.9638	25.5793	26.1628	26.0045	25.8134	25.9567	26.3341	26.0949	26.637	25.8836	27.7766	27.1367	26.4558	26.5765	26.8988	26.0811	25.9149	25.7331	26.2434	25.7779	26.2867	26.3486	25.8576	25.7801
665	J9VH22	CNAG_03948	NAD(P)H:quinone oxidoreductase, type IV	J9VH22_CNAG_03948	tr|J9VH22|J9VH22_CRYNH	35 kDa	0.999993	8	100%	NA	25.0604	24.6352	25.108	24.8474	24.8612	24.9518	24.9014	25.0961	24.992	24.8402	24.0782	24.2382	24.2269	24.2638	24.051	24.7112	24.9863	24.6941	24.6445	24.5235	24.3311	24.4207	24.7808	24.7391	24.4092	24.3367	24.5718	24.9537	24.6995	24.5972	25.1291	25.022	25.2377	25.3631	24.8449	24.1139	24.0051	24.6176	24.719
666	J9VIA6	CNAG_02794	Dihydroorotate dehydrogenase (quinone), mitochondrial	J9VIA6_CNAG_02794	tr|J9VIA6|J9VIA6_CRYNH	57 kDa	0.999993	8	100%	NA	22.4495	21.6951	22.0123	21.8584	22.0362	21.2306	20.9701	21.4734	21.108	22.118	21.1704	21.301	20.7725	22.2427	21.2584	21.014	19.5463	22.0362	21.7699	20.7484	20.8645	20.0493	21.1179	22.1732	21.8996	21.9047	21.9784	22.3287	22.0731	21.8016	21.9786	22.164	22.2019	22.5201	22.0965	21.9186	21.1031	21.1131	21.6152
667	J9VQI1	CNAG_02144	Ribosomal protein	J9VQI1_CNAG_02144	tr|J9VQI1|J9VQI1_CRYNH	26 kDa	0.999992	8	100%	NA	26.2064	25.9364	26.1276	26.0548	26.322	26.087	26.0026	26.1795	26.1253	26.2813	24.8853	24.9289	25.1133	25.0887	24.8684	23.3567	24.0643	23.7297	23.552	23.3695	24.6137	25.444	24.6438	24.7617	23.9623	23.13	22.4932	22.8293	23.2506	23.0205	25.0088	24.7475	24.14	24.6801	24.4115	24.2462	24.488	23.8858	24.1881
668	J9VRB2	CNAG_04257	Similar to	J9VRB2_CNAG_04257	tr|J9VRB2|J9VRB2_CRYNH	40 kDa	0.999991	8	100%	NA	23.9814	23.8647	23.9581	23.9629	23.9269	23.4048	25.3005	25.0443	25.8227	25.4847	25.4236	24.7841	24.2465	24.8617	28.9395	25.8506	25.3852	25.3375	25.8882	25.2151	24.9084	24.3898	23.7416	25.652	25.2354	23.9254	25.04	25.4288	23.3092	24.1461	23.4543	24.3299	24.283	23.8178	24.0354	22.7702	24.8579	25.3573	24.8821
669	J9VN98	CNAG_03675	Pumilio domain-containing protein	J9VN98_CNAG_03675	tr|J9VN98|J9VN98_CRYNH	76 kDa	0.999991	8	100%	NA	21.9976	22.7946	22.3036	22.996	22.5288	22.6883	22.5648	22.7421	22.3573	21.637	22.4898	22.2227	22.9986	21.2363	21.2329	22.8023	22.364	23.1502	22.0708	22.8605	22.418	21.7857	22.5987	22.4411	22.1212	21.3145	21.793	22.0734	21.9587	21.2093	21.4505	21.0497	20.967	21.4457	22.5919	22.7723	22.2724	21.3143	21.4709
670	J9VRX8	CNAG_02460	coproporphyrinogen oxidase	J9VRX8_CNAG_02460	tr|J9VRX8|J9VRX8_CRYNH	48 kDa	0.999991	8	100%	NA	28.8398	27.578	27.9078	27.4388	27.7939	28.8754	29.1501	28.9359	28.9573	29.453	29.7335	29.7563	29.578	30.1326	30.2909	30.8364	30.8064	30.2033	30.4191	30.835	29.3875	29.0546	29.5453	28.8416	30.247	29.3229	29.6044	29.6484	29.4785	29.91	29.729	29.589	30.1256	28.7861	29.8607	29.7053	30.24	30.5386	30.6839
671	J9VM74	CNAG_02486	Translation initiation factor 2 subunit 2	J9VM74_CNAG_02486	tr|J9VM74|J9VM74_CRYNH	37 kDa	0.999991	8	100%	NA	23.5111	24.0516	24.2486	24.11	24.334	23.6306	23.6716	23.6443	23.7682	23.5103	22.4102	23.2672	22.9463	22.7729	22.5773	22.4789	22.4537	23.2716	23.0235	22.0236	22.323	21.978	22.2327	22.6419	23.172	21.7887	22.4189	22.5743	22.6067	22.5341	23.4314	23.4896	23.318	23.8954	23.6005	23.136	23.191	22.9917	22.8531
672	J9VNV6	CNAG_01031	Protein YOP1	J9VNV6_CNAG_01031	tr|J9VNV6|J9VNV6_CRYNH	41 kDa	0.99999	8	100%	NA	19.4867	20.7121	20.3478	20.9938	20.2841	20.845	20.891	21.2148	20.9822	20.2105	22.2429	21.8256	20.4658	21.3367	21.6851	21.8817	21.3738	22.3057	22.111	25.4048	21.8894	21.2103	21.0921	21.3291	21.072	20.403	21.6302	21.8544	21.9522	21.464	24.687	24.4069	24.6024	25.4191	24.1101	23.369	22.8328	22.45	22.7772
673	J9VQ75	CNAG_01375	Actin binding protein	J9VQ75_CNAG_01375	tr|J9VQ75|J9VQ75_CRYNH	73 kDa	0.999988	8	100%	NA	21.7366	21.6488	21.7765	21.7211	21.4112	21.6154	21.3906	21.5661	21.6874	20.4465	21.464	20.9467	21.049	21.5394	21.3378	21.296	21.6951	20.7178	20.9607	20.9924	21.1541	19.8601	20.698	21.3404	20.8675	21.4187	21.6521	22.4871	22.6022	21.4924	22.2991	22.41	22.5784	23.6943	21.6757	21.5438	20.5376	20.9836	20.8752
674	J9VHT8	CNAG_00046	26S proteasome regulatory subunit N8	J9VHT8_CNAG_00046	tr|J9VHT8|J9VHT8_CRYNH	39 kDa	0.999988	8	100%	NA	23.0988	22.8805	22.7075	22.7731	22.9633	22.6513	22.3342	22.9355	22.6312	22.4761	22.276	21.5164	22.2279	23.0028	21.3671	22.3311	21.6339	21.9327	22.8061	23.247	22.1958	21.8907	22.8429	22.2558	22.5779	21.3439	21.9048	21.6479	22.0474	22.5566	23.6081	23.7459	22.9948	23.4364	23.3291	23.2979	22.785	23.1296	23.0339
675	J9W0N0	CNAG_04605	Sterol-4alpha-carboxylate 3-dehydrogenase (Decarboxylating)	J9W0N0_CNAG_04605	tr|J9W0N0|J9W0N0_CRYNH	49 kDa	0.999986	8	100%	NA	22.6478	21.7924	21.8851	21.8805	22.4583	21.3938	20.8357	20.9468	21.0399	21.553	21.7143	20.522	21.5303	19.9162	20.6831	23.7751	20.259	21.2651	21.9973	20.5904	21.8413	20.5549	20.8341	20.708	21.0598	21.6991	19.7188	20.6287	20.5167	20.3109	19.9466	19.9552	20.7764	20.2732	20.7924	21.6509	22.0611	22.0186	21.8338
676	J9VKV8	CNAG_03739	Large subunit ribosomal protein L10-like	J9VKV8_CNAG_03739	tr|J9VKV8|J9VKV8_CRYNH	25 kDa	0.999986	8	100%	NA	28.3536	28.2509	28.1432	28.2077	28.1369	28.3088	28.4406	28.2321	28.2611	28.3175	28.2312	27.8644	28.2569	27.9982	27.9757	26.6696	27.1296	27.3416	27.2821	27.073	28.1531	28.365	27.8855	27.8577	28.0092	28.5101	28.341	28.0315	28.0823	28.3273	27.484	27.3406	27.1162	27.1652	27.2366	27.7669	27.7182	27.6028	27.5398
677	J9VLV3	CNAG_05131	HMG box domain-containing protein	J9VLV3_CNAG_05131	tr|J9VLV3|J9VLV3_CRYNH	25 kDa	0.999986	8	100%	NA	22.9553	23.308	23.3084	23.3908	23.2333	23.0695	22.565	22.8314	22.478	23.6946	23.0593	22.4499	22.5705	22.8307	22.9371	22.5697	22.2565	22.9866	22.9786	22.3849	22.4682	21.9518	23.0027	22.2624	23.6997	22.7211	22.9497	23.6846	23.6163	22.8905	23.3829	23.2127	23.7122	23.4875	23.5361	23.4671	23.7823	23.4222	23.6735
678	J9VXH5	CNAG_04883	Small subunit ribosomal protein S18	J9VXH5_CNAG_04883	tr|J9VXH5|J9VXH5_CRYNH	18 kDa	0.999985	8	100%	NA	27.4582	27.9109	27.9606	27.8646	27.863	27.8821	27.8651	27.7968	27.9555	27.7685	27.1641	27.0393	27.2012	27.0272	27.1248	27.2651	27.3041	27.4018	27.417	27.3118	27.5263	27.75	27.4371	27.6671	27.3291	27.4522	26.9465	27.1567	27.1681	27.0138	26.8877	26.8447	26.7634	27.1063	26.7069	27.1776	26.6449	26.8292	26.7499
679	J9VE17	CNAG_00409	Methyltransf_11 domain-containing protein	J9VE17_CNAG_00409	tr|J9VE17|J9VE17_CRYNH	41 kDa	0.999985	8	100%	NA	20.7947	22.5115	21.8714	21.3112	21.0033	21.6311	21.8835	22.5516	20.7117	20.6508	21.6183	21.4144	21.6664	21.2546	20.5685	20.8417	20.5405	21.98	23.9167	22.8235	21.8307	24.0404	21.3728	21.4687	23.9483	23.9983	20.9117	22.1813	21.9805	23.0007	22.9655	22.8353	23.3178	22.7229	23.0453	21.9455	22.1838	21.8076	21.9609
680	J9VDY5	CNAG_00111	Splicing factor 3A subunit 1	J9VDY5_CNAG_00111	tr|J9VDY5|J9VDY5_CRYNH	85 kDa	0.999985	8	100%	NA	23.1842	21.9871	22.2354	21.9896	22.1638	21.4776	21.3514	21.8027	21.7474	21.5772	21.0669	21.5257	21.4409	22.9176	20.9367	24.5947	24.3222	24.3201	23.377	22.0905	21.2389	20.6493	20.8903	21.3651	22.9436	21.0782	23.5863	21.1048	21.3788	20.9135	21.9695	22.0377	22.4814	22.0102	22.1135	23.6389	22.7531	23.4014	22.6832
681	J9VFH5	CNAG_03599	L-fuconate dehydratase	J9VFH5_CNAG_03599	tr|J9VFH5|J9VFH5_CRYNH	68 kDa	0.999984	8	100%	NA	18.4516	20.0122	19.3515	19.392	19.6024	19.1413	19.9825	20.1023	19.9708	20.0337	20.3061	20.2572	21.9951	20.6804	21.1929	21.3759	20.8887	21.7519	20.0186	20.3901	20.745	19.5312	20.4416	21.0681	20.3223	19.9793	20.2464	20.6615	20.8929	20.5255	20.4431	20.6536	21.0365	20.5136	19.5392	19.4965	20.3014	20.0998	20.8543
682	J9VFJ7	CNAG_03624	Pescadillo homolog [NOP7]	J9VFJ7_NOP7	tr|J9VFJ7|J9VFJ7_CRYNH	71 kDa	0.999984	8	100%	NA	20.9816	21.0114	21.4704	21.1476	21.4526	20.7802	20.8988	21.8033	20.5026	21.0869	20.4358	20.7153	20.7025	20.2879	20.8128	21.327	20.7322	20.0215	21.6186	20.5266	19.8002	20.2781	20.1882	19.525	20.2842	19.3533	20.0829	19.633	20.176	20.212	20.0388	19.4957	20.5339	19.9117	20.6767	20.7331	20.5767	20.8514	20.4366
683	J9VTU7	CNAG_05701	Actin lateral binding protein	J9VTU7_CNAG_05701	tr|J9VTU7|J9VTU7_CRYNH	19 kDa	0.999982	8	100%	NA	23.3809	23.0011	22.6728	23.1978	22.9933	23.9351	22.0908	24.6279	22.4365	22.6067	23.408	22.754	22.2646	22.8442	27.0572	22.4251	23.3539	23.7382	23.3857	23.6809	22.3699	24.1311	22.8138	22.0052	24.4926	24.2143	23.6003	22.4496	23.6088	22.9447	23.7628	22.6869	22.0504	23.3375	24.2441	23.7439	24.4726	23.9193	24.4076
684	J9VZ98	CNAG_05355	E3 ubiquitin-protein ligase	J9VZ98_CNAG_05355	tr|J9VZ98|J9VZ98_CRYNH	93 kDa	0.999982	8	100%	NA	22.0879	21.6873	21.514	21.6505	21.6375	21.5894	21.297	21.5777	21.1242	21.1441	20.8985	21.0092	21.3704	21.654	20.9219	22.2129	22.0712	21.1039	20.3651	22.9834	21.7367	20.5587	22.3343	20.4048	22.3923	21.0551	22.1156	20.957	21.6897	21.1248	22.4717	22.9531	22.3542	21.6594	20.5951	21.2322	22.7583	21.063	20.9238
685	J9VHE4	CNAG_00672	Small subunit ribosomal protein S11	J9VHE4_CNAG_00672	tr|J9VHE4|J9VHE4_CRYNH	18 kDa	0.99998	8	100%	NA	27.0841	26.6569	26.4395	26.758	26.5985	26.4033	26.4052	26.2556	26.2855	26.2237	25.66	25.6085	25.7249	25.5716	25.3592	26.7264	24.2591	25.1536	26.0945	24.8545	25.6328	26.0461	25.7538	25.9313	25.3571	26.237	26.0373	25.9414	25.8791	25.559	25.0652	25.0251	24.8077	25.4793	24.6713	24.6553	24.5296	24.1425	24.2565
686	J9VPU1	CNAG_03251	ADP-ribosylation factor	J9VPU1_CNAG_03251	tr|J9VPU1|J9VPU1_CRYNH	21 kDa	0.999978	8	100%	NA	23.4647	25.4087	24.8721	25.0351	24.8695	25.3704	25.3446	25.098	25.2687	25.3167	25.6632	26.1874	25.739	25.637	25.73	23.4649	23.5412	24.3668	23.5712	23.7888	25.3747	25.4712	25.7226	25.5589	25.5637	25.7807	25.9742	25.9529	25.2037	25.5941	25.4316	25.3795	25.5284	25.2436	25.1421	24.8637	25.0529	25.0384	25.3761
687	J9VWQ5	CNAG_04308	3-hydroxyacyl-CoA dehydrogenase	J9VWQ5_CNAG_04308	tr|J9VWQ5|J9VWQ5_CRYNH	36 kDa	0.999978	8	100%	NA	21.7839	21.7803	21.836	21.4751	21.7211	21.1335	20.9758	21.1559	21.5789	22.1239	21.1763	21.7246	21.6629	21.8315	23.4714	21.0566	20.9992	20.8857	21.3277	20.3234	20.8983	21.2975	21.5576	20.6192	20.8065	21.0966	20.5426	21.0025	21.1546	20.8052	23.1325	23.084	22.728	23.177	22.578	22.4503	21.8075	22.1264	22.0305
688	J9VUK9	CNAG_04370	U3 small nucleolar RNA-associated protein 10	J9VUK9_CNAG_04370	tr|J9VUK9|J9VUK9_CRYNH	222 kDa	0.999977	8	100%	NA	19.7434	22.1691	21.9255	20.9813	20.9866	22.7107	21.9697	23.341	23.506	21.7928	23.3914	22.9816	23.103	20.3799	22.7632	22.717	23.9577	22.9039	22.8628	21.6954	22.9265	21.7816	22.6625	22.0935	23.5718	22.7154	21.9773	22.0272	21.4937	21.6689	21.0478	20.9285	22.4107	21.9753	23.9815	21.9406	21.8318	22.2424	23.5346
689	J9VIP1	CNAG_00305	Chaperone activator	J9VIP1_CNAG_00305	tr|J9VIP1|J9VIP1_CRYNH (+1)	42 kDa	0.999975	8	100%	NA	24.3268	23.8111	24.0449	24.0123	23.9441	24.0431	23.7776	23.773	23.8826	24.0273	23.9141	23.8981	24.2733	23.9311	24.1151	23.2237	23.8439	24.1187	23.8804	23.7876	25.0927	25.3992	25.094	24.972	24.5539	25.5056	25.0601	25.173	25.3331	25.1324	22.425	22.3721	22.1843	22.9658	23.1377	21.8395	22.5829	21.355	21.7739
689.2	T2BP43	CNAG_00305	Chaperone activator, variant	T2BP43_CNAG_00305	tr|T2BP43|T2BP43_CRYNH	35 kDa	0.999975	8	100%	NA	24.3268	23.8111	24.0449	24.0123	23.9441	24.0431	23.7776	23.773	23.8826	24.0273	23.9141	23.8981	24.2733	23.9311	24.1151	23.2237	23.8439	24.1187	23.8804	23.7876	25.0927	25.3992	25.094	24.972	24.5539	25.5056	25.0601	25.173	25.3331	25.1324	22.425	22.3721	22.1843	22.9658	23.1377	21.8395	22.5829	21.355	21.7739
690	J9VM78	CNAG_05273	1,2-dihydroxy-3-keto-5-methylthiopentene dioxygenase [Acireductone dioxygenase (ADI1)]	J9VM78_ADI1	tr|J9VM78|J9VM78_CRYNH	21 kDa	0.999975	8	100%	NA	22.2325	21.8653	22.1456	21.8259	22.1485	22.7196	22.8828	22.7676	22.6715	22.596	21.9242	22.5281	22.8216	23.357	22.5792	24.0685	23.0756	22.4559	22.8757	22.4776	22.9458	22.9596	22.3108	22.0625	22.7875	21.3089	23.6539	21.4499	21.8111	22.2177	22.4554	22.15	22.2769	21.4651	20.8797	21.979	22.1961	23.6056	22.9393
691	J9VI51	CNAG_02575	RAB small monomeric GTPase	J9VI51_CNAG_02575	tr|J9VI51|J9VI51_CRYNH	23 kDa	0.999973	8	100%	NA	23.0905	22.8333	22.6362	22.6936	22.9527	23.1933	23.0524	23.1129	23.0996	22.813	24.3505	24.0844	23.583	23.8591	23.8332	24.103	24.4672	23.4441	23.8476	25.421	23.8047	23.4178	24.0263	23.5734	24.2875	23.8894	24.0833	23.5767	24.5129	24.1368	24.5026	24.3291	24.2459	23.7745	24.2377	24.6239	24.6123	24.2638	24.6422
692	J9VF01	CNAG_00531	Potassium/sodium efflux P-type ATPase, fungal-type	J9VF01_CNAG_00531	tr|J9VF01|J9VF01_CRYNH	118 kDa	0.999972	8	100%	NA	20.3061	20.5608	19.8516	20.396	20.6636	20.632	19.9971	19.9068	20.2806	20.2098	20.5017	19.9161	20.8612	19.1591	20.7145	18.4243	18.4378	20.1829	19.4713	20.3162	20.9055	20.3131	20.6421	20.1983	19.7291	21.5623	20.9832	21.595	21.6193	21.2929	20.8017	21.0385	20.271	21.7264	19.9554	20.0645	19.668	19.9387	20.0715
693	J9VKK2	CNAG_01153	Small subunit ribosomal protein S13e	J9VKK2_CNAG_01153	tr|J9VKK2|J9VKK2_CRYNH	17 kDa	0.999971	8	100%	NA	28.085	27.7887	28.0367	27.9957	27.8851	27.9342	27.9638	28.005	28.1189	27.8905	27.2514	27.6845	27.72	27.9074	27.5433	26.9154	27.1086	27.0806	27.1218	26.9952	27.6187	27.883	27.6082	27.7052	27.1819	27.2973	27.1359	27.2457	26.9336	27.1844	27.3685	27.2167	27.0285	27.1712	26.8253	27.1351	27.3112	26.9799	27.1274
694	J9VIS3	CNAG_07354	3'(2'),5'-bisphosphate nucleotidase	J9VIS3_CNAG_07354	tr|J9VIS3|J9VIS3_CRYNH	39 kDa	0.999967	8	100%	NA	21.5222	21.1725	21.3799	21.2586	20.9401	21.8817	23.8242	22.258	21.7567	22.2251	22.0215	22.327	22.8217	21.3407	21.7509	22.2126	23.3169	21.5662	21.9982	22.6282	21.9584	22.3038	21.7514	22.4681	20.1105	24.9389	25.1465	20.7032	21.6195	25.3933	21.6542	22.2429	21.6968	21.8842	21.6009	22.2244	23.6059	21.7946	23.3882
695	J9VI65	CNAG_06713	cysteine--tRNA ligase	J9VI65_CNAG_06713	tr|J9VI65|J9VI65_CRYNH	91 kDa	0.999967	8	100%	NA	22.0196	21.8798	21.7832	21.8608	21.9233	22.7903	22.8239	22.5991	22.7632	22.7056	23.5838	23.7165	23.4916	23.4622	23.5936	21.5301	21.1128	22.2891	22.4496	21.3023	22.7172	21.9815	22.9147	22.9825	23.1496	24.8155	25.0267	25.2885	25.3207	25.0406	21.2625	21.4025	21.2717	21.4042	21.6846	21.6746	22.4008	22.1602	22.2565
696	J9VIY4	CNAG_05117	Oxysterol-binding protein	J9VIY4_CNAG_05117	tr|J9VIY4|J9VIY4_CRYNH	58 kDa	0.999966	8	100%	NA	20.5824	20.9202	20.6775	20.7336	21.2531	20.9655	20.5588	20.6018	20.2482	20.6853	21.255	21.0357	20.3141	20.398	24.3694	22.1868	21.1929	21.508	20.9142	21.5804	21.6379	20.801	20.7646	21.1268	21.188	20.4782	22.1861	20.4341	21.8453	21.9335	21.5522	21.4818	20.9143	21.431	20.8597	20.641	20.4585	20.9247	20.9002
697	J9VIF2	CNAG_04961	Orotidine 5'-phosphate decarboxylase	J9VIF2_CNAG_04961	tr|J9VIF2|J9VIF2_CRYNH	30 kDa	0.999963	8	100%	NA	22.9451	22.6339	23.1862	23.2983	23.3479	23.4154	23.063	23.8322	23.1953	24.2853	23.3914	23.5739	24.2326	24.0484	25.09	24.9731	24.8663	23.4149	24.9401	25.9407	23.649	25.0956	24.3691	23.3262	24.5395	24.1872	23.2747	23.7223	24.8071	24.738	24.3797	23.6362	23.6441	23.7329	24.6103	23.7288	24.9429	23.2592	24.1967
698	J9VT48	CNAG_04808	XPG N-terminal domain-containing protein [Post-transcriptional regulator MKT1]	J9VT48_MKT1	sp|J9VT48|MKT1_CRYNH	87 kDa	0.999963	8	100%	NA	20.0248	20.0483	19.1808	20.1175	19.6636	19.8887	19.5127	19.7478	20.2322	20.2852	20.8111	21.4771	20.8926	20.4356	21.6413	21.6851	19.4725	19.1894	20.2376	20.1605	19.1284	19.8524	18.8831	18.635	18.9336	19.2473	18.5635	19.4441	19.9902	19.8435	19.6879	19.5285	20.3383	20.1334	20.0641	21.3668	19.7784	21.0498	19.0241
699	J9VMK7	CNAG_02853	Amidophosphoribosyltransferase	J9VMK7_CNAG_02853	tr|J9VMK7|J9VMK7_CRYNH	60 kDa	0.999962	8	100%	NA	23.0211	23.0722	22.6835	22.9396	23.0338	24.1711	24.8648	21.8914	24.4572	22.2217	26.3473	21.1902	21.2972	26.0514	27.0183	21.841	21.5164	20.4244	20.9072	20.6589	25.066	24.72	24.4231	22.7729	24.216	24.8893	24.2445	25.5695	26.3605	26.391	21.4514	21.1327	24.5407	21.9437	20.8787	24.4595	24.6963	21.5147	24.7885
700	J9VHM4	CNAG_02795	phosphoribosylglycinamide formyltransferase 1	J9VHM4_CNAG_02795	tr|J9VHM4|J9VHM4_CRYNH	28 kDa	0.999961	8	100%	NA	22.9656	21.6989	22.1163	21.9218	22.1749	21.6982	21.859	21.9732	21.694	21.8634	21.9726	22.7911	21.8229	21.6256	22.1568	22.3284	21.8686	20.8153	21.3606	21.4725	21.3773	20.0156	21.403	21.6773	21.1154	20.8604	21.6084	21.7265	21.5714	21.1055	21.8675	21.1186	21.4265	21.9179	21.0075	20.9741	21.3763	24.5002	20.4794
701	J9VR92	CNAG_04230	Hydroxyethylthiazole kinase	J9VR92_CNAG_04230	tr|J9VR92|J9VR92_CRYNH	57 kDa	0.99996	8	100%	NA	20.6249	20.4968	20.7646	20.4191	20.7551	20.2061	20.0537	20.008	20.0135	20.4268	20.7244	20.7737	20.0681	20.233	20.7162	20.3953	20.6554	21.1472	21.5498	20.9574	19.9828	20.0872	20.6066	21.0258	21.8114	20.7131	20.5321	21.3255	21.1148	20.1464	20.1846	20.1721	20.7824	19.8526	21.6617	21.3348	21.4439	21.1279	20.5348
702	J9VNM1	CNAG_01130	Zinc finger CCCH domain-containing protein	J9VNM1_CNAG_01130	tr|J9VNM1|J9VNM1_CRYNH (+1)	79 kDa	0.999957	8	100%	NA	23.1679	23.6123	23.6419	23.5858	23.6894	23.229	22.946	23.63	23.6836	23.9893	23.4922	22.781	21.776	22.9691	23.9056	23.6567	23.3631	23.0513	24.0928	23.6305	23.441	23.0196	22.0798	21.1543	22.8957	23.173	21.6211	22.7951	23.6334	20.7303	20.413	21.1764	22.0365	21.3935	22.0353	21.2527	22.0296	22.6533	22.9593
702.2	T2BMD1	CNAG_01130	Zinc finger CCCH domain-containing protein	T2BMD1_CNAG_01130	tr|T2BMD1|T2BMD1_CRYNH	78 kDa	0.999957	8	100%	NA	23.1679	23.6123	23.6419	23.5858	23.6894	23.229	22.946	23.63	23.6836	23.9893	23.4922	22.781	21.776	22.9691	23.9056	23.6567	23.3631	23.0513	24.0928	23.6305	23.441	23.0196	22.0798	21.1543	22.8957	23.173	21.6211	22.7951	23.6334	20.7303	20.413	21.1764	22.0365	21.3935	22.0353	21.2527	22.0296	22.6533	22.9593
703	J9VVN8	CNAG_06287	Glutathione peroxidase	J9VVN8_CNAG_06287	tr|J9VVN8|J9VVN8_CRYNH	17 kDa	0.999956	8	100%	NA	21.5698	23.284	23.6436	22.8875	22.6807	23.6183	23.4575	23.15	23.5102	23.7029	24.5087	23.6773	23.9352	24.7992	24.4375	24.8309	25.1932	24.3949	24.7336	24.1104	24.2466	23.2064	22.9128	23.6018	24.0074	23.3476	23.3668	23.5481	22.9933	23.0642	24.7371	24.6462	25.1048	24.9785	24.7508	24.162	23.5106	24.525	24.6037
704	J9VHX2	CNAG_02664	D-lactate dehydrogenase	J9VHX2_CNAG_02664	tr|J9VHX2|J9VHX2_CRYNH	58 kDa	0.999956	8	100%	NA	24.3771	23.9778	24.1028	23.9815	24.0786	23.7713	23.9579	23.9206	23.8943	23.6107	23.0561	23.3648	22.812	22.8416	22.5576	22.6565	22.5783	23.6831	24.098	23.79	24.1383	23.6839	23.6421	23.5964	23.859	22.7533	22.9749	23.0171	22.9412	23.1279	22.5081	23.1772	22.6494	22.5479	23.1499	23.601	23.1913	22.676	23.127
705	J9VKH6	CNAG_01390	adenine phosphoribosyltransferase	J9VKH6_CNAG_01390	tr|J9VKH6|J9VKH6_CRYNH	19 kDa	0.999956	8	100%	NA	25.1446	24.9095	25.2403	24.8687	25.1506	24.6978	24.6586	24.7121	24.5883	24.4016	24.0559	23.7605	24.0475	24.1463	24.0639	23.4155	23.4345	24.2163	23.8133	23.6052	24.2994	24.285	24.11	24.3009	24.1507	24.5137	24.6538	24.4005	24.6314	24.2328	23.3888	23.7027	23.529	23.6984	23.7276	23.1897	23.1987	23.2341	22.7038
706	J9VQC7	CNAG_07719	26S protease regulatory subunit 7	J9VQC7_CNAG_07719	tr|J9VQC7|J9VQC7_CRYNH	50 kDa	0.999955	8	88%	NA	22.6324	23.4846	22.0587	22.5937	22.404	22.6008	22.4429	22.483	23.0001	22.8294	21.9211	22.2082	22.9201	21.569	20.7998	23.2991	21.8917	23.5432	22.7906	22.2627	23.1768	23.3169	23.3942	23.0195	22.7933	24.8746	22.7927	22.7348	22.9157	22.729	21.41	21.2593	21.6685	21.812	22.0248	22.1078	21.1665	22.8202	21.5827
707	J9W2F1	CNAG_06076	Cytoplasmic protein	J9W2F1_CNAG_06076	tr|J9W2F1|J9W2F1_CRYNH	51 kDa	0.999954	8	100%	NA	22.8482	22.6004	22.6408	21.7923	22.1637	22.1129	21.9191	21.9665	21.9074	23.3848	22.2223	23.1901	21.9668	22.0931	23.2934	22.7717	23.0787	23.5518	23.3856	23.8813	22.0274	21.7099	24.0976	22.0887	22.6216	22.3117	22.9629	22.323	23.4834	22.6775	22.9938	22.8365	22.9039	22.4511	23.1144	23.2075	23.3049	23.1146	23.6462
708	J9VML6	CNAG_02091	Nucleosome assembly protein 1-like 1	J9VML6_CNAG_02091	tr|J9VML6|J9VML6_CRYNH	45 kDa	0.999952	8	100%	NA	24.0178	23.9041	24.0734	23.9339	24.2018	23.1731	22.7649	23.2974	23.0703	23.4513	22.2231	22.5511	22.4451	25.8122	24.5273	25.742	23.0592	22.7827	23.1377	22.3904	19.8945	21.7093	22.0705	21.9298	22.696	22.1971	22.5215	22.62	22.4018	22.5628	24.2862	24.1058	23.8818	24.9752	23.7019	22.8324	23.4587	23.0498	24.6064
709	J9VDS2	CNAG_00045	Proteasome inhibitor PI31 subunit	J9VDS2_CNAG_00045	tr|J9VDS2|J9VDS2_CRYNH	43 kDa	0.999952	8	100%	NA	19.0054	21.1929	23.8342	22.9856	23.3145	22.8836	24.966	22.6272	24.9019	24.807	23.6472	24.4402	24.5288	25.0211	25.0417	26.3362	25.9172	24.1586	25.1505	23.7743	23.8785	24.2436	24.7915	21.4269	24.6023	25.1687	24.4358	21.9512	24.4487	24.134	22.331	23.5405	22.9141	23.6928	23.4338	20.9867	24.2272	23.3937	24.3518
710	J9W2Q3	CNAG_06168	S-(hydroxymethyl)glutathione dehydrogenase	J9W2Q3_CNAG_06168	tr|J9W2Q3|J9W2Q3_CRYNH	41 kDa	0.999952	8	100%	NA	24.6223	24.7072	24.8302	24.5706	24.7236	24.8764	24.6793	24.7771	24.6099	24.6724	24.086	24.2897	24.4408	24.3972	24.1663	23.0761	23.4006	23.5761	23.2908	23.2248	23.3042	23.3436	23.5709	23.3482	23.1507	23.47	22.9433	23.6617	23.6575	23.4075	25.0242	25.0483	24.7479	25.16	24.7892	23.9807	23.6714	23.5121	23.8741
711	J9VJB8	CNAG_04001	Proteasome subunit alpha type	J9VJB8_CNAG_04001	tr|J9VJB8|J9VJB8_CRYNH	29 kDa	0.999952	8	100%	NA	23.4141	23.2584	23.0299	23.1713	23.1248	22.7872	22.4964	22.6168	22.5102	22.0874	21.2511	21.666	21.7213	24.0088	22.6246	19.7524	20.7949	22.1726	22.0884	21.8089	23.2798	22.3134	22.4588	22.4321	21.9849	22.2829	23.5293	22.1394	21.7924	22.1131	21.5638	21.6935	21.3873	22.3679	21.0002	22.0487	21.7334	21.5994	20.7885
712	J9VRK8	CNAG_05085	Deoxyhypusine hydroxylase [LIA1]	J9VRK8_LIA1	tr|J9VRK8|J9VRK8_CRYNH	39 kDa	0.999951	8	100%	NA	21.6856	21.7978	21.901	22.0053	22.2084	21.4392	21.1969	21.8226	22.0049	21.6187	21.5398	21.2915	21.316	21.8937	21.2766	20.8248	20.2436	20.8377	20.8963	21.3158	20.8725	20.4877	21.195	21.3644	20.8567	20.5794	21.8616	20.8716	23.065	20.5406	19.9757	20.2383	20.2957	20.4087	20.5156	20.2448	20.6959	20.5806	20.5204
713	J9VSU3	CNAG_02130	RNA-binding protein 39	J9VSU3_CNAG_02130	tr|J9VSU3|J9VSU3_CRYNH	71 kDa	0.999951	8	100%	NA	18.7061	20.6165	20.0313	20.2201	20.2242	20.5956	23.6565	23.7687	23.4593	23.5231	23.4664	24.0188	23.6063	23.7845	24.0051	22.682	24.9579	25.3787	19.5893	25.4482	24.2472	22.8203	24.2963	24.5089	24.6681	24.091	19.8593	24.2615	24.4804	24.843	22.8423	24.8719	24.1925	22.703	24.1668	21.0369	22.8674	20.7512	24.6667
714	J9VVN4	CNAG_06098	Glucosamine-6-phosphate isomerase	J9VVN4_CNAG_06098	tr|J9VVN4|J9VVN4_CRYNH	32 kDa	0.999947	8	100%	NA	20.0464	20.9341	20.9778	20.6937	20.5567	23.0604	21.6295	20.8688	21.7584	21.5852	22.6454	24.1475	24.2538	21.4266	22.2496	22.8351	24.7464	23.9981	24.548	24.643	21.5152	23.5014	21.7157	23.2263	25.1395	22.2186	21.7329	21.8745	22.0882	21.5283	21.5464	21.6433	23.8801	21.3345	22.9976	21.5454	24.0254	21.6112	24.3795
715	J9VLJ5	CNAG_03939	5-aminolevulinate synthase	J9VLJ5_CNAG_03939	tr|J9VLJ5|J9VLJ5_CRYNH	65 kDa	0.999946	8	100%	NA	18.8863	20.4146	19.5232	20.1062	19.9124	20.3345	20.962	20.7026	19.7169	20.1794	21.029	21.3288	20.9725	21.0533	19.6603	21.9164	21.207	21.3923	20.5745	21.6709	21.238	20.7169	20.837	20.1534	21.8347	20.6143	20.5547	20.5435	19.8764	20.6047	20.0551	19.7293	21.1207	19.7057	20.4696	20.1236	21.5886	20.8066	20.5764
716	J9VYP7	CNAG_06318	Ribosome biogenesis protein YTM1	J9VYP7_YTM1	tr|J9VYP7|J9VYP7_CRYNH	52 kDa	0.999946	8	100%	NA	21.0783	21.3795	21.3396	21.3885	21.4433	20.7491	20.5528	20.6289	21.0463	21.1348	18.6298	20.3647	19.9575	20.5466	20.4115	19.634	20.005	19.7116	20.4493	19.7807	20.554	20.1728	20.0098	19.6087	20.1658	19.6731	20.9251	20.7198	19.192	20.6866	19.878	19.7058	19.746	19.2794	19.6795	19.121	19.9918	20.4175	19.6021
717	J9VEN6	CNAG_00678	Urease accessory protein UreG	J9VEN6_CNAG_00678	tr|J9VEN6|J9VEN6_CRYNH	34 kDa	0.999946	8	100%	NA	22.5881	21.4487	21.5746	21.9088	22.1716	22.1921	22.1779	21.9887	21.9356	21.968	21.0634	21.5746	22.2213	21.4535	20.2432	19.9019	19.8156	20.0427	20.5206	19.9815	23.2261	23.7393	22.5335	23.1517	20.7764	22.3364	22.0866	21.9439	21.9396	21.8528	21.9409	21.928	22.2701	22.5164	21.7007	20.6726	20.0332	20.7288	20.3862
718	J9VQX4	CNAG_01146	U3 small nucleolar RNA-associated protein 22	J9VQX4_CNAG_01146	tr|J9VQX4|J9VQX4_CRYNH	138 kDa	0.999945	8	100%	NA	20.3546	18.4267	20.4311	18.182	20.7721	20.3157	19.8872	19.5516	20.0867	20.7674	16.3702	19.1897	19.4832	20.0608	18.2563	17.4102	18.0433	18.5205	18.5459	18.0676	19.1066	20.4752	19.1392	19.0305	19.0712	20.0096	19.0511	18.9943	18.7687	19.598	19.9096	19.335	19.1464	19.1452	18.5714	19.1358	18.613	19.0106	18.664
719	J9VS01	CNAG_05215	BSD domain-containing protein	J9VS01_CNAG_05215	tr|J9VS01|J9VS01_CRYNH	57 kDa	0.999944	8	100%	NA	20.2111	20.2529	20.584	20.9224	20.6269	20.3386	21.2149	21.2228	21.0455	21.6946	21.7869	22.2332	21.4121	21.1669	21.6764	20.8854	20.6596	20.7504	20.9745	22.2443	21.6765	19.595	24.6726	20.6306	20.8884	23.4015	21.6329	21.8753	21.158	22.0933	21.5364	21.2163	20.197	20.2675	21.6786	21.1954	20.2562	20.8602	19.654
720	J9VH88	CNAG_02920	Hydrolase	J9VH88_CNAG_02920	tr|J9VH88|J9VH88_CRYNH	34 kDa	0.999943	8	100%	NA	20.7199	22.1027	21.0314	20.8044	21.3438	21.6323	21.3351	21.3041	20.8554	22.817	21.9784	21.8585	21.6103	23.2394	21.743	23.0238	23.0265	21.6474	22.9156	22.6496	21.6512	22.487	22.2466	22.4627	22.7931	22.0516	22.4996	21.4327	21.5973	23.4582	22.1034	22.0284	21.3045	21.4827	21.4244	21.3631	22.3597	21.9063	22.2737
721	J9VTM3	CNAG_01598	Template-activating factor I	J9VTM3_CNAG_01598	tr|J9VTM3|J9VTM3_CRYNH	31 kDa	0.999942	8	100%	NA	21.4167	21.3139	20.8907	20.6002	21.5892	21.3917	21.6895	21.9053	20.2878	22.0738	21.9221	21.6183	22.0307	21.8554	23.0297	22.0048	21.9366	22.0219	22.0873	22.7628	22.5904	21.6474	21.3521	21.1849	23.2394	22.2215	22.2549	21.6254	20.9821	22.147	20.6206	20.963	21.2288	21.1609	21.9582	20.5846	22.7867	21.1775	20.863
722	J9VR76	CNAG_04209	Voltage-gated potassium channel protein beta-2 subunit	J9VR76_CNAG_04209	tr|J9VR76|J9VR76_CRYNH	40 kDa	0.999937	8	100%	NA	22.236	22.1488	22.4821	22.552	22.0232	22.5996	22.4964	22.7189	22.6928	22.1544	23.6232	22.5406	22.3384	22.2236	23.9513	24.2265	23.9305	24.3235	24.0691	23.753	23.2241	23.8516	23.1906	23.6516	22.1697	22.5753	22.3918	22.3566	23.586	22.8463	22.7361	22.9958	23.1871	23.3039	22.8853	22.6415	22.5267	23.1528	22.8489
723	J9VIT9	CNAG_00354	Vacuolar protein 8	J9VIT9_CNAG_00354	tr|J9VIT9|J9VIT9_CRYNH	67 kDa	0.999922	8	100%	NA	22.0992	22.0284	21.5009	22.1052	21.9268	22.1295	21.9431	22.0473	22.1653	22.441	22.0457	22.0667	22.1239	21.6534	21.3634	22.5218	22.5027	22.2594	22.8235	22.1884	22.2559	22.2364	22.464	22.2486	22.7496	22.7546	21.9217	22.0815	22.5195	22.5888	21.7765	22.1607	21.7367	22.2241	22.2761	22.4088	22.2934	22.5287	22.4516
724	J9VGQ7	CNAG_00393	1,4-alpha-glucan-branching enzyme	J9VGQ7_CNAG_00393	tr|J9VGQ7|J9VGQ7_CRYNH	78 kDa	0.999919	8	100%	NA	22.7531	25.2604	24.3568	23.838	23.7659	25.0106	26.4728	27.5507	27.3289	27.208	28.4335	28.4377	26.2591	27.7632	32.3156	29.1	29.2027	33.6313	29.8174	26.782	28.0913	27.5984	32.7062	26.5257	31.8968	26.2132	27.417	31.455	28.228	26.6841	27.2929	28.2189	26.0564	26.1488	27.4665	32.3523	27.9496	28.8892	33.3005
725	J9W0E5	CNAG_06182	DNA replication licensing factor MCM4	J9W0E5_CNAG_06182	tr|J9W0E5|J9W0E5_CRYNH	108 kDa	0.999919	8	100%	NA	22.3798	26.0845	26.003	26.4339	27.0172	27.8601	28.8725	28.3474	27.6845	26.023	27.8282	28.516	28.7217	27.6458	27.7551	27.2954	27.6346	27.0557	27.2314	27.8001	27.0421	26.8737	27.0331	27.2347	26.9959	26.656	26.7566	26.927	27.0209	26.4378	25.5846	26.8087	27.0794	27.2466	28.9279	27.9733	28.3641	28.4626	27.4173
726	J9VJT0	CNAG_05218	Adenylyl cyclase-associated protein	J9VJT0_CNAG_05218	tr|J9VJT0|J9VJT0_CRYNH	53 kDa	0.999909	8	100%	NA	22.0374	21.967	21.9834	22.4451	21.8207	21.8542	22.4121	22.3537	21.9464	22.1248	22.7884	22.3249	22.0619	22.5154	22.3022	22.9492	23.1941	21.9225	22.5807	21.6942	21.9521	21.2899	21.9022	21.2168	22.3396	22.3488	21.8158	22.0873	22.1289	21.6829	23.0276	22.9164	22.6751	23.1546	22.8405	22.5475	22.4381	22.3492	22.4574
727	J9VS53	CNAG_04362	ATP-dependent RNA helicase DBP5	J9VS53_CNAG_04362	tr|J9VS53|J9VS53_CRYNH	60 kDa	0.999891	8	100%	NA	22.8581	22.8671	22.4276	22.8065	22.6495	22.8563	22.4321	22.4362	23.2373	22.1382	22.5657	22.2261	22.9346	22.3111	21.7049	22.0142	21.4607	21.0702	22.72	22.4112	23.159	21.9925	22.6062	23.7356	22.0051	22.1532	22.7929	22.505	22.6303	22.0888	21.4561	22.1743	22.0452	21.5811	21.5535	22.0237	21.8089	22.0078	21.0032
728	J9VL36	CNAG_06905	Cytoplasmic protein	J9VL36_CNAG_06905	tr|J9VL36|J9VL36_CRYNH	31 kDa	0.999882	8	100%	NA	21.217	23.0019	23.3022	23.1537	22.6668	24.3962	24.502	24.1043	24.2473	24.6547	25.5207	24.6694	25.25	24.6069	25.5018	26.2044	25.648	26.0425	26.1837	26.1275	24.9235	24.1504	24.7268	24.2608	25.6714	24.5481	25.2226	25.9457	25.3236	24.9775	25.1949	24.8538	25.4765	24.4643	25.4268	25.0972	25.1424	25.6628	25.505
729	J9VK33	CNAG_01315	Protein transporter	J9VK33_CNAG_01315	tr|J9VK33|J9VK33_CRYNH	98 kDa	0.999875	8	100%	NA	17.5087	20.4837	19.1172	18.7614	19.3853	20.2245	18.7186	18.6454	18.172	19.7692	18.7004	20.6891	19.7483	19.316	21.4703	19.1455	20.3906	21.6496	18.9061	21.1381	20.2142	18.5255	21.252	20.5174	19.7501	19.4506	20.0859	21.4447	21.3748	19.232	20.5086	21.2032	18.772	18.542	20.1988	19.4317	20.8473	21.0104	19.5363
730	J9VEU9	CNAG_00461	Glucosidase 2 subunit beta	J9VEU9_CNAG_00461	tr|J9VEU9|J9VEU9_CRYNH	63 kDa	0.999874	8	100%	NA	21.3259	20.9057	21.3311	19.1482	20.0543	22.7966	19.0483	22.3005	21.9172	21.7561	20.5997	22.0191	22.1369	20.5838	21.0768	22.5578	20.9107	23.1847	22.9341	23.018	22.6206	20.9873	22.7312	20.3838	21.9285	21.2501	20.5462	20.5605	22.7727	22.344	20.3302	19.8015	20.2415	22.0954	19.7399	20.6444	21.1758	22.1343	22.7902
731	J9VKF2	CNAG_02801	Thioredoxin	J9VKF2_CNAG_02801	tr|J9VKF2|J9VKF2_CRYNH	11 kDa	0.999869	8	100%	NA	26.402	24.7262	25.5745	24.0435	25.256	25.543	26.9333	26.3434	27.4138	26.2197	25.9504	28.0032	27.2975	27.5641	28.8907	28.8789	28.5113	27.1453	27.8613	28.3533	27.0771	26.3066	26.7904	26.977	27.609	26.8472	27.4408	27.2065	25.1858	27.6627	26.8675	25.4737	27.157	26.6622	27.0456	26.294	27.9819	27.4627	28.4951
732	J9VR17	CNAG_06566	Sugar phosphate phosphatase	J9VR17_CNAG_06566	tr|J9VR17|J9VR17_CRYNH	54 kDa	0.999854	8	88%	NA	22.0841	21.9321	21.4244	21.8083	21.3039	21.3742	21.6568	21.839	21.0141	21.1316	21.6628	21.1403	21.0159	21.0369	21.5562	25.6517	25.6079	21.5264	21.2782	22.2954	21.7231	20.5653	21.0866	21.4747	21.1833	21.5375	20.4262	20.9388	20.956	19.6085	22.0835	21.9811	21.7145	21.6822	21.58	21.0644	20.5407	20.9102	20.4928
733	J9VRE3	CNAG_00940	Exosome complex exonuclease DIS3/RRP44	J9VRE3_CNAG_00940	tr|J9VRE3|J9VRE3_CRYNH	113 kDa	0.999851	8	100%	NA	17.7696	19.1754	18.409	17.4493	18.2671	18.7285	19.5424	18.4397	18.1064	19.8132	20.2317	17.6463	19.4803	20.4844	20.436	19.1282	20.4779	19.8165	19.3437	18.3636	19.33	19.7219	19.6065	18.1449	18.448	19.3013	20.2376	17.3022	19.0453	20.2331	20.6375	19.2228	20.3978	18.5255	19.6927	19.7103	18.8367	19.2962	19.6357
734	J9VTG6	CNAG_01140	ATP-dependent RNA helicase DRS1	J9VTG6_CNAG_01140	tr|J9VTG6|J9VTG6_CRYNH	89 kDa	0.999845	8	100%	NA	20.8709	20.8087	20.8063	21.0355	20.8381	20.2807	20.625	20.227	20.7003	20.5111	19.4228	20.2884	20.257	19.1587	19.2136	18.5214	18.1348	19.5701	18.6266	18.7198	18.8485	19.9399	19.086	19.1396	19.0057	21.358	20.0356	19.7206	19.7494	20.7603	18.5206	19.4009	18.7728	19.1776	19.1494	20.419	19.2303	19.2542	19.4404
735	J9VTW2	CNAG_05721	Multifunctional beta-oxidation protein	J9VTW2_CNAG_05721	tr|J9VTW2|J9VTW2_CRYNH	97 kDa	0.999823	8	100%	NA	21.6577	20.8212	21.6396	20.4474	21.1712	21.0711	21.6555	22.0881	21.3989	22.0775	21.9605	22.137	21.8167	21.7001	24.6512	23.6495	23.4332	21.6392	22.2048	21.4157	21.3561	20.2917	21.1339	22.9005	22.0383	20.7241	20.876	20.9699	19.9205	19.7196	24.3016	24.0756	24.0875	24.3002	23.789	24.1407	23.4658	23.9193	24.1942
736	J9W1I4	CNAG_01722	Vacuolar protein sorting-associated protein	J9W1I4_CNAG_01722	tr|J9W1I4|J9W1I4_CRYNH	355 kDa	0.999821	8	100%	NA	17.3075	17.1425	17.8471	18.1043	17.046	18.2615	18.0808	18.3843	17.6925	17.3372	18.8251	18.2031	18.8702	18.8079	19.2632	17.157	18.1436	18.5703	18.6394	18.5869	16.9734	17.8354	18.5715	16.8365	16.7113	15.1985	19.4973	19.8233	18.4779	17.9987	15.9117	17.6386	18.081	17.4877	17.0161	18.5281	18.6887	16.5313	19.4108
737	J9VP96	CNAG_04010	GTP cyclohydrolase 1	J9VP96_CNAG_04010	tr|J9VP96|J9VP96_CRYNH	47 kDa	0.999818	8	100%	NA	20.7298	20.8909	20.9444	21.2101	20.9508	20.7978	20.9595	21.084	21.0064	20.9251	20.415	19.8029	20.7858	20.5203	19.201	18.538	20.1691	19.4756	18.9969	18.8491	19.876	19.907	19.0969	19.6874	20.1129	20.6678	20.1842	19.3288	19.8778	19.4072	20.2336	20.5191	19.7129	19.9814	19.6586	19.8032	20.1371	19.7441	19.7953
738	J9VQH4	CNAG_02762	F-type H-transporting ATPase subunit G	J9VQH4_CNAG_02762	tr|J9VQH4|J9VQH4_CRYNH	17 kDa	0.999808	8	100%	NA	24.3121	31.8659	31.7865	32.0438	30.2406	33.1977	33.7059	33.7023	33.4875	31.9534	34.8352	35.0604	34.2359	34.5745	34.7492	37.0895	36.9232	36.0421	36.4784	36.8632	34.8148	23.3132	35.1452	34.2678	35.886	34.9949	35.1684	35.4006	34.4964	35.5037	34.6185	34.5494	35.665	34.3082	34.9783	35.3433	35.2671	36.0429	36.3742
739	J9VWW7	CNAG_05511	ATPase	J9VWW7_CNAG_05511	tr|J9VWW7|J9VWW7_CRYNH	126 kDa	0.999806	8	100%	NA	18.944	18.8738	18.47	19.145	19.5987	20.4066	19.6107	19.0906	17.6408	18.8313	20.647	20.5518	20.0479	20.7502	21.2326	19.9635	20.0855	19.6307	20.0338	20.6005	19.736	20.7725	21.0794	20.1948	19.1532	20.2466	21.1325	20.9387	20.9914	20.31	18.8477	19.4953	20.4758	18.229	19.5979	18.413	19.6737	20.9121	19.5711
740	J9VTA5	CNAG_01213	TPR_REGION domain-containing protein	J9VTA5_CNAG_01213	tr|J9VTA5|J9VTA5_CRYNH	100 kDa	0.999772	8	100%	NA	19.6453	19.3647	21.1884	20.1819	20.738	21.1449	21.5778	21.0112	20.5378	21.197	20.7964	21.9773	21.3017	21.0798	18.9436	21.2129	22.662	21.6175	21.8396	22.3448	20.1444	22.3058	21.2931	20.7926	21.8282	21.4854	21.8682	21.3581	20.5787	21.4332	21.5811	20.9222	22.2986	21.4145	20.3832	20.9807	21.1098	21.2758	21.4087
741	J9VIA8	CNAG_03638	Heterokaryon incompatibility protein HET-C	J9VIA8_CNAG_03638	tr|J9VIA8|J9VIA8_CRYNH	85 kDa	0.999764	8	100%	NA	21.5798	20.8315	21.2172	21.849	21.5836	21.1863	21.0672	20.8881	20.8311	21.2365	21.0579	21.1539	22.9952	21.0601	20.4092	23.063	20.5795	22.7651	24.5702	23.886	22.0277	22.702	21.5226	21.1844	23.1314	20.5794	20.5041	21.6623	24.9842	23.3742	22.6923	22.8426	22.4672	22.9472	22.2723	20.6876	20.3251	20.8428	20.768
742	J9VYT0	CNAG_01614	U4/U6.U5 tri-snRNP-associated protein 2	J9VYT0_CNAG_01614	tr|J9VYT0|J9VYT0_CRYNH	63 kDa	0.999764	8	100%	NA	20.6767	20.7583	19.7218	20.5519	20.5173	20.3901	20.3406	20.242	20.2144	19.9153	21.2224	20.7426	20.4865	21.4781	20.909	20.0099	19.6397	19.9684	19.1341	19.8009	19.8877	21.1265	20.1342	20.1908	20.4012	21.9137	21.3446	22.0442	21.4251	20.8197	20.6616	21.114	19.8963	21.1487	20.0085	21.1025	20.5328	20.8094	20.532
743	J9VRH9	CNAG_00906	Nucleolar pre-ribosomal-associated protein 1	J9VRH9_CNAG_00906	tr|J9VRH9|J9VRH9_CRYNH (+1)	216 kDa	0.999756	8	100%	NA	19.2198	18.8893	18.878	18.9223	19.5139	18.8934	18.8959	18.5856	18.8002	19.0919	19.7423	18.0661	19.0994	19.6257	20.2298	19.3012	19.958	18.5761	19.4959	19.7413	18.8532	18.1965	19.0581	17.9849	20.0877	19.2751	17.7467	18.5944	19.1108	19.9224	19.0091	19.5949	19.6941	19.0708	19.7024	18.1437	17.7095	19.2915	20.0308
743.2	T2BMI4	CNAG_00906	Nucleolar pre-ribosomal-associated protein 1, variant	T2BMI4_CNAG_00906	tr|T2BMI4|T2BMI4_CRYNH	216 kDa	0.999756	8	100%	NA	19.2198	18.8893	18.878	18.9223	19.5139	18.8934	18.8959	18.5856	18.8002	19.0919	19.7423	18.0661	19.0994	19.6257	20.2298	19.3012	19.958	18.5761	19.4959	19.7413	18.8532	18.1965	19.0581	17.9849	20.0877	19.2751	17.7467	18.5944	19.1108	19.9224	19.0091	19.5949	19.6941	19.0708	19.7024	18.1437	17.7095	19.2915	20.0308
744	J9VNC7	CNAG_01235	DNA-directed RNA polymerase subunit beta	J9VNC7_CNAG_01235	tr|J9VNC7|J9VNC7_CRYNH (+1)	141 kDa	0.999753	8	100%	NA	21.5714	20.9795	21.1252	21.1252	20.9674	21.1391	21.0767	20.8995	21.0323	20.9425	21.3725	21.0013	21.3546	21.2293	20.6727	19.5621	21.2913	20.2879	19.6077	19.8807	20.5151	21.8388	20.6955	20.8594	20.5967	21.3684	21.7006	21.3789	21.397	22.0538	20.5616	19.9234	20.2832	20.492	19.8543	21.7907	21.0217	20.8802	20.7876
744.2	T2BNY5	CNAG_01235	DNA-directed RNA polymerase subunit beta	T2BNY5_CNAG_01235	tr|T2BNY5|T2BNY5_CRYNH	141 kDa	0.999753	8	100%	NA	21.5714	20.9795	21.1252	21.1252	20.9674	21.1391	21.0767	20.8995	21.0323	20.9425	21.3725	21.0013	21.3546	21.2293	20.6727	19.5621	21.2913	20.2879	19.6077	19.8807	20.5151	21.8388	20.6955	20.8594	20.5967	21.3684	21.7006	21.3789	21.397	22.0538	20.5616	19.9234	20.2832	20.492	19.8543	21.7907	21.0217	20.8802	20.7876
745	J9VYY9	CNAG_06433	AMP-binding protein	J9VYY9_CNAG_06433	tr|J9VYY9|J9VYY9_CRYNH	71 kDa	0.999743	8	100%	NA	20.0397	19.9226	20.3578	20.1452	19.6784	20.1063	20.7004	19.6361	19.928	21.302	20.6996	20.6755	21.4264	21.9541	20.2332	21.4434	21.2144	21.7254	21.8294	21.8801	20.7253	22.0254	21.0018	20.7703	22.5377	21.6473	21.9535	21.283	20.726	21.4776	22.0106	21.8514	21.501	21.4132	21.2597	21.1962	20.8039	21.9452	20.9131
746	J9VSM6	CNAG_01413	Nucleolysin TIA-1/TIAR	J9VSM6_CNAG_01413	tr|J9VSM6|J9VSM6_CRYNH	46 kDa	0.999738	8	100%	NA	24.6898	23.8533	24.0038	24.2281	24.0807	23.9083	23.605	23.4516	23.8216	23.75	23.2092	23.4341	23.7469	23.24	23.2516	23.9035	22.1151	22.5609	22.6867	22.2659	23.0182	23.6015	22.8366	23.2028	22.9094	23.3879	23.2891	23.6585	23.945	23.3447	22.6411	22.4319	22.6566	22.6722	22.4221	21.9609	22.1479	22.3568	22.0486
747	J9VJM4	CNAG_00685	Pre-mRNA-splicing ATP-dependent RNA helicase PRP28	J9VJM4_CNAG_00685	tr|J9VJM4|J9VJM4_CRYNH	82 kDa	0.999735	8	100%	NA	20.3905	19.3919	19.7239	20.1556	19.5622	19.0677	19.073	19.5364	19.604	19.5542	19.6848	19.47	19.3388	19.6779	19.8502	19.1305	22.6206	19.565	20.5899	19.8154	18.6639	18.9824	19.3608	18.9004	19.0621	20.0194	19.4225	19.856	19.4989	19.3883	19.2061	19.3419	18.6653	19.0591	18.7196	21.2398	20.0193	19.1146	20.3196
748	J9VZB1	CNAG_01777	Glyoxylate reductase	J9VZB1_CNAG_01777	tr|J9VZB1|J9VZB1_CRYNH	38 kDa	0.999729	8	100%	NA	21.9962	19.8102	20.5627	19.9102	19.9136	19.086	21.1024	20.9078	21.5894	20.6875	21.387	21.421	19.7787	19.5373	21.2689	20.8078	19.9218	21.1281	21.5917	20.8313	21.4628	20.2603	20.379	22.9238	20.9573	20.3299	21.2902	21.8018	21.0885	20.9514	22.4913	21.917	21.2894	22.0637	21.5041	21.3048	20.4247	21.5095	21.5747
749	J9VP18	CNAG_00966	Aromatic-L-amino-acid decarboxylase	J9VP18_CNAG_00966	tr|J9VP18|J9VP18_CRYNH	57 kDa	0.999705	8	100%	NA	21.3644	20.5729	20.9024	20.7567	20.9467	20.137	20.469	20.2163	19.901	20.0703	19.4755	20.3236	20.0993	19.0681	19.6484	20.3421	18.864	19.972	19.8108	19.5196	18.5385	18.9599	19.73	20.6963	20.0724	19.8564	22.9052	19.66	18.4729	20.5702	19.8598	19.8534	20.4212	19.7845	20.164	19.7239	19.3615	19.3246	20.5764
750	J9VSE2	CNAG_02308	DUF3074 domain-containing protein	J9VSE2_CNAG_02308	tr|J9VSE2|J9VSE2_CRYNH	39 kDa	0.999689	8	100%	NA	18.0758	17.719	16.9703	18.4217	17.3628	16.8377	17.0141	16.6272	16.0331	16.9967	16.9773	18.333	12.1329	17.4503	19.2934	18.1362	19.2961	16.4399	17.6808	18.4908	16.9507	20.2433	18.9135	19.0919	16.9952	21.6476	20.2258	17.0723	17.1008	18.9704	19.0275	18.3255	17.223	19.127	17.8367	16.2367	17.7739	17.1036	18.138
751	J9VQQ7	CNAG_03378	C2H2-type domain-containing protein	J9VQQ7_CNAG_03378	tr|J9VQQ7|J9VQQ7_CRYNH	65 kDa	0.999654	8	100%	NA	19.9938	18.3749	19.271	18.6103	18.7213	18.8815	18.9575	19.8079	18.8976	18.7163	19.1766	18.4564	18.9486	19.0813	19.9787	18.7168	20.5332	20.2615	20.77	19.4108	19.278	17.3271	19.6478	17.8035	20.6401	18.5842	19.0701	19.1404	19.8009	18.4853	19.1008	17.7363	18.7516	16.8924	19.4723	17.8781	18.7984	19.9034	19.6004
752	J9VR52	CNAG_03528	AP-2 complex subunit alpha	J9VR52_CNAG_03528	tr|J9VR52|J9VR52_CRYNH	116 kDa	0.999642	8	100%	NA	18.8511	19.947	19.4838	19.9677	18.9806	20.645	20.5079	20.7826	21.0598	22.3322	21.2246	18.9617	21.579	21.3205	22.4386	20.6999	20.926	21.0629	21.959	21.6357	21.424	20.0738	21.9082	21.2765	21.1108	22.5063	20.2354	20.9539	20.5239	21.397	20.8753	20.4334	20.816	18.932	20.5055	19.2698	19.7882	20.6681	22.3099
753	J9VKI3	CNAG_03621	Peptidyl-prolyl cis-trans isomerase	J9VKI3_CNAG_03621	tr|J9VKI3|J9VKI3_CRYNH (+1)	19 kDa	0.999618	8	12%	NA	NA	NA	NA	15.1505	NA	NA	NA	NA	NA	NA	NA	NA	NA	NA	NA	NA	17.6782	NA	15.3517	NA	NA	17.5568	14.1377	NA	NA	NA	18.6937	NA	14.6742	18.8583	NA	NA	NA	NA	NA	NA	NA	NA	NA
753.2	T2BP90	CNAG_03621	Peptidyl-prolyl cis-trans isomerase	T2BP90_CNAG_03621	tr|T2BP90|T2BP90_CRYNH	18 kDa	0.999618	8	12%	NA	NA	NA	NA	15.1505	NA	NA	NA	NA	NA	NA	NA	NA	NA	NA	NA	NA	17.6782	NA	15.3517	NA	NA	17.5568	14.1377	NA	NA	NA	18.6937	NA	14.6742	18.8583	NA	NA	NA	NA	NA	NA	NA	NA	NA
754	J9W102	CNAG_01540	Dehydrogenase	J9W102_CNAG_01540	tr|J9W102|J9W102_CRYNH	46 kDa	0.999585	8	100%	NA	20.9978	22.2452	23.7307	22.1527	21.5456	21.0938	24.3889	22.1725	21.3692	23.7498	24.0067	24.0963	22.7493	24.2416	23.4771	25.2347	24.306	24.4954	23.9745	24.6068	22.0465	21.7428	23.1746	22.4905	24.9265	21.8616	23.1044	23.5079	22.7518	23.6309	22.951	23.4229	23.6739	22.9661	23.0371	22.5668	22.8361	22.5817	23.5866
755	Q9HF03	CNAG_00694	Pre-mRNA-splicing factor CLF1	Q9HF03_CLF1	sp|Q9HF03|CLF1_CRYNH	85 kDa	0.99958	8	100%	NA	20.0057	19.577	19.0434	19.909	19.2287	19.5131	19.7979	18.9154	19.0502	18.6271	19.821	19.0367	18.7215	17.7267	20.4904	21.6425	22.6473	20.3984	23.3141	22.4637	21.8776	23.271	19.4743	20.3165	19.0098	17.9668	22.5906	19.3355	18.8847	16.7389	18.8681	19.6541	18.9845	19.8963	22.8212	21.106	21.9829	19.6277	20.3317
756	J9VW55	CNAG_06620	Mitochondrial Rho GTPase	J9VW55_CNAG_06620	tr|J9VW55|J9VW55_CRYNH	77 kDa	0.999458	8	100%	NA	18.4058	17.7136	18.224	17.6929	17.4413	18.4996	18.6467	20.1621	18.688	17.8794	17.7201	17.8864	20.1553	16.865	17.7453	15.3854	17.4527	17.4187	17.8174	17.5912	18.4537	17.6967	18.0559	16.1491	17.8461	14.4783	20.3872	16.967	16.5688	18.5461	17.8254	17.3916	16.9779	18.4721	16.0208	16.0899	18.3178	18.6202	17.8541
757	J9VUK7	CNAG_01715	Ribosome biogenesis protein BMS1	J9VUK7_CNAG_01715	tr|J9VUK7|J9VUK7_CRYNH	131 kDa	0.9993	8	100%	NA	18.229	19.5359	18.6142	18.4079	20.8363	20.0161	18.6087	18.8991	19.2881	19.0074	19.333	17.7823	18.4731	17.0246	20.6982	17.7993	16.9912	18.5535	18.7574	17.4679	17.8376	17.8468	18.5624	18.6887	18.6187	18.9646	18.8656	16.4433	20.2271	17.8787	18.0379	17.0203	18.8617	17.9544	17.1161	17.8829	18.0053	18.1	16.5174
758	J9VRZ4	CNAG_05195	Ubiquitin-conjugation factor E4 B	J9VRZ4_CNAG_05195	tr|J9VRZ4|J9VRZ4_CRYNH	129 kDa	0.999261	8	100%	NA	17.5875	19.0822	19.5104	19.6587	18.1909	20.4277	20.3214	20.785	18.578	19.2206	19.5062	20.0599	18.6491	20.0544	18.3779	20.2997	19.947	19.505	19.9131	20.4393	19.7472	19.9782	20.9955	20.1517	20.1628	19.5542	20.9772	18.7434	19.4398	19.1539	19.0719	20.0931	19.3812	19.2865	22.695	18.4689	18.7805	19.5165	20.5454
759	J9VV25	CNAG_06102	ADP/ATP translocase	J9VV25_CNAG_06102	tr|J9VV25|J9VV25_CRYNH	35 kDa	0.999248	8	38%	NA	22.8715	25.3799	24.2357	24.4575	24.2606	25.7214	25.2302	25.4323	23.8469	23.828	22.6362	23.4071	25.8806	25.511	23.5337	25.8532	24.6516	24.1439	25.8571	26.1094	24.5837	25.8216	24.9098	23.0641	24.7636	22.3013	23.0637	24.5835	24.2722	25.3213	24.1649	23.6925	24.0553	23.1465	25.0814	23.3395	24.8484	22.9467	23.5785
760	J9VNK0	CNAG_06548	ER membrane protein complex subunit 1	J9VNK0_CNAG_06548	tr|J9VNK0|J9VNK0_CRYNH	112 kDa	0.999235	8	100%	NA	20.5895	20.6336	20.485	20.5427	20.3664	20.2885	19.9673	20.2708	20.4208	19.8055	20.1142	19.4917	20.3044	19.74	20.9692	18.3189	18.3642	18.508	18.8828	18.6125	19.3027	18.9591	19.031	20.3768	20.0578	18.3764	19.1731	19.2154	19.3079	18.491	20.327	20.6949	19.9803	20.6786	21.2282	21.2403	20.3185	20.3544	20.4153
761	J9VN56	CNAG_03627	Peptidyl-prolyl cis-trans isomerase	J9VN56_CNAG_03627	tr|J9VN56|J9VN56_CRYNH	17 kDa	0.999225	8	12%	NA	16.4015	16.3922	15.307	14.4164	15.8044	18.0594	17.4418	15.8316	15.7307	15.3433	15.8347	17.324	17.1393	NA	17.913	20.6198	21.1184	16.1713	17.6719	16.2309	17.3039	22.0178	20.4147	21.1396	NA	21.2011	20.4768	15.7418	14.0607	20.4484	16.5171	NA	NA	9.59379	17.0677	NA	16.377	20.2106	NA
762	J9VZ01	CNAG_04207	Protein CASP	J9VZ01_CNAG_04207	tr|J9VZ01|J9VZ01_CRYNH	76 kDa	0.999078	8	100%	NA	19.5922	19.1688	20.5375	18.3132	19.026	20.8769	21.4064	18.9127	21.1481	20.9071	22.9088	21.187	20.1125	21.7766	21.2709	17.8318	16.9897	18.2628	21.729	18.7507	19.6158	19.5303	18.5955	20.0094	20.8544	21.6032	21.273	21.9422	19.8451	20.3487	21.7867	18.4551	19.2212	18.9796	22.0018	19.637	19.667	19.9605	21.5637
763	J9VZ10	CNAG_07941	YTH domain-containing protein	J9VZ10_CNAG_07941	tr|J9VZ10|J9VZ10_CRYNH	84 kDa	0.999074	8	100%	NA	21.256	20.3959	20.4148	20.3535	20.5563	20.321	20.578	21.195	21.5796	20.4361	21.6155	21.5095	20.8792	20.3324	20.7441	20.0945	21.0554	20.5151	19.909	18.9172	20.733	20.4652	20.3044	20.4985	20.202	21.4187	20.3476	20.3779	20.0368	19.9346	19.6361	19.4767	20.9562	19.6137	19.9331	19.9754	20.0782	20.0218	20.3597
765	J9VT96	CNAG_01224	Large subunit ribosomal protein L18-A	J9VT96_CNAG_01224	tr|J9VT96|J9VT96_CRYNH	21 kDa	1	7	100%	NA	28.1165	28.2703	28.1782	28.1236	28.142	28.0747	28.2522	28.0483	28.0457	28.1965	27.3204	27.0085	27.471	27.4098	27.1971	26.8191	26.958	27.0037	26.9494	26.9873	26.4292	26.641	26.3845	26.5826	26.6535	27.4824	27.0763	26.6954	27.1756	27.2073	27.3287	27.3084	26.7863	27.1423	26.929	27.3111	27.3094	27.1494	27.2474
766	J9VJU4	CNAG_02991	Cofilin	J9VJU4_CNAG_02991	tr|J9VJU4|J9VJU4_CRYNH	16 kDa	1	7	100%	NA	20.7409	23.2827	23.0543	22.9697	22.1737	24.6148	24.3707	23.8902	23.8297	23.9305	23.9266	24.4021	24.1905	23.234	23.1844	23.9698	23.1519	23.7302	22.7698	23.6803	23.0892	23.0347	24.1983	23.4261	23.4628	23.4633	23.603	23.3903	23.5346	23.9088	23.4631	23.9105	24.5309	24.0111	24.1709	23.8976	23.7889	24.4631	24.0549
767	J9W0F1	CNAG_04698	Cytoplasmic protein	J9W0F1_CNAG_04698	tr|J9W0F1|J9W0F1_CRYNH	18 kDa	1	7	100%	NA	22.2788	22.9287	22.7406	22.9553	22.899	25.131	23.2359	22.5836	24.9382	24.1792	24.9212	23.4456	24.0268	25.6126	25.2141	26.4864	26.417	25.1547	25.7112	25.6679	24.4961	24.8861	25.3172	23.4924	23.8028	25.1649	25.0236	24.6643	24.9244	25.469	22.5079	23.0181	25.5221	22.8712	22.8168	25.273	23.99	25.656	24.264
768	J9VKI7	CNAG_02761	Inorganic phosphate transporter pho88	J9VKI7_CNAG_02761	tr|J9VKI7|J9VKI7_CRYNH	21 kDa	1	7	100%	NA	22.5362	22.546	22.1429	22.6069	22.9491	22.2862	21.7282	22.1697	21.8344	21.8093	22.1266	22.1391	21.3674	21.4377	20.7291	23.4663	23.2051	22.9103	22.2345	21.9623	22.3444	22.0245	22.1446	22.5181	21.9372	22.7391	23.5007	22.2682	22.192	22.8441	23.2472	23.042	21.7888	22.6904	21.883	21.7742	21.8871	21.89	22.3137
769	J9VHI6	CNAG_00716	Cytochrome c	J9VHI6_CNAG_00716	tr|J9VHI6|J9VHI6_CRYNH	12 kDa	1	7	100%	NA	21.5246	22.4289	22.3021	21.9632	21.706	23.3439	22.7136	22.7379	22.598	23.3822	23.8626	23.5088	23.536	23.4286	23.5036	25.1852	24.8141	24.6483	24.3799	23.7571	23.6705	23.6136	23.8632	24.0119	23.0347	24.0013	24.1429	22.494	22.58	23.7222	24.0283	23.9453	24.3778	23.8558	24.1471	23.9942	23.8038	24.1677	24.0107
770	J9VMQ2	CNAG_02309	peptidylprolyl isomerase	J9VMQ2_CNAG_02309	tr|J9VMQ2|J9VMQ2_CRYNH	16 kDa	1	7	100%	NA	22.7204	22.7374	22.3083	21.4213	22.3412	22.2921	22.3684	23.2344	22.5233	23.0959	23.0801	24.4373	23.6114	23.9832	22.4862	23.9998	25.5979	23.9897	23.9448	24.798	23.1559	23.0885	23.18	23.0325	22.5705	23.7615	24.5101	24.9368	24.5585	24.3594	22.9648	23.0985	22.4418	21.8517	23.2336	23.1804	22.9854	23.0023	24.1637
771	J9VU67	CNAG_01780	Cytoplasmic protein	J9VU67_CNAG_01780	tr|J9VU67|J9VU67_CRYNH	41 kDa	1	7	100%	NA	22.9506	22.6811	22.4775	22.8649	22.7784	22.0779	22.047	22.182	22.2524	21.9255	22.1515	21.8469	22.412	21.6495	21.0062	20.7875	19.6259	21.6287	21.6769	21.3837	22.1688	23.3126	21.9027	22.1426	21.5786	22.7328	22.1506	21.1885	22.0211	22.4164	20.9206	21.049	20.7999	20.3937	20.5933	20.781	21.1537	20.7075	20.976
772	J9VXL7	CNAG_03198	40S ribosomal protein S8	J9VXL7_CNAG_03198	tr|J9VXL7|J9VXL7_CRYNH	24 kDa	1	7	100%	NA	28.4524	28.3752	28.1889	28.2701	28.1602	28.4212	28.5146	28.3888	28.2802	28.6013	28.8517	28.4597	29.235	28.627	28.3319	26.3862	26.7982	27.3184	27.1653	27.0946	28.7176	29.1545	28.4687	28.4913	28.0683	29.2041	28.7825	28.2672	28.1804	28.8226	26.5755	26.5895	26.4799	26.9043	26.3718	27.5005	27.2658	26.8234	26.7626
773	J9VTG3	CNAG_03486	Peptidyl-prolyl cis-trans isomerase	J9VTG3_CNAG_03486	tr|J9VTG3|J9VTG3_CRYNH	25 kDa	1	7	100%	NA	19.7776	18.1787	19.0219	18.8441	18.8455	18.6191	18.3118	20.2846	18.1564	17.348	19.9991	19.7143	18.8114	18.7539	19.5053	19.4924	18.0544	18.7009	19.3671	19.9018	19.8686	18.9073	19.2929	20.2409	18.282	19.4642	19.7087	20.9181	19.1562	19.5913	18.5687	19.6587	19.5629	19.4318	19.743	20.2728	22.0051	19.1398	18.7066
774	J9VV50	CNAG_07839	Large subunit ribosomal protein L11	J9VV50_CNAG_07839	tr|J9VV50|J9VV50_CRYNH	20 kDa	0.999999	7	100%	NA	27.9268	27.5393	27.7414	27.7738	27.397	27.7864	27.6704	27.9798	27.8109	27.5616	27.7813	27.8896	27.9944	27.8539	27.6925	27.1399	27.113	26.8894	26.7618	26.8492	28.4862	28.8852	28.5154	28.6094	28.117	28.0756	27.9202	27.8476	27.0273	28.1034	26.9787	26.9683	27.0058	26.8897	26.5369	27.3401	27.5845	26.9413	27.3313
775	J9W0Q9	CNAG_04577	Nucleoside diphosphate kinase	J9W0Q9_CNAG_04577	tr|J9W0Q9|J9W0Q9_CRYNH	24 kDa	0.999999	7	100%	NA	24.6411	24.27	24.3623	24.1756	24.1723	23.9347	24.1822	24.2147	24.1048	23.9927	24.0327	24.5793	23.9484	24.0808	24.08	25.4663	25.4475	24.1716	24.9283	24.727	24.1525	24.071	24.0589	24.3647	24.1983	24.3706	24.3328	24.4704	24.4246	24.5541	24.5731	24.5047	24.6859	24.7096	24.3389	24.6326	24.8154	24.5065	24.9332
776	J9VSL1	CNAG_04799	Large subunit ribosomal protein L14e	J9VSL1_CNAG_04799	tr|J9VSL1|J9VSL1_CRYNH	15 kDa	0.999999	7	100%	NA	28.7128	28.2256	28.4512	28.1171	28.2315	28.1897	28.1068	28.3809	28.3471	28.1568	28.898	28.6513	28.8015	28.8688	28.7591	29.1962	28.7749	29.117	28.8102	29.3071	28.5808	28.4028	28.6232	28.7995	28.5786	27.5287	27.7045	27.8811	27.8596	27.4831	27.2458	27.4569	27.3518	27.2081	27.4107	27.6579	27.5931	27.2719	27.4423
777	J9W3A6	CNAG_06432	Probable acetate kinase	J9W3A6_CNAG_06432	tr|J9W3A6|J9W3A6_CRYNH	47 kDa	0.999998	7	100%	NA	19.8444	19.7871	19.821	22.1861	20.1412	21.3543	23.5883	22.9058	23.2125	23.6088	24.2512	21.0351	23.7793	22.6394	22.9359	23.4361	22.3406	23.05	24.8094	22.7297	22.9314	23.7557	22.9852	22.4255	22.2807	23.9379	20.9796	22.9612	22.965	21.783	22.3254	22.4106	22.6408	23.503	21.9605	21.8727	23.9324	21.7825	21.4665
778	J9W232	CNAG_05653	Malate synthase	J9W232_CNAG_05653	tr|J9W232|J9W232_CRYNH	60 kDa	0.999998	7	100%	NA	20.3397	24.3748	21.0203	22.9289	20.5094	24.4544	24.4351	22.9248	24.2765	24.3687	25.3268	25.3829	24.1746	21.0544	24.5625	25.9595	25.7196	26.0882	26.0363	26.6477	25.085	24.9465	25.6608	25.3982	27.1013	25.1694	24.9182	23.881	25.7678	25.63	26.2918	26.2482	26.5217	26.2407	26.272	25.75	28.3522	25.7734	26.5221
779	J9W3F0	CNAG_06489	Adenosine kinase	J9W3F0_CNAG_06489	tr|J9W3F0|J9W3F0_CRYNH	37 kDa	0.999998	7	100%	NA	23.6003	22.7215	24.4944	22.7057	23.1438	22.4319	22.6825	22.5672	22.2975	22.791	21.9151	22.3088	22.4102	21.6811	22.3692	22.1457	21.2346	22.9107	22.1899	22.5587	22.4909	22.0991	22.413	22.4935	22.6026	21.9997	22.036	21.9818	21.1789	22.1581	23.4602	23.2289	22.8812	23.1239	23.5441	22.216	23.3994	22.1462	22.1333
780	J9VPP8	CNAG_03007	CipC protein	J9VPP8_CNAG_03007	tr|J9VPP8|J9VPP8_CRYNH	12 kDa	0.999998	7	100%	NA	24.3168	23.1195	26.2013	23.0065	23.1819	27.1965	24.6236	24.08	23.9624	24.7034	25.0937	24.8826	24.8595	23.9465	25.659	25.7512	26.5976	26.6432	27.0118	26.5711	29.1336	24.8611	29.431	28.2169	30.3347	29.0718	29.7837	30.3421	30.2407	29.6632	25.3583	27.1787	26.0683	24.2433	25.1087	24.2501	28.2025	27.4507	27.6024
781	J9VJN0	CNAG_00690	S-adenosylmethionine-dependent methyltransferase	J9VJN0_CNAG_00690	tr|J9VJN0|J9VJN0_CRYNH	48 kDa	0.999998	7	100%	NA	20.9938	20.1065	20.1132	19.9587	19.6497	21.4653	20.2872	20.4117	20.9047	20.9877	21.0485	22.1017	22.0998	20.6331	20.8216	22.4764	21.8145	21.1541	21.4314	22.0063	18.634	20.0703	21.0678	21.3495	19.8751	19.2104	20.8924	18.167	20.4104	20.775	21.3866	20.7312	21.4248	20.1868	21.15	20.952	20.8921	21.4158	21.7964
782	J9VW33	CNAG_06220	Allergen	J9VW33_CNAG_06220	tr|J9VW33|J9VW33_CRYNH	27 kDa	0.999998	7	100%	NA	19.4517	19.2515	18.4413	19.115	18.986	19.4537	19.5579	19.7094	19.9477	19.412	20.9762	20.454	20.8015	19.4975	20.0063	21.4067	23.0755	19.7386	19.6332	19.3039	21.0698	21.9271	20.5237	21.8283	20.7023	20.8981	21.1834	21.0983	21.0341	21.2611	22.6098	22.2819	22.1344	22.2956	22.8082	22.5332	19.6532	19.6045	20.4587
783	J9VW40	CNAG_06605	Small subunit ribosomal protein S2	J9VW40_CNAG_06605	tr|J9VW40|J9VW40_CRYNH	28 kDa	0.999998	7	100%	NA	25.0637	24.758	24.3195	24.7628	24.3765	24.2323	24.1707	23.9763	23.9494	23.6219	23.3606	23.8676	24.5983	23.2845	22.8509	24.9286	25.3802	23.461	23.3602	22.7309	24.1605	26.9046	24.0543	26.5643	23.1652	26.4282	26.0425	23.2772	23.1168	26.1488	21.9599	22.1427	21.6558	22.6153	21.872	22.5034	22.4101	21.9039	21.3869
784	J9VHN5	CNAG_02780	Kynureninase [BNA5]	J9VHN5_BNA5	tr|J9VHN5|J9VHN5_CRYNH	51 kDa	0.999998	7	100%	NA	20.1213	22.2101	21.8343	21.9988	22.239	22.1455	21.9615	22.1655	22.2326	22.3086	21.8204	21.8423	22.707	21.2134	21.5568	21.181	22.689	21.9239	20.5109	21.1392	22.5993	22.5322	22.796	21.9863	22.1864	23.0874	22.8766	22.0257	23.0579	22.784	22.1105	22.5195	22.161	22.4493	22.1217	21.1079	23.3151	21.1648	21.3009
785	J9VZ23	CNAG_06474	RNA-binding protein Musashi	J9VZ23_CNAG_06474	tr|J9VZ23|J9VZ23_CRYNH	50 kDa	0.999997	7	100%	NA	22.9818	22.6839	23.4058	23.0621	22.9654	22.5441	22.6336	22.5876	22.6973	22.2444	22.2412	21.6918	22.7873	22.0699	21.5484	23.7428	22.4481	22.6153	23.3626	22.2323	21.3188	24.2928	21.3812	21.4935	20.9089	21.9869	22.1894	21.6095	21.9111	21.2309	22.1043	22.0953	22.0189	22.6087	21.9298	21.371	20.3147	21.3785	22.2393
786	J9W241	CNAG_01991	Cytochrome c oxidase subunit 4	J9W241_CNAG_01991	tr|J9W241|J9W241_CRYNH	18 kDa	0.999997	7	100%	NA	22.2861	24.3978	24.1185	24.236	24.5332	23.7094	23.5887	23.4435	23.6157	23.6621	22.959	23.3174	23.1769	22.5012	23.2858	23.5942	24.4724	23.7071	23.7508	23.6104	21.9728	22.3626	22.7925	22.5507	22.0977	23.3405	22.9282	23.0751	23.4221	22.164	24.1224	23.9678	24.4116	24.1842	24.0428	24.3997	24.6885	24.3337	23.9185
787	J9VNH4	CNAG_05694	CMGC/CK2 protein kinase	J9VNH4_CNAG_05694	tr|J9VNH4|J9VNH4_CRYNH	40 kDa	0.999997	7	100%	NA	21.3589	22.0645	22.6593	21.9479	22.1785	21.2479	21.291	21.2364	21.2394	21.4669	20.4044	22.2098	20.4871	20.5029	20.3973	21.7491	21.6006	21.2048	22.6867	23.7838	20.9297	21.3262	20.6043	20.9974	20.3464	21.2981	21.0105	20.8378	20.945	20.9023	21.6906	22.028	23.5065	21.7937	21.5969	22.0288	21.973	21.5503	22.0178
788	J9VN13	CNAG_06576	Allergen	J9VN13_CNAG_06576	tr|J9VN13|J9VN13_CRYNH	26 kDa	0.999997	7	86%	NA	21.5367	21.8704	22.3362	21.8259	22.4339	23.2902	23.27	23.4962	23.0681	23.0515	24.1293	24.2735	24.1735	23.9285	23.936	25.6507	25.7096	25.4591	25.5175	24.8327	24.9267	25.2354	25.3239	25.598	25.3372	25.7614	25.5447	25.3392	25.596	25.8794	27.5778	27.3291	28.0251	28.3095	27.6315	26.3029	24.9562	26.1609	26.3556
789	J9VQK4	CNAG_02118	PLAT domain-containing protein	J9VQK4_CNAG_02118	tr|J9VQK4|J9VQK4_CRYNH	41 kDa	0.999996	7	100%	NA	19.6012	22.0025	20.3851	22.2182	20.6057	23.2482	24.2175	23.2318	23.6196	23.7368	23.5927	23.3154	22.0481	24.4458	23.8835	24.5841	23.1428	24.7021	23.2368	23.9674	24.0448	22.6153	22.3543	23.2681	24.4916	23.0042	24.3056	24.2175	22.8128	23.5398	27.5572	27.3094	27.7089	28.1594	27.0289	26.138	25.1527	25.9795	25.9895
790	J9VH90	CNAG_04033	Alpha 1,3-glucosidase	J9VH90_CNAG_04033	tr|J9VH90|J9VH90_CRYNH	108 kDa	0.999995	7	100%	NA	18.0806	19.8216	18.7398	19.5251	18.9768	19.427	19.6438	18.8771	18.5896	20.3517	18.4788	20.2729	19.4068	19.0634	18.2987	19.2492	20.0531	19.7972	20.0423	20.7386	19.8544	18.9914	18.083	19.8693	20.7425	19.2762	18.8121	19.1377	20.7762	20.6776	20.7172	20.165	20.2353	21.0629	20.4864	20.4381	20.7037	20.2946	20.5542
791	J9VQS6	CNAG_01204	ATP synthase subunit 5, mitochondrial	J9VQS6_CNAG_01204	tr|J9VQS6|J9VQS6_CRYNH	22 kDa	0.999995	7	100%	NA	25.6355	24.7751	25.1465	24.9527	25.1653	24.6277	24.2933	24.4963	24.5153	24.6726	24.7019	24.3645	24.3058	24.1973	24.2144	25.0301	25.112	25.4569	25.1972	24.9977	23.2456	23.3081	24.2098	23.5749	25.3838	24.0902	24.2256	25.5971	24.9688	24.4129	24.375	24.5506	24.94	24.4892	24.6634	25.5445	25.2505	24.8781	25.0015
792	J9VTX2	CNAG_04136	Methylthioribose-1-phosphate isomerase [MRI1]	J9VTX2_MRI1	tr|J9VTX2|J9VTX2_CRYNH	42 kDa	0.999995	7	100%	NA	22.8968	22.807	22.4746	23.0395	22.7028	22.1894	21.5682	21.996	21.9645	21.9387	21.4163	21.5959	21.5191	21.0998	22.2295	23.0825	21.0714	22.05	22.6309	22.1426	20.839	20.906	21.6376	21.1613	20.2385	22.5969	20.331	21.4856	21.2818	20.218	21.5646	21.6438	20.9852	20.9136	21.6866	22.3701	21.8174	24.2402	21.9459
793	J9VLX1	CNAG_02367	GTP-binding protein ypt3	J9VLX1_CNAG_02367	tr|J9VLX1|J9VLX1_CRYNH	23 kDa	0.999994	7	100%	NA	24.4938	23.7616	24.1713	23.5846	24.1655	23.1932	23.2094	22.9529	22.8075	23.5628	22.9967	22.9023	22.4034	23.3033	22.3825	22.7957	23.2949	22.3156	22.9081	22.628	20.835	22.4718	20.5072	22.5827	22.0494	23.001	23.4336	22.4427	22.9345	22.4897	24.1897	23.8618	23.2138	23.7662	23.3655	24.6317	24.8981	23.9747	23.9604
794	J9W0M7	CNAG_07926	Glycylpeptide N-tetradecanoyltransferase	J9W0M7_CNAG_07926	tr|J9W0M7|J9W0M7_CRYNH	66 kDa	0.999994	7	100%	NA	22.9345	22.8844	22.7339	22.8359	22.8437	22.1409	21.7619	22.1227	22.098	24.9273	26.0957	21.5141	22.7328	26.4693	26.7601	19.3866	19.9849	21.3238	21.3996	20.5456	21.4622	22.0277	21.3731	21.7966	20.3315	21.3877	21.0944	21.1126	21.6143	25.7969	22.4686	22.4436	21.6235	22.5302	21.8999	21.0814	20.7612	20.4558	20.4399
795	J9VMU2	CNAG_02260	Protein FAM50	J9VMU2_CNAG_02260	tr|J9VMU2|J9VMU2_CRYNH	38 kDa	0.999993	7	100%	NA	20.5722	20.7362	20.9093	19.9792	20.156	19.7416	20.5729	19.5203	20.142	20.2625	22.048	20.9813	19.9589	20.8224	21.7174	22.4346	20.8698	21.3144	20.531	21.223	20.9348	20.5973	19.5239	20.7262	21.0124	19.8141	21.2309	21.3299	21.6672	19.5991	20.4056	20.5891	20.141	19.6661	20.3875	21.0873	20.8444	19.9891	21.0309
796	J9VEH0	CNAG_00260	Transformer-2 protein	J9VEH0_CNAG_00260	tr|J9VEH0|J9VEH0_CRYNH	33 kDa	0.999993	7	100%	NA	23.1773	22.9797	22.833	22.828	22.9248	22.1599	21.9471	22.0456	21.5289	22.0735	22.3796	23.5545	22.5129	21.6641	22.5043	22.6561	21.313	24.3192	23.8979	24.7075	22.3072	22.9866	23.9789	22.7825	21.3892	22.0003	23.7616	22.7761	23.8029	22.6308	22.1809	22.4896	22.1673	23.0379	23.5039	23.8223	22.8915	22.7273	22.9806
797	J9VPA7	CNAG_05144	Carbonic anhydrase	J9VPA7_CNAG_05144	tr|J9VPA7|J9VPA7_CRYNH	27 kDa	0.999993	7	100%	NA	23.585	23.7731	24.0356	24.0027	24.0778	23.7273	23.5574	23.39	23.7173	23.4259	23.9522	22.8983	23.2833	22.4942	23.4196	22.374	22.7528	22.7899	23.0119	22.4603	22.8828	22.6137	22.1599	23.3905	22.5637	23.0671	22.2959	22.281	22.7383	22.3548	23.0128	22.6879	22.8197	22.9003	23.0928	22.1356	24.4631	23.4346	23.1275
798	J9VWU5	CNAG_05475	Proteasome subunit alpha type	J9VWU5_CNAG_05475	tr|J9VWU5|J9VWU5_CRYNH	26 kDa	0.999993	7	100%	NA	23.9304	22.5262	23.0942	22.7041	23.7032	22.6911	23.3539	22.8056	23.5234	23.2255	21.8461	22.165	23.4425	22.1948	21.9665	22.3231	22.7566	22.9242	23.7298	24.3492	22.9609	23.1929	23.1663	23.1362	22.6867	22.7773	23.1275	22.6532	22.722	22.977	20.7627	20.3648	20.9334	21.1888	21.9969	22.5522	24.5943	21.3162	20.8047
799	J9VJ83	CNAG_03961	Ribosomal protein L10	J9VJ83_CNAG_03961	tr|J9VJ83|J9VJ83_CRYNH	27 kDa	0.999992	7	100%	NA	22.9606	22.3987	21.8577	22.171	22.0203	21.4371	21.0821	20.8331	21.4553	22.0949	20.6134	20.5966	21.2188	21.956	22.4024	21.0443	20.6812	21.0238	20.1454	22.5902	21.6765	21.731	20.3912	22.0946	20.8768	20.702	19.6019	20.0022	21.5333	19.8627	21.6744	21.0308	20.6973	21.2733	21.0897	20.7152	21.665	21.4852	20.9304
800	J9VPN3	CNAG_05307	Beta-catenin-like protein 1	J9VPN3_CNAG_05307	tr|J9VPN3|J9VPN3_CRYNH	71 kDa	0.999992	7	100%	NA	18.9194	19.0873	19.7234	19.7936	20.3279	21.1955	21.8026	19.1602	20.8346	20.3262	22.0762	20.9097	19.7601	22.9264	22.7148	23.1702	22.1966	22.8693	21.4592	23.67	19.6185	21.5516	19.0695	20.4288	21.5498	19.7505	21.2494	21.4759	21.939	21.5952	19.9812	20.0384	21.3882	20.5465	20.637	20.1067	20.7263	21.298	21.3311
801	J9VM42	CNAG_02285	Nucleoside diphosphate kinase	J9VM42_CNAG_02285	tr|J9VM42|J9VM42_CRYNH	17 kDa	0.999992	7	100%	NA	25.5392	25.771	26.023	25.4002	25.9574	25.7757	25.8428	25.7678	25.9347	26.162	24.5405	24.8188	25.3493	25.67	25.044	26.2169	26.0541	25.5705	26.0369	25.7521	24.4847	25.3395	23.8703	24.0334	24.5019	25.3499	24.0016	24.4031	24.351	24.6225	23.617	24.4629	24.8094	24.9284	24.6776	24.1868	25.3038	24.446	24.2205
802	J9VMG3	CNAG_02148	Ubiquitin-conjugating enzyme E2 35	J9VMG3_CNAG_02148	tr|J9VMG3|J9VMG3_CRYNH	17 kDa	0.999992	7	86%	NA	19.0401	21.7558	21.5036	22.4991	21.5124	21.394	22.6144	21.7003	22.6351	22.2206	22.4042	22.1648	22.1709	22.7696	21.2298	22.7822	22.3115	22.6523	22.5862	24.2428	21.7521	23.4353	22.6037	22.4826	22.1584	22.6972	22.5608	21.6336	21.9381	22.3477	22.8402	21.961	21.8823	21.7178	22.5496	21.7557	22.771	22.5674	21.0305
803	J9VFZ7	CNAG_03790	HTH APSES-type domain-containing protein	J9VFZ7_CNAG_03790	tr|J9VFZ7|J9VFZ7_CRYNH	43 kDa	0.999991	7	100%	NA	19.9333	20.8332	20.7729	20.5191	20.3978	20.0711	19.7158	20.324	20.6112	19.5043	21.52	20.3902	21.087	21.1537	19.8148	19.8391	18.5239	22.3281	22.4195	18.721	19.8769	20.8606	21.428	20.3336	21.0038	20.788	22.0806	20.538	20.0518	22.0264	19.3255	21.8486	18.9971	19.9216	19.2068	21.3102	20.5639	20.915	20.3118
804	J9VS30	CNAG_02445	Phosphoacetylglucosamine mutase	J9VS30_CNAG_02445	tr|J9VS30|J9VS30_CRYNH	60 kDa	0.999991	7	100%	NA	22.5231	19.5172	21.596	20.9126	20.4672	20.7734	22.3727	18.611	22.3712	22.0768	20.9319	18.2907	25.11	22.1245	21.8811	21.9607	20.6283	21.7239	26.5401	19.5768	18.7575	20.6935	20.7304	21.6303	21.5514	21.0498	19.285	21.9332	20.4408	19.7983	21.2873	21.3939	21.7176	20.1782	21.3393	20.1295	21.8373	21.9705	22.012
805	J9VQ44	CNAG_07418	Defective in cullin neddylation protein	J9VQ44_CNAG_07418	tr|J9VQ44|J9VQ44_CRYNH	31 kDa	0.999991	7	100%	NA	20.7594	20.1027	20.7738	19.8122	20.5326	20.4663	21.3204	20.9676	21.8449	22.3171	22.3535	23.1618	21.0654	21.6224	22.4526	20.4607	22.1919	21.0533	21.2774	20.0952	20.2083	20.885	22.0548	21.2173	22.8095	21.1967	20.3439	21.1915	20.622	21.2236	21.2715	20.2086	21.0072	20.0377	22.0023	19.5792	22.5149	20.4721	21.1917
806	J9VMG4	CNAG_02421	Sod_Fe_C domain-containing protein	J9VMG4_CNAG_02421	tr|J9VMG4|J9VMG4_CRYNH	32 kDa	0.999991	7	100%	NA	23.4709	23.2151	23.3881	23.0827	23.5028	23.356	22.6616	23.1909	23.0036	22.8941	22.2754	23.16	22.5733	23.5317	21.5275	20.9463	22.134	21.6632	21.5868	21.4674	21.9943	21.9128	21.9508	21.9149	21.9706	23.0732	22.1009	23.0193	22.3416	22.569	22.1923	22.1783	21.6039	22.0018	21.5643	22.3175	22.4722	22.4663	22.6383
807	J9W0I6	CNAG_06231	Large subunit ribosomal protein L13	J9W0I6_CNAG_06231	tr|J9W0I6|J9W0I6_CRYNH	22 kDa	0.999991	7	100%	NA	26.4836	27.3071	26.9994	27.3137	27.1352	26.8656	26.7804	26.95	26.8638	26.6302	26.2869	26.3886	26.1514	25.8473	26.1027	24.9119	25.3824	26.2127	26.0103	25.5243	26.8216	27.2134	26.8105	26.7804	26.3281	25.2186	25.1463	25.5239	25.6919	25.4747	26.3249	26.3189	25.9559	26.4358	26.1291	25.9233	26.2303	25.7233	25.4911
808	J9VKW0	CNAG_01035	Proteasome subunit alpha type	J9VKW0_CNAG_01035	tr|J9VKW0|J9VKW0_CRYNH	31 kDa	0.99999	7	100%	NA	23.4804	22.56	22.7608	23.0373	23.0609	22.3022	23.1633	22.1008	22.2579	22.6337	21.8992	22.1542	21.7759	22.1576	22.2989	21.8222	22.457	22.1447	21.7004	22.8628	22.4312	22.7819	22.3043	22.8387	22.3295	24.307	21.9837	21.2174	22.0833	21.9036	21.925	22.1274	21.1296	21.7337	21.8331	21.6166	22.1595	21.5756	21.559
809	J9VSC8	CNAG_04448	Ribosomal protein L19	J9VSC8_CNAG_04448	tr|J9VSC8|J9VSC8_CRYNH	23 kDa	0.99999	7	100%	NA	26.7536	26.5553	26.8843	26.7637	26.5497	26.4206	26.7206	26.3732	26.409	26.4662	25.8721	26.1938	27.243	26.5413	26.204	29.287	29.3342	24.8575	24.8131	24.2986	23.8741	24.9771	25.1753	27.5719	22.4848	25.9621	28.0517	24.7813	24.801	27.4535	24.4404	23.8237	23.8976	25.0565	23.3943	24.0945	24.8257	23.7215	23.6623
810	J9VDV9	CNAG_00086	N2,N2-dimethylguanosine tRNA methyltransferase	J9VDV9_CNAG_00086	tr|J9VDV9|J9VDV9_CRYNH	76 kDa	0.99999	7	100%	NA	19.86	22.5003	20.1567	21.7581	20.1814	25.3703	25.6684	24.8948	21.1902	25.3568	25.3814	25.5829	22.4856	25.8092	22.7084	26.595	23.1102	25.7291	26.5365	25.8045	22.4566	19.1105	25.7821	22.9979	22.1478	25.8641	25.2263	21.6215	25.9174	26.1482	19.063	20.5062	22.7192	24.4658	25.4783	24.797	19.6661	26.1114	26.0469
811	J9VMK2	CNAG_02366	4-aminobutyrate aminotransferase	J9VMK2_CNAG_02366	tr|J9VMK2|J9VMK2_CRYNH	55 kDa	0.999989	7	100%	NA	20.6149	20.3173	20.9855	20.2497	19.5098	20.908	20.4576	20.4798	19.8457	20.86	20.5917	20.2385	20.9935	20.7462	20.6538	25.2455	20.175	21.0661	20.2331	21.3908	21.1695	19.993	20.4542	20.14	21.2367	20.0423	21.1802	20.2441	19.1568	18.6362	18.5931	19.9317	20.4037	20.24	20.1187	19.5748	20.0449	19.5468	19.6967
812	J9VNN5	CNAG_06577	WD_REPEATS_REGION domain-containing protein	J9VNN5_CNAG_06577	tr|J9VNN5|J9VNN5_CRYNH	72 kDa	0.999987	7	100%	NA	16.1812	16.8391	18.2906	17.8738	16.7927	17.8617	18.5506	18.8715	18.6837	18.4116	18.2142	17.8676	18.2796	17.7874	18.5304	18.3202	19.0658	18.8331	19.4589	19.1919	18.1355	17.5929	18.6007	18.857	18.988	19.2518	17.6781	18.6309	17.4264	18.7841	19.1121	18.8689	18.8322	18.7365	17.6523	16.747	17.4616	18.2613	18.0218
813	J9VGW0	CNAG_03058	CsbD domain-containing protein	J9VGW0_CNAG_03058	tr|J9VGW0|J9VGW0_CRYNH	12 kDa	0.999986	7	100%	NA	21.955	22.4757	22.0936	22.2553	22.1209	22.5223	22.3302	22.3021	22.2076	22.5405	22.411	22.3188	23.2649	22.3744	23.1414	22.5665	22.8661	22.9213	22.5637	22.7211	21.9056	21.773	23.311	22.2363	21.6223	22.5619	22.7218	22.9117	23.0386	22.6469	23.4989	23.127	23.402	24.7538	22.8475	22.9096	22.4791	22.2673	22.3978
814	J9VI43	CNAG_02585	VWFA domain-containing protein	J9VI43_CNAG_02585	tr|J9VI43|J9VI43_CRYNH	51 kDa	0.999985	7	100%	NA	23.9603	22.6959	23.3714	22.565	23.1765	23.188	23.9001	23.7426	23.6741	23.1494	21.9751	22.0123	22.5853	23.4035	22.5858	23.8193	24.3808	22.7123	24.1726	22.9422	21.7782	22.3029	21.735	21.8481	22.5569	22.4991	22.2693	21.8445	22.0296	22.3785	25.7765	25.3921	25.0113	26.037	25.3836	23.8272	23.8115	23.978	23.9064
815	J9VT66	CNAG_03389	Alpha-ketoglutarate catabolism dioxygenase	J9VT66_CNAG_03389	tr|J9VT66|J9VT66_CRYNH	48 kDa	0.999985	7	100%	NA	22.0392	21.0754	21.1113	21.0554	21.578	19.7964	20.7359	20.6506	19.725	20.4831	20.0486	19.6161	19.8382	19.6862	19.7307	20.219	20.4348	19.0911	20.4759	21.0143	21.4621	22.1531	20.6412	21.046	20.2434	22.956	21.8439	20.9741	21.6288	21.5127	18.0208	19.4465	20.2054	18.6062	18.9198	18.7284	19.7736	24.1227	18.9539
816	J9VVZ9	CNAG_03577	60S acidic ribosomal protein P0	J9VVZ9_CNAG_03577	tr|J9VVZ9|J9VVZ9_CRYNH	33 kDa	0.999984	7	100%	NA	26.8378	27.1201	27.4258	27.0775	27.7069	27.0751	27.1676	26.96	27.108	27.4613	26.2379	26.7053	26.5959	26.8027	26.5719	25.8258	26.0266	25.7074	25.9137	25.6086	25.8508	26.6016	26.0266	26.0029	26.1931	25.5648	25.4868	25.3903	25.8354	25.5561	27.1878	27.0956	26.7143	27.0181	26.9703	26.9886	26.9236	26.9291	26.856
817	J9VQN1	CNAG_01257	Aldo-keto reductase	J9VQN1_CNAG_01257	tr|J9VQN1|J9VQN1_CRYNH	35 kDa	0.999984	7	100%	NA	20.6829	20.2895	21.4473	21.0957	20.3276	21.6124	21.9396	21.0794	22.4289	20.5754	21.4358	21.6025	22.1771	20.7948	21.4391	22.8842	23.13	23.348	22.8647	22.3654	19.6559	21.1967	22.8562	21.6025	22.2982	21.3648	22.0695	21.5557	22.2476	21.516	21.8867	21.3659	22.538	22.4235	21.8482	21.3886	22.4319	21.8083	21.3692
818	J9VKY5	CNAG_01005	Glutaredoxin	J9VKY5_CNAG_01005	tr|J9VKY5|J9VKY5_CRYNH	16 kDa	0.999983	7	100%	NA	21.0959	21.3641	22.485	21.0167	20.0852	23.6135	23.4546	22.6811	22.9966	23.7225	22.6377	21.8331	23.8507	22.7717	22.7765	24.0122	23.1934	21.2546	22.8045	20.4232	23.2233	23.2368	21.8782	23.2078	21.5299	22.8819	23.4814	21.9541	21.9928	22.963	20.9334	20.6143	21.6713	21.7809	21.7882	21.866	22.1335	22.4455	21.6058
819	J9VR03	CNAG_01112	Xenobiotic reductase	J9VR03_CNAG_01112	tr|J9VR03|J9VR03_CRYNH	41 kDa	0.999983	7	100%	NA	19.1325	20.4117	20.5887	20.0319	20.274	20.4533	20.3896	19.441	20.8036	20.7421	20.2957	20.6577	20.8035	21.7693	21.2713	22.4582	21.5636	21.9567	21.759	20.8771	21.6117	21.0009	21.8585	21.0872	20.3512	21.3615	20.4909	21.5768	20.2831	21.2102	22.5797	22.3618	22.5433	23.0481	22.2168	22.0456	21.7549	21.4907	21.7814
820	J9VRB3	CNAG_06631	Myosin heavy chain	J9VRB3_CNAG_06631	tr|J9VRB3|J9VRB3_CRYNH	88 kDa	0.999983	7	100%	NA	19.7547	18.465	19.2704	19.3579	19.2054	17.9049	17.9541	19.6882	18.6717	18.9138	19.9119	19.5202	19.3477	18.5215	19.5619	19.5987	18.0159	20.0164	19.7178	19.2853	19.9227	18.4819	19.8925	19.2865	18.9485	18.9211	19.2538	20.9309	19.8045	20.4546	17.6519	18.8785	18.6306	18.9008	17.9748	19.6891	18.0661	19.3833	19.7136
821	J9W1P4	CNAG_01819	Ribosomal protein	J9W1P4_CNAG_01819	tr|J9W1P4|J9W1P4_CRYNH	29 kDa	0.999983	7	100%	NA	23.3063	22.8826	22.862	22.7081	22.9028	22.5631	22.2997	22.6471	22.3075	22.3053	22.728	22.3696	22.7299	22.5255	24.0812	20.6608	20.1308	20.7842	20.5851	20.415	21.8804	21.9723	21.4343	22.1754	21.1892	22.0382	21.9378	21.6272	22.3437	21.8735	22.5746	21.2665	21.1626	21.2329	21.2212	22.2866	23.1162	21.8211	21.1704
822	J9VG05	CNAG_06773	Protein transporter SEC24	J9VG05_CNAG_06773	tr|J9VG05|J9VG05_CRYNH	102 kDa	0.999981	7	100%	NA	21.4399	22.6552	22.7189	22.0672	22.202	21.9968	22.6566	22.1291	22.793	23.3945	23.4228	23.5567	23.8254	22.2868	23.4084	22.1437	23.4946	23.4571	22.9475	23.7219	23.4792	22.8294	22.4869	22.7726	23.3257	21.972	23.0805	23.867	23.1551	22.4763	23.2692	23.6001	22.7772	23.4409	23.9858	23.62	22.5339	23.0816	22.3706
823	J9VLZ5	CNAG_02337	Uracil phosphoribosyltransferase	J9VLZ5_CNAG_02337	tr|J9VLZ5|J9VLZ5_CRYNH	25 kDa	0.999981	7	100%	NA	23.3156	22.6969	22.985	22.6049	22.8014	22.462	22.0527	21.8706	21.9795	22.0255	21.0521	21.5877	22.025	22.898	21.8128	21.3429	21.4603	22.3347	21.7829	21.8552	21.5587	22.0179	21.9349	21.5756	21.0196	22.0669	21.5032	21.665	21.7814	21.5872	22.8563	23.1926	22.4679	22.7486	22.5306	21.726	20.5834	21.9578	22.0554
824	J9VVH9	CNAG_06229	SGT1 protein	J9VVH9_CNAG_06229	tr|J9VVH9|J9VVH9_CRYNH	25 kDa	0.999979	7	100%	NA	20.2883	20.9655	21.4134	20.9843	19.9453	21.8518	22.0257	22.4201	21.0442	20.86	22.0994	22.7897	21.6614	23.5947	21.7682	20.9626	22.1956	21.7442	22.042	21.6894	22.1339	22.2549	21.9634	21.4387	21.4684	21.5285	23.5755	22.317	22.7263	22.5055	22.0067	21.2609	21.343	21.4767	22.4885	22.5501	21.2617	22.6063	21.4994
825	J9VLV7	CNAG_04079	HAT1-interacting factor 1	J9VLV7_CNAG_04079	tr|J9VLV7|J9VLV7_CRYNH	43 kDa	0.999979	7	100%	NA	20.4158	21.8316	22.0953	21.4015	23.1901	23.9581	22.2686	23.065	21.4806	24.2493	22.3043	23.1678	22.5345	24.5611	22.4504	24.8832	24.4534	25.8111	22.9482	25.707	22.9602	23.1544	21.7336	24.8696	24.5349	22.7463	25.5622	22.2975	22.5448	22.7407	21.2495	22.5171	23.741	23.9169	24.8693	21.1833	23.5107	23.9484	22.1758
826	J9VPV6	CNAG_03271	Pre-mRNA-splicing factor PRP46	J9VPV6_CNAG_03271	tr|J9VPV6|J9VPV6_CRYNH	51 kDa	0.999975	7	100%	NA	22.3827	19.6505	21.8588	20.6192	22.1761	19.3658	20.9262	21.6019	21.0048	21.2015	20.7566	20.8151	21.02	25.0045	20.4762	20.3588	19.7809	20.1513	18.892	18.811	19.7047	21.3154	20.8237	20.9964	20.2562	25.9298	20.2863	21.4016	20.5953	21.3657	19.1495	19.2666	19.589	19.1587	19.1931	19.912	19.6341	19.6422	19.3809
827	J9VMJ3	CNAG_02377	Aldehyde dehydrogenase	J9VMJ3_CNAG_02377	tr|J9VMJ3|J9VMJ3_CRYNH	52 kDa	0.999974	7	100%	NA	22.2086	22.2937	22.2133	22.5717	22.4431	21.778	21.5445	21.8397	21.6378	21.6106	21.2913	20.9061	21.0568	21.0518	21.6819	22.2123	21.2877	21.79	21.2861	21.3602	23.0201	22.7518	23.2117	22.792	22.8761	21.5964	21.8639	21.6658	22.0281	21.2753	21.9331	21.7898	21.5276	22.8474	22.0309	21.0097	20.3968	20.9778	20.7206
828	J9VUV4	CNAG_01837	Vacuolar protein sorting-associated protein 35	J9VUV4_CNAG_01837	tr|J9VUV4|J9VUV4_CRYNH	105 kDa	0.999973	7	100%	NA	22.2108	21.6809	21.1367	21.0861	21.1959	21.1093	21.1347	22.5938	20.5596	20.5814	20.7095	20.3229	21.8463	19.6618	25.45	19.9458	20.0198	20.537	20.4977	20.0279	20.8195	20.869	22.1823	25.1801	23.4656	22.9765	23.7038	20.2585	20.0668	21.8008	22.5619	21.9831	21.9981	23.1091	21.9547	21.511	21.4469	23.3581	21.5243
829	J9VZQ9	CNAG_04531	Enoyl-CoA hydratase	J9VZQ9_CNAG_04531	tr|J9VZQ9|J9VZQ9_CRYNH	30 kDa	0.99997	7	100%	NA	21.2476	22.5572	23.7242	20.2328	21.6499	23.0154	20.5001	20.1019	24.0657	22.1776	24.0974	22.781	23.1689	23.6413	21.4148	26.1067	25.5896	21.8441	23.6914	22.3991	23.1802	22.3203	21.4689	22.3067	23.9345	20.2586	23.7343	24.091	22.1786	22.7057	23.0637	22.1018	23.8957	23.4405	21.4935	21.4459	21.4742	21.8987	23.1644
830	J9VLT8	CNAG_00533	Mitochondrial import inner membrane translocase subunit TIM50	J9VLT8_CNAG_00533	tr|J9VLT8|J9VLT8_CRYNH	57 kDa	0.99997	7	100%	NA	22.9615	23.0064	23.0187	23.1933	23.1442	23.0931	22.6716	22.7957	22.7732	23.1309	22.5215	22.1407	22.7808	22.1904	22.2106	21.1295	23.3581	21.6581	21.6259	21.9959	22.9171	22.7047	23.1192	22.8266	22.4898	24.1333	21.1734	21.4463	22.2542	21.2811	22.3139	21.1591	21.463	21.4817	20.9078	21.4975	22.0723	21.073	20.7737
831	J9VSY8	CNAG_02084	Farnesyl diphosphate synthase	J9VSY8_CNAG_02084	tr|J9VSY8|J9VSY8_CRYNH	43 kDa	0.999968	7	100%	NA	24.0645	24.2223	24.1785	24.3414	24.2415	24.2262	24.0211	23.654	24.0298	24.1481	23.8527	24.0996	23.6931	23.7422	24.1473	24.1343	24.2511	24.1177	23.9156	23.8924	23.6716	23.8133	23.8191	23.8927	23.8405	23.8678	23.952	23.6922	23.5296	23.7977	23.8491	23.7322	24.0336	23.4692	22.2263	23.3014	23.3422	23.2962	24.0232
832	J9VKK9	CNAG_01360	Pumilio domain-containing protein c	J9VKK9_CNAG_01360	tr|J9VKK9|J9VKK9_CRYNH	135 kDa	0.999967	7	100%	NA	20.9592	18.4008	18.0572	18.8484	19.0405	19.9304	20.4733	19.6833	20.6451	20.6018	20.8571	19.9582	19.6195	21.1317	20.823	20.0918	18.8678	19.58	20.282	19.1542	18.9788	20.3937	19.1055	19.7775	18.6506	20.1282	18.9964	18.5305	20.1179	19.056	20.4154	19.9798	19.7458	19.0841	16.1315	18.6497	19.4941	19.7432	19.918
833	J9VT91	CNAG_03412	Chitinase	J9VT91_CNAG_03412	tr|J9VT91|J9VT91_CRYNH	51 kDa	0.999965	7	100%	NA	21.4827	19.7283	20.4424	21.9741	22.1518	21.4868	23.0939	20.6878	21.4383	20.899	20.9243	19.8702	21.1153	21.415	21.0071	20.6341	21.2416	22.4781	18.9187	20.6509	22.3753	20.6041	22.3482	20.0491	20.7923	23.061	21.5229	22.2058	20.8569	22.0677	22.7239	22.5113	21.4366	21.9761	22.1874	21.4686	20.7605	22.0471	21.8515
834	J9W494	CNAG_05634	Serine/threonine-protein phosphatase 2A 56 kDa regulatory subunit	J9W494_CNAG_05634	tr|J9W494|J9W494_CRYNH	80 kDa	0.999961	7	100%	NA	20.1271	19.9661	20.0525	19.9127	20.3024	19.155	18.8888	19.3254	19.8533	19.374	19.9795	20.8354	19.2955	21.0136	20.8322	20.7104	19.8838	19.2013	20.747	20.1588	19.2177	21.7913	19.2872	18.3295	19.8362	20.5869	20.1884	19.9904	20.8094	20.04	20.6648	18.8052	20.9334	20.6696	19.9081	19.7935	19.6939	19.847	20.444
835	J9VKM9	CNAG_00108	RuvB-like helicase	J9VKM9_CNAG_00108	tr|J9VKM9|J9VKM9_CRYNH	52 kDa	0.999961	7	100%	NA	22.2795	22.1867	21.9619	22.0225	22.1271	22.138	21.7682	21.4752	21.3474	22.2697	22.2327	22.0059	22.1331	22.5211	22.0342	22.4816	21.4248	19.9488	20.5248	21.5939	21.6217	21.2303	21.2109	21.2096	21.3514	21.1079	22.0836	21.2804	21.1874	21.4599	21.5702	21.8748	22.1198	21.9869	21.6325	23.5707	22.72	23.0356	22.8132
836	J9VZC4	CNAG_04364	dolichyl-diphosphooligosaccharide--protein glycotransferase	J9VZC4_CNAG_04364	tr|J9VZC4|J9VZC4_CRYNH	91 kDa	0.999959	7	100%	NA	21.4204	22.1195	22.1614	22.1759	21.7603	21.9271	21.8586	21.7083	22.035	21.7286	21.3174	21.8239	22.0565	20.1898	21.3143	21.699	21.3415	21.8639	21.388	20.9837	21.9781	21.277	21.7805	21.3195	21.5664	21.2597	21.4889	21.7859	21.9783	21.1522	21.4398	21.8313	21.8534	21.8626	21.8427	22.4876	22.9737	21.9946	22.1388
837	J9VR96	CNAG_01003	NADPH--cytochrome P450 reductase	J9VR96_CNAG_01003	tr|J9VR96|J9VR96_CRYNH	82 kDa	0.999958	7	100%	NA	20.8451	21.4998	20.6164	20.9551	21.5386	21.4735	21.8614	21.3868	21.945	21.5784	21.6784	21.3094	21.9441	21.3851	20.7486	21.3313	21.2515	21.2724	21.1809	21.2805	20.3676	21.052	20.9592	20.7936	21.0286	20.9707	20.987	20.673	21.0675	20.9417	20.6952	21.1117	21.3448	21.1817	21.2152	21.8743	21.4332	21.4198	21.2273
838	J9VX93	CNAG_03106	PEBP-like protein	J9VX93_CNAG_03106	tr|J9VX93|J9VX93_CRYNH	43 kDa	0.999949	7	100%	NA	22.2191	22.4191	22.2864	22.4183	22.4075	22.1985	21.9095	22.3053	21.9288	21.8364	21.4189	21.3853	21.3192	22.0024	20.2314	21.7939	19.8781	21.2449	20.9453	21.3243	21.5974	22.1106	21.6846	21.9509	20.5007	22.2663	21.5779	20.9013	21.3746	22.0919	20.6001	21.2324	20.9673	21.2751	20.9615	21.3072	21.0768	21.3359	21.1393
839	J9VDT7	CNAG_00308	Gly-X carboxypeptidase	J9VDT7_CNAG_00308	tr|J9VDT7|J9VDT7_CRYNH	63 kDa	0.999949	7	86%	NA	20.2549	22.7936	21.4102	21.6375	21.3837	21.9644	22.2239	24.5413	22.7639	22.0131	22.2698	21.714	22.3119	23.4639	22.0558	22.266	22.3855	23.4908	22.9974	24.1348	22.5981	21.0586	21.0964	21.5715	22.2935	20.9952	21.4683	21.7619	21.6393	21.7229	22.2101	22.1343	22.2364	22.0704	22.3743	21.52	22.5633	22.7425	21.8502
840	J9VNQ3	CNAG_03824	Solute carrier family 25 (Mitochondrial phosphate transporter), member 3	J9VNQ3_CNAG_03824	tr|J9VNQ3|J9VNQ3_CRYNH	34 kDa	0.999949	7	100%	NA	23.1981	22.9214	22.8867	22.7416	22.5464	23.2092	22.9705	23.1804	23.2311	23.2661	23.5531	23.4616	23.9099	23.3568	23.2422	22.6008	22.6904	22.9024	23.6231	22.4324	24.5658	24.5943	24.1405	24.2515	23.6751	22.9515	22.8637	22.6372	22.6225	23.0201	26.0161	26.028	25.8322	25.9647	25.8726	26.2195	26.0772	25.8505	25.7665
841	J9VZ02	CNAG_06447	Large subunit ribosomal protein L22	J9VZ02_CNAG_06447	tr|J9VZ02|J9VZ02_CRYNH	20 kDa	0.999947	7	100%	NA	26.6324	26.5891	26.6053	26.716	26.5522	26.3717	26.2815	26.2775	26.5149	26.3844	25.8805	26.5972	26.3132	26.4824	25.9365	26.1201	26.1865	25.2583	25.1729	25.2838	25.9556	27.1889	26.3168	26.6264	25.1718	26.7277	26.1246	25.9157	25.5443	26.5326	24.8419	24.8064	24.7763	25.1769	24.2902	24.7216	25.0949	24.5312	24.7335
842	J9VLC5	CNAG_02546	Transferase	J9VLC5_CNAG_02546	tr|J9VLC5|J9VLC5_CRYNH	25 kDa	0.999943	7	100%	NA	23.8724	23.7744	23.9212	23.4051	23.9769	22.9473	22.7818	22.8605	22.8291	23.2559	20.5825	21.8898	22.356	22.4577	22.087	24.4563	21.1117	21.4182	21.434	21.4835	21.8749	22.1315	21.329	21.7801	21.4369	21.8903	21.3518	21.6397	22.1457	21.3603	21.7154	21.8822	21.2907	21.8291	21.6637	21.8312	21.0441	20.1907	21.256
843	J9VHR9	CNAG_00026	Kynurenine aminotransferase	J9VHR9_CNAG_00026	tr|J9VHR9|J9VHR9_CRYNH (+1)	52 kDa	0.99994	7	100%	NA	22.6298	23.7829	23.665	23.7153	23.6127	23.6754	23.3187	23.2467	23.2999	23.4057	22.9658	22.9825	23.1689	22.8258	22.3245	20.0117	21.4664	21.9876	21.1272	21.299	23.1542	23.5087	22.895	23.2359	22.1298	22.2387	21.9481	21.8179	22.3223	21.8889	22.2715	21.1495	22.3117	21.8216	22.1995	20.784	20.7966	21.6088	20.9663
843.2	T2BQ68	CNAG_00026	Kynurenine aminotransferase, variant	T2BQ68_CNAG_00026	tr|T2BQ68|T2BQ68_CRYNH	49 kDa	0.99994	7	100%	NA	22.6298	23.7829	23.665	23.7153	23.6127	23.6754	23.3187	23.2467	23.2999	23.4057	22.9658	22.9825	23.1689	22.8258	22.3245	20.0117	21.4664	21.9876	21.1272	21.299	23.1542	23.5087	22.895	23.2359	22.1298	22.2387	21.9481	21.8179	22.3223	21.8889	22.2715	21.1495	22.3117	21.8216	22.1995	20.784	20.7966	21.6088	20.9663
844	J9VKE2	CNAG_02812	Ornithine carbamoyltransferase	J9VKE2_CNAG_02812	tr|J9VKE2|J9VKE2_CRYNH	42 kDa	0.99994	7	100%	NA	22.5685	22.6826	22.6602	22.4601	23.3671	23.4566	23.1413	23.3084	22.9869	24.7	23.3676	24.5736	23.5718	23.7153	22.6238	22.6496	23.2391	23.7212	22.8704	24.1246	22.1762	23.5912	23.796	23.6593	22.8108	22.836	23.2736	22.1914	22.6036	24.3577	24.2558	23.9212	24.2125	22.7703	23.6845	23.3681	22.6601	23.9888	24.3911
845	J9VNW1	CNAG_05848	Splicing factor U2AF 65 kDa subunit	J9VNW1_CNAG_05848	tr|J9VNW1|J9VNW1_CRYNH	73 kDa	0.99994	7	100%	NA	22.5777	22.318	22.3643	22.3616	22.1815	21.7794	22.1747	22.438	21.884	21.4995	21.723	22.0314	22.2727	23.1996	21.1632	22.6281	21.875	21.8972	21.6334	22.238	22.1657	23.8728	21.7383	21.8043	21.5356	21.9101	21.2465	24.0308	21.5623	22.3684	21.5854	21.1388	20.9839	22.1113	20.5895	23.4594	23.073	22.7455	22.6182
846	J9VIF3	CNAG_07524	AMP deaminase	J9VIF3_CNAG_07524	tr|J9VIF3|J9VIF3_CRYNH	113 kDa	0.999938	7	100%	NA	19.8027	18.4519	19.27	19.7948	18.4322	20.1736	20.4162	20.2867	18.9862	20.4847	18.4067	19.9047	20.6312	20.7428	19.7622	21.4032	21.1457	20.4908	21.0711	20.7826	20.4259	20.7015	20.3614	19.8995	20.6203	19.8232	20.0788	19.1926	19.9094	20.3369	18.7303	20.2247	20.1228	19.5189	19.7397	19.8362	19.7516	20.0119	20.4164
847	J9VNX6	CNAG_06648	RNA polymerase-associated protein RTF1	J9VNX6_CNAG_06648	tr|J9VNX6|J9VNX6_CRYNH	61 kDa	0.999937	7	100%	NA	20.3879	20.9112	20.9034	20.6378	20.3563	21.5475	21.7254	21.6647	21.3322	22.4937	20.5069	22.0384	21.3264	22.0875	20.7124	22.1712	22.6763	21.7517	21.7175	22.0507	20.9134	22.1638	20.5533	20.848	22.5809	22.2622	21.4281	22.2568	20.638	22.0291	21.4937	21.0237	21.9079	19.6882	21.2761	21.5518	21.847	21.3905	21.2912
848	J9VUS1	CNAG_01796	Breast carcinoma amplified sequence 1	J9VUS1_CNAG_01796	tr|J9VUS1|J9VUS1_CRYNH	35 kDa	0.999935	7	100%	NA	15.4863	16.7299	17.289	17.3753	15.2902	17.6716	18.7179	16.4917	19.5681	19.8508	20.8564	21.2689	20.5572	21.4649	19.382	18.0197	15.3683	17.1567	18.1592	16.1499	19.8439	18.306	18.199	20.0997	16.3735	20.6735	20.9756	20.8258	21.4721	21.4358	15.3362	17.5052	18.81	17.6169	16.091	19.3857	19.137	19.1314	19.7785
849	J9VMT7	CNAG_02265	Exportin-T	J9VMT7_CNAG_02265	tr|J9VMT7|J9VMT7_CRYNH	126 kDa	0.999934	7	100%	NA	20.918	21.1755	20.5253	20.4966	20.1354	19.9965	20.2061	21.6494	20.8008	21.1757	19.7185	19.3895	20.2841	19.7485	21.6285	20.872	21.8956	19.5891	22.3837	23.8547	20.4646	19.9563	20.0077	19.5805	20.8737	20.0636	21.3772	19.5999	19.3972	20.6166	19.6982	19.4023	20.1636	19.7796	19.4802	19.4607	20.9939	20.5393	18.8334
850	J9VXV6	CNAG_06012	NADH-cytochrome b5 reductase	J9VXV6_CNAG_06012	tr|J9VXV6|J9VXV6_CRYNH	32 kDa	0.99993	7	100%	NA	21.9585	22.2379	22.6079	22.1931	22.777	22.1209	21.901	21.639	21.8572	22.0762	21.3248	20.9726	21.6966	21.9132	21.0394	21.0057	21.7729	21.0868	20.7966	20.4868	20.4978	20.4942	20.807	21.0028	20.5904	21.0978	20.6013	21.2444	21.3201	21.5716	22.9819	22.7447	22.3745	22.7973	22.5624	23.387	22.8261	22.8268	22.6011
851	J9VQS5	CNAG_03396	NAD(+) diphosphatase	J9VQS5_CNAG_03396	tr|J9VQS5|J9VQS5_CRYNH	52 kDa	0.999928	7	100%	NA	18.7217	17.6684	17.4674	17.5195	17.7784	16.3049	15.875	16.813	19.4878	15.0745	18.5232	18.9574	18.2997	19.795	16.255	NA	NA	18.7691	19.0575	20.09	16.8701	15.3621	15.8551	18.1716	16.8542	15.6311	19.2601	19.2925	19.2042	18.3949	16.1257	17.3308	17.326	19.4732	17.2311	17.5767	17.8627	17.6977	19.7932
852	J9VF33	CNAG_00796	ABC multidrug transporter MDR1	J9VF33_MDR1	sp|J9VF33|MDR1_CRYNH	152 kDa	0.999928	7	100%	NA	17.8964	25.7252	26.3964	25.2349	26.1303	22.3786	26.9845	24.8513	27.1886	27.9515	26.5151	26.9157	26.8002	27.5658	27.7664	25.4449	28.5948	26.5771	27.3745	27.3698	26.7093	27.2388	26.7304	25.7732	26.9916	27.246	26.1547	26.148	26.5378	26.9628	26.7114	25.94	26.3507	25.5618	25.8657	25.7993	26.9312	26.3616	26.976
853	J9VTB4	CNAG_01491	ANK_REP_REGION domain-containing protein	J9VTB4_CNAG_01491	tr|J9VTB4|J9VTB4_CRYNH	21 kDa	0.999927	7	100%	NA	20.0066	20.3993	20.0821	20.7572	20.1202	20.0613	20.6796	20.6024	20.6463	19.1132	20.4541	21.2902	21.0463	20.005	20.2223	22.1371	21.899	21.769	21.2372	21.7844	21.2516	21.043	20.9836	21.1082	20.7787	20.572	20.7821	21.0925	20.4533	20.8302	21.4897	21.2192	21.3301	21.6085	20.909	20.7806	20.6572	20.8544	20.7467
854	J9VSZ5	CNAG_02080	GATA-type domain-containing protein	J9VSZ5_CNAG_02080	tr|J9VSZ5|J9VSZ5_CRYNH (+1)	39 kDa	0.99992	7	100%	NA	19.8301	20.3211	20.0444	19.9208	20.6061	19.1291	19.2396	19.656	19.2813	19.0562	20.4533	19.9532	18.957	20.8486	19.4251	18.2063	19.6929	19.3631	19.1536	20.0018	18.4731	19.6821	18.8407	21.5628	20.3745	20.1701	19.1017	19.3706	19.4626	19.4719	19.1134	19.7154	20.7822	18.8719	19.7091	20.8577	21.3491	19.1913	19.3154
854.2	T2BP57	CNAG_02080	GATA-type domain-containing protein	T2BP57_CNAG_02080	tr|T2BP57|T2BP57_CRYNH	39 kDa	0.99992	7	100%	NA	19.8301	20.3211	20.0444	19.9208	20.6061	19.1291	19.2396	19.656	19.2813	19.0562	20.4533	19.9532	18.957	20.8486	19.4251	18.2063	19.6929	19.3631	19.1536	20.0018	18.4731	19.6821	18.8407	21.5628	20.3745	20.1701	19.1017	19.3706	19.4626	19.4719	19.1134	19.7154	20.7822	18.8719	19.7091	20.8577	21.3491	19.1913	19.3154
855	J9VUN1	CNAG_04395	Protein BFR2	J9VUN1_CNAG_04395	tr|J9VUN1|J9VUN1_CRYNH	50 kDa	0.999919	7	100%	NA	16.9542	18.7027	16.2568	18.0313	17.9687	19.5073	18.6287	18.1816	19.05	19.2493	19.737	19.8534	19.6501	18.8885	19.8604	21.2929	19.7992	21.2201	21.839	19.4355	19.4998	18.8195	20.898	20.0899	21.0505	20.2561	19.742	21.3007	20.2238	19.2425	18.5434	18.4702	19.1461	19.4413	20.3954	19.1406	19.9682	19.2222	20.3047
856	J9VID6	CNAG_03666	Acyl-CoA dehydrogenase	J9VID6_CNAG_03666	tr|J9VID6|J9VID6_CRYNH	58 kDa	0.999917	7	100%	NA	19.8441	20.8389	21.4926	21.2468	20.5473	22.1746	21.6717	21.4695	20.5349	20.5702	22.615	22.3671	21.0601	20.4061	23.4476	22.2714	21.4887	21.5895	21.4179	21.738	21.2071	21.7463	21.7556	21.4572	21.4659	21.5922	22.4113	21.7887	22.4423	22.0083	23.4064	23.4734	23.6009	23.7176	23.6418	23.4025	22.0203	23.1855	22.712
857	J9VNL9	CNAG_06563	Eukaryotic translation initiation factor 3 subunit F	J9VNL9_CNAG_06563	tr|J9VNL9|J9VNL9_CRYNH	33 kDa	0.999916	7	100%	NA	23.705	23.4367	23.7721	23.438	23.684	23.2738	23.218	23.1995	23.1347	22.9654	22.3322	22.2887	22.5961	22.9385	22.247	21.5736	21.8841	22.6175	22.0607	22.1146	22.9547	22.6586	22.7458	22.6373	22.9821	22.4303	22.2439	22.856	22.9787	22.8125	22.3325	22.021	22.0771	21.9387	21.8192	22.192	22.0517	21.9444	22.2069
858	J9VQN3	CNAG_02687	Tim44 domain-containing protein	J9VQN3_CNAG_02687	tr|J9VQN3|J9VQN3_CRYNH	34 kDa	0.999916	7	100%	NA	22.7855	22.371	22.37	22.5028	22.4782	22.1071	21.7856	21.8731	21.9622	22.1819	21.7891	21.4806	22.1356	21.3775	20.5203	20.9976	21.4563	18.3035	22.1906	20.821	20.7858	21.1381	20.3065	21.3522	20.7315	20.9704	20.4393	20.107	20.4714	19.9802	21.2195	20.9237	19.768	20.401	20.0793	21.0872	20.126	19.9091	19.8907
859	J9VNJ4	CNAG_01159	Pre-mRNA-splicing factor SLU7	J9VNJ4_CNAG_01159	tr|J9VNJ4|J9VNJ4_CRYNH	65 kDa	0.999911	7	100%	NA	19.85	18.9784	18.9164	18.9345	18.9605	18.2668	18.081	18.2671	18.4671	18.4097	17.4623	18.0464	17.9827	16.8869	18.5229	17.3132	17.4605	17.3484	17.0865	16.422	18.0332	16.9782	17.5651	17.82	17.0181	18.152	18.643	18.5597	18.3755	18.0946	17.2943	16.1256	17.0061	17.6675	17.7321	19.8947	19.2267	18.1987	18.438
860	J9VY42	CNAG_04679	Histone deacetylase complex subunit	J9VY42_CNAG_04679	tr|J9VY42|J9VY42_CRYNH	35 kDa	0.999911	7	100%	NA	23.6894	23.2575	22.8318	22.9712	22.4806	22.2979	22.2967	22.4445	23.298	22.2443	22.5678	22.4593	23.0062	22.446	22.4801	19.1183	22.9182	20.721	21.7498	23.346	22.3911	22.4817	21.6464	22.6262	22.7849	22.1203	22.5243	21.9889	22.3403	22.0097	23.6595	23.2033	22.7235	22.9895	23.6897	22.5031	23.6573	23.8956	22.5223
861	J9VS38	CNAG_05258	Glucose-methanol-choline oxidoreductase	J9VS38_CNAG_05258	tr|J9VS38|J9VS38_CRYNH	65 kDa	0.999908	7	100%	NA	19.5817	20.9635	19.9507	20.1983	20.2994	20.4599	20.2533	20.7662	21.3633	19.9992	20.0873	20.9428	20.4396	21.0994	21.8031	20.3059	20.6891	21.3347	19.7004	20.0199	20.5442	19.7567	19.9272	20.5444	20.7642	20.2182	20.2672	20.9257	20.1869	20.4746	22.5334	22.1392	22.1909	22.8008	22.0216	21.2725	22.9742	20.5762	21.1955
862	J9VKK5	CNAG_02739	Zn(2)-C6 fungal-type domain-containing protein	J9VKK5_CNAG_02739	tr|J9VKK5|J9VKK5_CRYNH	34 kDa	0.999905	7	100%	NA	19.4451	19.8235	19.9085	19.4488	19.4537	18.9571	20.1664	20.3854	20.1823	20.16	19.2549	19.836	20.6931	19.661	20.6149	20.9921	19.9923	21.9832	22.2035	19.5821	22.6197	20.9691	22.7323	19.974	21.3169	20.5907	18.465	21.1999	23.2481	23.5445	20.9546	19.316	19.741	19.7236	19.0852	20.1407	20.0142	20.1698	19.8095
863	J9VKT1	CNAG_02655	Isomerase YbhE	J9VKT1_CNAG_02655	tr|J9VKT1|J9VKT1_CRYNH	40 kDa	0.999904	7	100%	NA	20.9109	23.7961	21.495	21.3712	20.7133	22.0477	21.9762	21.8979	21.5802	22.5163	22.5105	21.9045	23.4716	22.5913	23.9693	26.2688	22.7602	22.7008	24.0399	24.6039	22.9234	22.895	24.2393	23.874	22.9219	22.5634	22.3569	23.0883	22.2137	23.4026	21.481	21.7752	21.7388	22.2006	22.3306	21.4452	21.1393	22.3011	21.7197
864	J9VHT4	CNAG_00040	Cytochrome P450, family 51 (Sterol 14-demethylase)	J9VHT4_CNAG_00040	tr|J9VHT4|J9VHT4_CRYNH	62 kDa	0.999893	7	100%	NA	22.6676	22.8155	22.3632	22.4256	22.48	22.3243	21.7003	23.2825	22.0849	21.857	21.5756	21.5967	21.7823	21.438	20.9767	23.5767	24.6366	22.2329	21.4143	21.4226	21.3973	21.1939	21.0065	22.0757	20.7326	21.5268	21.1344	21.3042	22.0824	20.8953	22.2037	22.1985	21.622	22.015	22.252	23.9995	23.8061	23.2011	23.1122
865	J9W1P9	CNAG_01824	Transmembrane protein	J9W1P9_CNAG_01824	tr|J9W1P9|J9W1P9_CRYNH	167 kDa	0.99989	7	100%	NA	20.7341	20.1769	20.074	20.0566	20.4814	21.9717	20.4047	21.2627	19.8216	20.1147	19.7075	19.4527	20.1213	20.8979	19.6249	22.1693	18.3392	18.7725	21.4744	18.8966	22.7976	18.0502	19.0454	19.7671	18.3455	20.774	20.8618	19.8298	19.3833	19.3139	21.2792	20.9992	20.5225	20.9684	20.2228	21.0022	19.0054	19.6461	19.4657
866	J9VVW6	CNAG_06151	Osomolarity two-component system, phosphorelay intermediate protein YPD1	J9VVW6_CNAG_06151	tr|J9VVW6|J9VVW6_CRYNH	23 kDa	0.999889	7	100%	NA	23.0292	22.5176	22.7236	22.6958	22.3962	22.7452	22.5268	22.8722	22.7367	22.5952	23.1466	23.0112	23.2217	22.8468	22.6246	19.9532	21.1767	21.1087	20.2548	20.7994	22.979	21.8637	22.3351	22.1059	21.9344	21.9277	22.5367	22.5641	22.4573	22.3496	21.4928	21.459	22.1707	23.0348	21.33	21.2682	21.1135	21.1669	21.6089
867	J9VWY9	CNAG_01687	non-specific serine/threonine protein kinase	J9VWY9_CNAG_01687	tr|J9VWY9|J9VWY9_CRYNH	62 kDa	0.999888	7	100%	NA	21.4956	19.8052	20.9933	20.7274	20.2409	20.5497	19.715	20.158	21.4568	21.5438	21.3601	21.2867	20.3742	19.5354	21.121	22.2117	19.9387	21.342	21.7461	19.2568	22.2257	20.8694	21.3528	20.368	20.9897	19.4861	20.8008	20.9836	21.6265	19.5308	21.9926	19.8731	20.2486	19.3211	20.3733	18.9297	20.1754	20.7191	20.6721
868	J9VS56	CNAG_02415	Annexin XIV [ANXC1]	J9VS56_ANXC1	sp|J9VS56|ANXC1_CRYNH	52 kDa	0.999887	7	100%	NA	21.4366	21.5028	22.9598	22.1228	21.3223	23.1759	22.2663	23.6222	22.3169	21.1692	23.7055	22.3453	21.6572	25.1666	25.3964	25.5712	24.5447	22.0133	25.3588	24.4115	25.5428	21.5173	24.4372	22.2881	24.29	20.2228	24.8812	23.5806	23.8422	26.2228	23.2072	25.2293	22.2512	21.3298	23.3434	21.2743	21.9933	23.9329	23.501
869	J9W086	CNAG_06147	NADH-ubiquinone oxidoreductase 21.3 kDa subunit	J9W086_CNAG_06147	tr|J9W086|J9W086_CRYNH	23 kDa	0.999885	7	100%	NA	23.2412	21.5796	21.3084	21.6901	23.6161	24.708	24.9587	24.3671	25.2447	20.5443	26.2493	25.1793	24.7391	24.4842	25.889	26.7703	26.315	22.7627	25.9132	25.9556	25.879	24.3113	19.4723	24.7108	25.8519	24.5184	24.8431	24.9473	25.3379	24.5641	20.2896	24.2323	25.0649	21.7295	20.1048	24.5347	24.0291	25.2571	25.1684
870	J9VHQ2	CNAG_00006	Prohibitin	J9VHQ2_CNAG_00006	tr|J9VHQ2|J9VHQ2_CRYNH	35 kDa	0.999885	7	100%	NA	24.1778	23.7249	23.8379	23.6628	23.8705	24.0304	24.0281	23.9544	23.8031	23.9647	23.3399	23.7952	22.9701	23.5586	23.343	23.5546	23.6906	23.6038	23.4018	23.9323	23.6183	23.9576	23.7583	23.6583	23.6067	23.7053	23.6699	23.6778	23.7766	23.8981	24.0794	24.3271	24.0178	23.777	23.9535	25.0746	24.6954	24.7109	24.7282
871	J9VPN4	CNAG_03027	RRM domain-containing protein	J9VPN4_CNAG_03027	tr|J9VPN4|J9VPN4_CRYNH	84 kDa	0.999882	7	100%	NA	21.0555	24.193	23.8634	23.5272	23.5399	26.6055	26.7556	26.8064	26.7557	26.4685	28.5517	28.2166	28.5935	28.5247	28.2823	23.5776	24.3251	22.7822	22.5658	22.8698	27.0517	26.0286	27.3834	26.2211	26.8941	28.0679	28.4642	28.8086	28.6032	28.1691	23.1625	22.4128	21.4001	22.1496	23.8295	26.6032	26.6488	27.4658	26.9342
872	J9VXG9	CNAG_05512	Related to Protein sly1	J9VXG9_CNAG_05512	tr|J9VXG9|J9VXG9_CRYNH	73 kDa	0.999881	7	100%	NA	20.474	20.3989	21.7885	20.9508	20.0527	22.5747	22.3179	23.0371	22.5141	22.6379	21.7801	20.7072	20.9662	19.908	21.5502	19.4943	19.5059	20.4386	20.7532	18.1076	21.3159	22.8529	21.7249	22.181	21.1549	21.6191	21.9593	21.5984	20.6083	20.6596	20.0356	20.3647	19.317	19.0218	20.0048	19.9321	21.4356	18.9639	19.9899
873	J9W3C1	CNAG_06446	Mitochondrial splicing suppressor	J9W3C1_CNAG_06446	tr|J9W3C1|J9W3C1_CRYNH	62 kDa	0.99988	7	100%	NA	21.8349	21.5518	21.782	21.7514	21.9032	21.1924	20.858	21.3482	21.1273	20.947	20.4389	20.6092	20.1776	20.5487	20.7342	21.5948	21.657	21.0724	20.3559	20.2401	20.5902	21.6282	19.5027	20.6489	20.0692	20.7781	20.6215	20.5821	20.894	20.5877	20.1773	20.4094	20.0282	20.3447	20.5876	21.3674	21.1652	20.6805	20.6498
874	J9VIC0	CNAG_03651	Syntaxin 7	J9VIC0_CNAG_03651	tr|J9VIC0|J9VIC0_CRYNH	30 kDa	0.99988	7	100%	NA	20.2899	19.4647	18.1298	19.8565	19.4394	20.3077	19.782	21.6936	18.4604	19.7978	21.7253	21.95	21.7083	19.5911	21.875	22.2026	22.3049	20.4267	20.5913	20.9835	21.3353	21.0324	21.8526	21.0425	22.1209	19.3073	20.2113	21.0246	21.1545	20.9223	21.4556	21.3783	21.1958	20.659	21.2123	20.9816	22.0187	20.0957	21.8361
875	J9VP01	CNAG_05892	Phosphoglycerate mutase	J9VP01_CNAG_05892	tr|J9VP01|J9VP01_CRYNH	26 kDa	0.99988	7	100%	NA	18.5735	22.0981	19.978	20.2592	20.2589	21.0038	21.2936	21.9707	20.8546	21.4802	22.3245	21.9913	22.3742	21.0422	20.9083	21.345	21.9381	22.0571	22.0691	22.2021	21.144	22.4207	21.1847	23.0077	22.0767	21.1137	21.8711	21.5313	21.1344	22.4354	21.4172	21.2401	21.7297	21.2825	21.4788	22.2748	21.3811	21.7571	21.1779
876	J9VHZ8	CNAG_07547	Phosphoglycerate mutase-like protein	J9VHZ8_CNAG_07547	tr|J9VHZ8|J9VHZ8_CRYNH	33 kDa	0.999874	7	100%	NA	20.0559	20.9396	20.8225	21.4317	20.7794	21.5177	21.688	21.1907	22.3667	21.0307	21.8891	21.9438	21.9559	20.457	21.6737	22.624	21.8915	21.8512	23.3857	22.1143	21.8698	20.8162	19.9432	21.1355	22.1847	21.7024	21.3919	21.4279	21.5914	21.5924	21.4216	21.6682	21.7577	21.7147	19.8121	21.6916	21.0839	22.2478	21.9129
877	J9VQI8	CNAG_03517	NADH dehydrogenase	J9VQI8_CNAG_03517	tr|J9VQI8|J9VQI8_CRYNH	77 kDa	0.999868	7	100%	NA	20.5874	19.8061	19.8792	20.745	18.6749	20.2592	20.2217	19.667	20.4911	22.3422	24.4628	21.2872	22.1047	22.9402	20.0502	24.349	23.6399	22.6022	24.1998	22.9382	23.7363	20.8022	22.4846	22.6652	20.5819	21.3596	20.6841	22.7146	22.7987	21.356	18.9285	22.1456	22.1393	19.5795	19.2092	19.5389	21.9617	19.2403	21.5358
878	J9VQJ6	CNAG_02128	Eukaryotic translation initiation factor 3 subunit J [HCR1]	J9VQJ6_HCR1	tr|J9VQJ6|J9VQJ6_CRYNH	27 kDa	0.999855	7	100%	NA	24.2794	23.3205	23.4712	23.4924	23.6675	22.439	22.8009	22.7547	22.3733	23.0095	20.2697	21.6298	21.0538	22.2735	21.2829	21.8568	21.8313	21.8931	20.9213	21.6133	21.0501	21.3761	20.8368	21.6396	21.5836	21.2599	21.5817	21.7087	21.7332	21.2394	21.9909	22.3377	21.9325	21.9329	21.5224	21.7295	21.6434	21.6326	21.6934
879	J9VWW5	CNAG_04383	Acetyltransferase	J9VWW5_CNAG_04383	tr|J9VWW5|J9VWW5_CRYNH	26 kDa	0.999849	7	100%	NA	23.2566	22.9655	22.8525	22.7042	22.9105	22.7686	22.4168	23.0821	22.9378	22.5494	22.5979	22.2348	23.0288	22.1518	22.3661	23.2234	21.5432	20.9161	22.6099	21.9147	22.5231	22.3168	22.9106	22.38	21.8419	22.9979	22.7953	22.4484	22.7271	23.1556	22.2717	21.8074	21.9968	21.9462	21.3589	20.6942	20.5088	21.3037	20.7667
880	J9VVX1	CNAG_06379	N-acetyltransferase 10 [RNA cytidine acetyltransferase (NAT10)]	J9VVX1_NAT10	tr|J9VVX1|J9VVX1_CRYNH	118 kDa	0.999845	7	100%	NA	21.0908	21.8067	22.6135	22.5712	21.452	22.8581	22.0215	22.4698	22.3864	22.3742	23.1361	22.1847	22.4437	22.4857	22.2718	22.5493	23.5053	23.4983	27.3377	22.912	22.6529	23.6273	22.6574	26.58	23.2626	22.8061	23.3687	22.8565	22.5244	23.5459	22.7325	22.5306	23.7718	22.7806	22.662	22.463	22.566	24.0794	23.4275
881	J9VFH9	CNAG_03603	RNA helicase	J9VFH9_CNAG_03603	tr|J9VFH9|J9VFH9_CRYNH	60 kDa	0.999844	7	100%	NA	22.4163	21.87	21.7097	21.7465	21.9061	20.4219	21.2796	20.5726	21.4588	22.322	20.3958	19.8725	20.0873	20.9387	19.9393	19.716	20.1917	21.5738	20.6753	19.8206	19.8921	23.6135	22.9014	19.7787	19.1252	20.1107	19.7088	22.5181	20.1903	20.5668	20.1451	19.9625	18.3956	19.3366	19.4345	20.9649	21.4046	20.0925	19.6021
882	J9VZ46	CNAG_07598	Importin-alpha export receptor	J9VZ46_CNAG_07598	tr|J9VZ46|J9VZ46_CRYNH	111 kDa	0.999841	7	100%	NA	22.6481	22.5262	22.2529	22.5862	22.5134	22.0691	21.5583	22.5046	21.7878	22.3902	22.2551	21.8635	23.3229	21.635	21.5009	22.4426	21.1943	19.9727	19.6446	20.1314	22.0973	21.0385	22.3306	21.8876	21.8573	23.3867	21.6361	21.9164	21.9241	23.2904	21.8816	22.113	21.4909	21.8531	21.4689	20.4123	20.8626	21.8612	20.6151
883	J9VSX9	CNAG_02094	Arp2/3 complex 34 kDa subunit	J9VSX9_CNAG_02094	tr|J9VSX9|J9VSX9_CRYNH	37 kDa	0.999839	7	100%	NA	21.8415	20.8666	21.3498	21.27	21.1391	20.8321	21.886	21.5389	22.0184	21.7522	22.5948	22.3621	22.2998	22.0355	22.7306	22.5417	22.574	22.4657	22.6687	21.9178	22.4509	22.5958	22.517	22.4947	22.2444	22.3891	22.8587	22.7074	22.9173	22.9857	21.9186	22.1596	22.0776	21.8235	21.4446	22.3309	22.2404	23.2212	22.7489
884	J9VD30	CNAG_00044	Ribosome assembly protein 1	J9VD30_CNAG_00044	tr|J9VD30|J9VD30_CRYNH	123 kDa	0.999838	7	100%	NA	20.7751	20.6814	20.2174	20.1113	20.6434	19.8192	20.1815	20.6902	19.7797	20.1076	19.2934	20.038	20.7029	20.7603	20.867	20.7956	21.4025	19.8878	20.4148	21.4612	19.9173	20.9351	20.6066	20.3316	20.314	20.7429	19.8291	21.6455	19.9168	19.8547	19.3532	19.799	20.188	19.6282	20.1494	20.3612	20.2644	20.1235	20.0052
885	J9VTZ7	CNAG_05764	Small subunit ribosomal protein S5	J9VTZ7_CNAG_05764	tr|J9VTZ7|J9VTZ7_CRYNH	34 kDa	0.999834	7	100%	NA	20.0207	21.9975	21.3403	21.8525	21.1266	21.943	21.2089	21.2251	20.7735	20.9368	20.7902	22.1888	21.2819	21.0339	20.9533	19.9135	20.6937	19.7888	20.0142	20.2514	21.4969	21.71	21.0208	21.4139	21.9563	22.352	23.0738	20.0489	20.3018	20.9186	18.7077	20.3457	19.3297	20.2299	19.8174	20.0086	22.0711	19.7343	21.5513
886	J9VIF9	CNAG_07800	Syntaxin-binding protein 1	J9VIF9_CNAG_07800	tr|J9VIF9|J9VIF9_CRYNH	85 kDa	0.999834	7	100%	NA	20.3391	19.1504	19.6392	20.2336	19.0093	19.4264	19.3897	19.3007	19.459	18.8537	19.7863	22.0753	18.3149	19.7974	18.5044	21.4364	20.8623	20.7925	19.0902	21.1199	20.3585	19.0229	20.7764	21.8487	20.3214	19.1775	22.4977	21.2856	19.7648	21.3696	20.9279	21.0398	21.4264	19.9366	20.1972	20.6113	18.7923	19.5804	19.8598
887	J9VNU3	CNAG_05828	UDP-N-acetylglucosamine pyrophosphorylase	J9VNU3_CNAG_05828	tr|J9VNU3|J9VNU3_CRYNH	58 kDa	0.999827	7	100%	NA	22.5328	21.2419	21.1011	21.6752	20.86	21.5369	21.8034	21.943	22.0922	21.7823	22.1275	22.3666	21.9741	22.146	21.8689	18.8592	20.3954	20.6465	21.1344	20.9596	22.5467	22.327	22.2992	22.0474	21.5839	22.11	22.488	22.8332	22.5528	22.5741	20.5155	20.8382	20.4788	20.3774	20.4392	20.7126	20.9501	22.0281	20.8811
888	J9VYL1	CNAG_06277	Ribosomal RNA-processing protein 12	J9VYL1_CNAG_06277	tr|J9VYL1|J9VYL1_CRYNH	144 kDa	0.999824	7	100%	NA	20.4752	20.3988	20.1692	20.402	19.9272	18.9871	20.2407	19.053	18.5057	19.6904	19.7088	19.1347	19.9877	19.126	19.2997	17.4262	17.5455	18.4024	16.2408	17.8946	18.6408	19.0502	19.344	18.1201	19.1903	18.3981	19.2744	18.2265	18.668	18.9268	17.7802	16.7873	18.9422	18.2585	19.3207	19.0215	18.8375	19.3604	15.9942
889	J9VGB0	CNAG_03673	Serine/threonine-protein phosphatase	J9VGB0_CNAG_03673	tr|J9VGB0|J9VGB0_CRYNH	55 kDa	0.999819	7	86%	NA	13.5362	19.3975	19.2645	19.8569	19.9089	18.8139	19.0896	18.1134	20.822	17.9267	20.415	21.0151	18.9256	18.8018	19.2139	20.5451	19.618	21.7123	22.0666	20.1963	20.231	18.4213	19.3946	19.2003	19.8812	20.1433	18.5194	20.3272	18.0188	20.3487	19.2755	20.5377	18.7487	19.6834	19.4108	17.2747	17.7619	19.273	20.1894
890	J9VIH2	CNAG_03706	Serine/threonine-protein phosphatase	J9VIH2_CNAG_03706	tr|J9VIH2|J9VIH2_CRYNH	36 kDa	0.999819	7	86%	NA	23.1542	23.2373	23.2282	23.1714	23.2186	23.0642	22.8944	23.0818	22.8046	22.595	23.0888	22.7686	22.5719	22.4583	21.9456	21.4365	22.1097	22.4212	22.8669	21.6692	23.3525	23.3776	23.603	23.2874	22.6237	23.4927	22.9791	22.9917	23.2518	23.1257	23.2882	23.5075	23.3703	23.467	23.5258	23.0837	22.667	23.0947	23.097
891	J9VN30	CNAG_02701	BAG domain-containing protein	J9VN30_CNAG_02701	tr|J9VN30|J9VN30_CRYNH	71 kDa	0.999812	7	100%	NA	22.2903	21.5561	21.6727	21.6386	21.5748	22.6349	22.5579	22.7703	22.7662	22.7948	22.4047	21.3388	22.3465	22.0881	20.6682	22.7077	23.8776	24.0365	23.5144	23.2968	26.8006	27.3016	26.301	26.4256	25.0618	26.0386	25.3042	24.6959	24.79	25.7143	19.1513	21.9575	19.4031	21.5258	20.1374	20.4987	18.777	21.0924	19.9209
892	J9VMV3	CNAG_02793	Kynurenine 3-monooxygenase [BNA4]	J9VMV3_BNA4	tr|J9VMV3|J9VMV3_CRYNH	57 kDa	0.999808	7	100%	NA	15.6032	21.4202	20.967	20.1054	21.4251	22.7108	22.5405	22.1072	22.1546	22.8491	22.0171	22.9079	22.3714	22.8336	22.8924	23.7671	23.8903	23.0864	22.317	23.9373	22.0012	22.9119	22.2168	22.397	22.594	22.7314	22.4585	22.449	21.1016	23.3931	23.134	21.8911	22.4459	21.6882	22.3062	21.8662	22.2815	22.0357	22.5691
893	J9VTC0	CNAG_01496	Serine/threonine-protein phosphatase	J9VTC0_CNAG_01496	tr|J9VTC0|J9VTC0_CRYNH	64 kDa	0.999793	7	100%	NA	22.1069	21.9947	21.9733	21.9863	22.0117	21.3891	20.9669	21.2536	21.4426	21.4723	20.6161	20.7541	21.026	21.1126	19.566	20.2587	20.7811	19.4776	21.1342	19.5494	21.3611	21.6219	19.812	21.5832	20.5094	20.577	20.939	20.3823	20.6956	20.8219	21.045	21.1954	20.9975	21.2463	20.9188	20.4152	19.6815	20.2368	19.6752
894	J9W303	CNAG_06300	Glutamate--cysteine ligase	J9W303_CNAG_06300	tr|J9W303|J9W303_CRYNH	79 kDa	0.999793	7	100%	NA	18.6643	19.1299	18.7601	18.6883	18.7989	18.2175	19.175	18.8432	19.2115	19.9542	19.5552	19.2216	18.8457	20.2908	20.2355	20.0078	18.2892	19.9065	19.9785	19.5231	20.7455	19.5527	19.0699	18.8371	19.8109	19.523	19.2276	20.121	18.2671	17.9695	19.5959	19.5494	20.0636	19.2015	19.0247	19.3666	17.5419	20.7847	19.0742
895	J9VSQ9	CNAG_02161	Inositol hexakisphosphate and diphosphoinositol-pentakisphosphate kinase	J9VSQ9_CNAG_02161	tr|J9VSQ9|J9VSQ9_CRYNH	125 kDa	0.999766	7	100%	NA	16.53	20.439	18.4633	19.0593	19.6076	19.9965	19.0384	21.3868	21.8196	19.6744	21.6319	20.8106	20.5827	22.7157	20.9281	22.3858	22.3104	21.9377	22.1237	21.4425	21.2871	20.4342	21.4977	21.0118	22.1794	21.3475	21.5208	21.1166	22.756	20.1565	19.6253	19.8903	20.678	19.4986	20.2354	20.7579	20.8913	21.894	19.9683
896	J9VQC0	CNAG_02204	Endonuclease	J9VQC0_CNAG_02204	tr|J9VQC0|J9VQC0_CRYNH	40 kDa	0.999702	7	100%	NA	22.2687	22.1066	21.5317	22.335	21.7393	22.4959	21.9887	22.6628	21.5084	21.0336	22.9427	23.8529	21.9444	22.1102	21.58	23.6812	23.1788	22.2677	24.8472	24.343	23.7418	22.2432	22.3589	22.1507	23.2348	24.0388	24.2082	23.5685	23.7229	23.4915	22.1452	21.181	22.3343	19.8728	20.5832	23.2999	20.6393	23.5121	24.9585
897	J9VMH2	CNAG_07514	Sec7 domain-containing protein	J9VMH2_CNAG_07514	tr|J9VMH2|J9VMH2_CRYNH	172 kDa	0.999687	7	100%	NA	19.3067	19.9986	19.8614	20.8378	19.515	20.8191	20.8518	19.1658	20.479	23.1251	21.1349	21.2307	20.984	21.6245	20.4394	21.2162	20.0416	20.5191	19.6919	20.7306	21.4031	20.5706	20.5405	19.6134	19.7735	20.5998	20.2756	18.9599	20.9833	20.7439	19.5093	20.4163	20.2134	19.7253	20.2074	21.4559	20.8039	20.194	20.573
898	J9VSI6	CNAG_04514	Mitogen-activated protein kinase	J9VSI6_CNAG_04514	tr|J9VSI6|J9VSI6_CRYNH	48 kDa	0.99968	7	86%	NA	21.2196	21.2845	20.9221	21.0206	21.0896	20.1862	21.0111	20.968	20.5369	19.7568	18.8112	18.8499	18.9571	20.0253	19.4515	17.7877	16.5595	18.8594	18.7258	20.2205	19.4165	20.449	19.8439	19.309	19.5579	19.5795	20.9793	19.0317	19.2818	19.8938	21.0485	20.8153	19.7434	20.5167	20.1882	18.9049	20.959	19.5846	21.2799
899	J9VT74	CNAG_01251	HECT-type E3 ubiquitin transferase	J9VT74_CNAG_01251	tr|J9VT74|J9VT74_CRYNH	211 kDa	0.999678	7	100%	NA	19.2669	19.0846	19.5018	19.3829	19.0911	19.592	19.6037	19.4925	19.3867	19.2458	19.3926	18.6065	19.3396	18.3762	18.9511	15.9923	18.9284	18.0817	19.2982	18.541	19.5636	18.7144	19.6644	19.2458	19.698	19.7784	19.3296	19.5606	19.5558	19.2919	18.5753	18.476	16.8082	18.946	18.9822	20.2251	19.8049	19.4659	19.4508
900	J9VI99	CNAG_07318	AP-1 complex subunit gamma	J9VI99_CNAG_07318	tr|J9VI99|J9VI99_CRYNH	93 kDa	0.999678	7	100%	NA	19.4328	18.1899	15.6617	17.1034	16.9118	19.063	18.5636	17.3188	17.0658	20.5323	19.5093	17.933	18.3587	20.3756	18.9439	20.8641	18.0948	18.1811	18.4763	17.8196	18.7193	19.828	20.2186	16.5459	17.5225	21.2937	18.2893	18.1405	18.237	19.934	18.9739	19.0678	20.7207	18.7632	17.9963	20.4478	17.3315	18.8138	18.834
901	J9VGB7	CNAG_03683	Short-chain dehydrogenase/reductase SDR	J9VGB7_CNAG_03683	tr|J9VGB7|J9VGB7_CRYNH	28 kDa	0.999677	7	100%	NA	21.3995	21.0574	20.8427	20.9098	19.8158	20.6336	19.4958	20.4575	20.3429	20.7409	20.0712	20.9956	20.4407	20.8033	20.948	20.9031	21.3512	21.1514	21.3379	21.8213	20.5507	21.0089	20.9803	21.018	20.738	19.7927	20.7162	20.7792	21.0144	20.5402	21.3071	21.5456	21.5084	22.0017	21.1276	20.6509	20.7572	20.8418	21.3197
902	J9VEZ7	CNAG_00527	eIF-2B GDP-GTP exchange factor subunit epsilon	J9VEZ7_CNAG_00527	tr|J9VEZ7|J9VEZ7_CRYNH	84 kDa	0.999659	7	100%	NA	20.8371	20.5843	20.3337	21.2904	20.6766	20.0781	19.9917	20.4076	19.9923	19.9384	19.5982	19.841	20.0183	20.3167	18.9628	16.6034	18.8842	18.6823	18.1634	16.5713	19.4583	19.6934	20.2571	19.7079	19.0476	18.5812	19.1267	19.5914	19.2842	18.4208	20.8155	21.5834	18.6481	19.9947	21.1299	19.8896	18.1959	18.5743	18.6167
903	J9VES3	CNAG_00717	CUE domain-containing protein	J9VES3_CNAG_00717	tr|J9VES3|J9VES3_CRYNH	48 kDa	0.999614	7	100%	NA	19.5007	20.551	19.4386	20.0284	19.5283	19.9645	22.3439	19.589	20.9507	20.1378	20.2552	23.6917	19.947	19.2778	21.6571	23.3922	20.7844	20.1892	20.5901	21.8678	19.6711	19.8111	19.9962	20.8032	21.9332	19.9917	20.4187	21.3343	20.3868	20.4334	20.3724	19.4431	20.2315	19.9955	20.5335	20.5048	20.5415	20.4456	22.216
904	J9W028	CNAG_06080	Inositol/phosphatidylinositol phosphatase	J9W028_CNAG_06080	tr|J9W028|J9W028_CRYNH	82 kDa	0.999572	7	100%	NA	21.2917	20.1825	20.775	20.0145	20.9427	21.4575	20.4209	22.2228	22.4609	22.189	22.1116	22.3788	21.7696	20.5031	22.6609	22.3257	22.1258	19.8976	23.0607	21.995	21.1957	20.5517	21.5307	21.454	19.0161	19.3326	20.8495	19.657	21.1636	22.444	20.1116	19.5332	19.0109	20.2918	19.7839	20.0697	20.1506	19.18	19.5395
905	J9VJT4	CNAG_03001	Multiple RNA-binding domain-containing protein 1	J9VJT4_CNAG_03001	tr|J9VJT4|J9VJT4_CRYNH	82 kDa	0.999541	7	100%	NA	25.769	22.9176	24.8673	22.3307	25.3591	22.7286	24.9365	23.2672	25.3407	26.1378	22.7222	24.3578	24.8196	26.0131	26.1889	26.1675	25.6216	22.3193	22.8842	23.2649	22.1905	24.9049	23.0829	22.9317	23.8367	25.2298	22.4848	23.1056	22.9456	25.2655	24.9638	22.9204	22.8352	22.7839	23.5665	22.5093	26.2487	23.5774	23.7455
906	J9VKK1	CNAG_02745	AAA domain-containing protein	J9VKK1_CNAG_02745	tr|J9VKK1|J9VKK1_CRYNH	109 kDa	0.999506	7	100%	NA	20.7159	26.5213	21.3415	26.3223	19.6817	26.6179	26.6339	26.7319	26.493	26.8794	27.0965	27.6311	26.8593	27.0942	26.9358	27.8953	27.9485	27.6525	27.862	28.4293	27.2124	26.8745	27.7106	27.3891	27.4816	26.8756	27.8307	27.2875	27.5291	27.4216	26.8929	27.4713	27.5278	26.9741	27.6222	27.0604	26.7278	27.6995	27.9508
907	J9VT26	CNAG_03341	DNA replication licensing factor MCM2	J9VT26_CNAG_03341	tr|J9VT26|J9VT26_CRYNH	105 kDa	0.999469	7	86%	NA	20.5657	19.6783	19.2636	19.8404	20.1005	24.4541	24.4691	24.0142	24.1442	24.3165	26.0637	26.2754	25.8501	26.3676	25.8179	16.0481	17.3577	17.747	16.3746	19.3756	23.9312	23.0646	23.8166	23.4001	23.6322	25.703	25.8719	26.1	26.0869	25.8583	18.1104	17.5509	17.6916	17.0356	20.3885	22.3556	21.9813	22.9351	22.7092
908	J9VK87	CNAG_06824	WD_REPEATS_REGION domain-containing protein	J9VK87_CNAG_06824	tr|J9VK87|J9VK87_CRYNH	62 kDa	0.999439	7	100%	NA	17.9244	17.6847	19.2699	16.8323	18.3548	19.486	21.3053	21.7414	18.3161	19.43	17.9741	19.9956	17.8378	19.5725	19.4606	21.4101	20.0923	19.8847	21.0857	20.6234	18.9463	19.1839	19.8541	21.2739	18.8545	21.5212	18.4561	20.058	21.2399	18.6081	19.5635	18.412	20.1196	19.1302	19.3974	19.4138	19.9824	20.3534	19.7207
909	J9VP66	CNAG_03975	Ribosome biogenesis protein ERB1	J9VP66_ERB1	tr|J9VP66|J9VP66_CRYNH	93 kDa	0.999435	7	100%	NA	20.3288	20.4154	20.4632	20.2629	20.4305	20.9581	20.4748	20.4947	19.9827	20.6408	20.898	20.823	22.0811	20.7369	19.5221	19.2087	20.9233	24.2433	22.9389	22.3302	21.5782	20.0045	22.7034	21.9071	23.3048	20.4266	21.2577	20.6371	21.3204	21.278	19.1018	20.1782	21.7419	19.4907	21.6063	20.7185	20.1661	21.6518	20.9584
910	J9VMD6	CNAG_07382	Mitochondrial ribosomal protein subunit L23	J9VMD6_CNAG_07382	tr|J9VMD6|J9VMD6_CRYNH	49 kDa	0.99942	7	100%	NA	22.2241	21.8875	21.3263	21.8212	21.439	21.3342	21.5432	21.0006	21.3102	20.9336	20.7311	21.3479	22.0284	20.4233	19.9338	21.541	20.5464	21.2251	21.6435	20.2228	22.1931	22.2879	21.5564	21.9913	21.6058	21.6242	21.6161	22.0587	21.0312	21.5945	19.8645	20.47	20.7972	20.5163	20.8174	20.9214	20.8846	21.3546	20.8127
911	J9VFV9	CNAG_00099	DNA replication licensing factor MCM3	J9VFV9_CNAG_00099	tr|J9VFV9|J9VFV9_CRYNH	95 kDa	0.999406	7	100%	NA	21.1439	24.6113	23.7038	20.6758	23.6666	20.6815	23.2204	21.6281	24.4736	24.0998	24.6309	21.6631	22.2489	23.0644	24.598	24.077	23.7488	22.3427	23.1853	25.1803	25.9498	25.3093	26.3731	25.2987	26.4471	26.4029	25.4733	26.5595	26.1223	26.6059	23.6986	22.3985	21.2528	21.5531	23.6617	21.3497	23.2698	21.2763	24.0237
913	J9VDV4	CNAG_00081	Pre-mRNA-processing factor 6	J9VDV4_CNAG_00081	tr|J9VDV4|J9VDV4_CRYNH	104 kDa	0.999128	7	100%	NA	20.8397	20.4959	20.1825	20.5728	20.6929	19.3737	20.3557	20.9171	20.4791	20.604	21.0306	21.6962	19.5457	22.2232	20.6749	18.4511	18.3945	19.2081	18.6375	19.0263	19.3269	18.4868	20.4835	20.2357	19.9785	20.4227	20.7365	21.3175	21.0699	19.902	19.4023	18.8536	18.8598	19.2819	18.931	21.7642	20.2384	20.6293	20.9809
914	J9VVR7	CNAG_06315	Protein CWC15	J9VVR7_CNAG_06315	tr|J9VVR7|J9VVR7_CRYNH	30 kDa	0.999111	7	100%	NA	21.3125	20.5509	19.5247	20.3433	19.8307	20.0831	18.6825	20.1419	20.6379	19.7353	20.7946	21.3284	20.3964	20.6817	21.5595	22.1337	22.6088	22.1023	20.0494	21.9695	20.2844	21.4595	20.0355	22.4834	21.1386	21.4779	20.1382	21.2431	20.5069	21.5512	20.1746	20.5255	21.9486	19.1824	20.2743	21.2036	20.6325	20.5019	20.4529
915	O42773	CNAG_04796	Serine/threonine-protein phosphatase 2B catalytic subunit A1 [CNA1]	O42773_CNA1	sp|O42773|PP2B1_CRYNH	71 kDa	0.999079	7	86%	NA	21.6472	21.1017	20.8369	21.2651	21.4118	21.3309	21.6656	21.4087	20.8699	21.6689	21.3403	20.2597	21.7322	21.586	20.2084	21.8553	21.8264	23.6362	22.3984	23.0991	21.985	21.9073	22.9384	22.9529	24.3652	23.1301	23.1572	24.1767	23.457	23.2787	23.3819	22.6638	23.9353	22.3286	21.9129	23.4543	23.0059	21.1424	23.9274
916	J9W095	CNAG_04786	Histone deacetylation protein Rxt3	J9W095_CNAG_04786	tr|J9W095|J9W095_CRYNH (+1)	127 kDa	0.998919	7	100%	NA	13.7241	17.6019	17.5879	17.3929	16.9249	21.0267	19.9308	19.2075	18.0928	18.4141	21.9919	20.8451	20.7276	23.0943	18.5693	18.5004	19.3686	18.305	17.4574	18.4438	21.6613	18.6911	20.7571	19.9255	19.4909	15.7904	21.4117	20.5381	22.5784	16.675	18.1275	18.9897	18.7852	18.7316	18.6197	18.6128	17.8921	18.6787	18.7558
916.2	T2BPP0	CNAG_04786	Histone deacetylation protein Rxt3	T2BPP0_CNAG_04786	tr|T2BPP0|T2BPP0_CRYNH	127 kDa	0.998919	7	100%	NA	13.7241	17.6019	17.5879	17.3929	16.9249	21.0267	19.9308	19.2075	18.0928	18.4141	21.9919	20.8451	20.7276	23.0943	18.5693	18.5004	19.3686	18.305	17.4574	18.4438	21.6613	18.6911	20.7571	19.9255	19.4909	15.7904	21.4117	20.5381	22.5784	16.675	18.1275	18.9897	18.7852	18.7316	18.6197	18.6128	17.8921	18.6787	18.7558
917	J9VXN3	CNAG_05590	Hsp90-like protein	J9VXN3_CNAG_05590	tr|J9VXN3|J9VXN3_CRYNH	187 kDa	0.998785	7	100%	NA	20.7851	20.5791	20.0637	20.2891	20.3576	20.3524	20.2901	20.1268	19.9496	20.5709	20.4978	19.8081	20.3498	20.3885	19.1677	20.5422	19.2711	19.213	18.8631	19.0306	19.1895	19.8141	19.2489	18.7884	19.7622	19.6661	19.0717	19.8917	19.6272	20.1019	18.6826	18.6107	19.0835	18.094	18.41	18.666	19.1303	19.1134	19.6312
918	J9VQG8	CNAG_03267	Splicing factor 3B subunit 2	J9VQG8_CNAG_03267	tr|J9VQG8|J9VQG8_CRYNH	66 kDa	0.998761	7	100%	NA	23.7865	21.1061	21.7319	21.5021	22.1221	21.738	23.2975	22.7344	23.8042	20.8657	24.214	22.4575	23.1371	23.6176	19.8304	25.583	25.0743	22.5001	23.0595	19.9178	22.768	22.1846	21.2325	22.241	22.9158	23.7256	22.4779	20.677	22.0055	22.9558	19.4362	20.4907	19.6309	20.2624	19.5528	21.7784	22.8435	23.0747	20.5956
[truncated: 1,652 more rows]
[truncated: 51 more columns]

## Sheet: H99 Proteome (DE) 37C
Differential Analysis of C. neoformans H99 Proteome ---- 37°C versus ~25°C
[truncated: 2,577 more rows]

[truncated: 3 more sheets: H99 Proteome Unbudded DE, Cdc10 - Protein Interactome, Cdc3 - Protein Interactome]
